# Supplementary material for: Tandem Repeats in Bacillus: Unique Features and Taxonomic Distribution
Source: Int J Mol Sci. 2021 May 20;22(10):5373. doi: 10.3390/ijms22105373 (PMC8161180; doi:10.3390/ijms22105373)
Supplement: Supplementary file 1 [file ijms-22-05373-s001.zip]

Archive with 9 entries (9 files):
- Figure S1.Histograms of tandem repeat lengths.pdf
- Figure S2.Comparison of genome regions.pdf
- Table S1.Genome properties. Distribution of repeat lengths.xlsx
- Table S2.Sequence of all tandem repeats.xlsx
- Table S3.Tandem repeat families, including all tandem repeats.pdf
- Table S4.List of Bacillus tandem repeat families.pdf
- Table S5. Examples of complete tandem repeat sequences.pdf
- Table S6. Bacillus Phylogeny.xlsx
- Table S7.Signals in genes.pdf
