# Supplementary material for: Tandem Repeats in Bacillus: Unique Features and Taxonomic Distribution
Source: Int J Mol Sci. 2021 May 20;22(10):5373. doi: 10.3390/ijms22105373 (PMC8161180; doi:10.3390/ijms22105373)
Supplement: Supplementary file 1 [file ijms-22-05373-s001.zip › Table S1.Genome properties. Distribution of repeat lengths.xlsx]

## Sheet: Table_S1
Name of Bacteria	Cluster	Strain Name	Total Length (Mb)	Protein Count	GC%	rRNA	tRNA	Total Number of Chromosomes and Plasmids	Accession Number	Source of Isolation
Bacillus abyssalis	A	DSM 25875	5.77	5230	40.3	25	158	Scaffold	MTIQ00000000.1	Sediment, South China Sea
Bacillus alkalitelluris	A	DSM 16976	5.43	4719	36.4	50	123	Scaffold	MTIS00000000.1	Sandy Soil, Abandoned Mine, Keumsan, Korea
Bacillus andreraoultii	A	KW-12	4.05	3570	35.4	26	92	Contig	CCFJ00000000.1	Human gut
Bacillus azotoformans	A	LMG 9581	4.22	4121	37.2	4	25	Contig	AJLR00000000.1	Garden soil
Bacillus cecembensis	A	DSM 21993	4.78	4464	36.9	7	49	Scaffold	LMBZ00000000.1	Soil, Pindari glacier, Himalayas
Bacillus cohnii	A	NBRC 15565	4.9	4806	35.7	ND	38	Contig	BCUW00000000.1	Soil, Horse meadow
Bacillus endophyticus/Bacillus filamentosus	A	Hbe603	5.31	5105	36.4535	33	81	1 Chromosome, 8 plasmid	CP011974.1, CP015323.1, CP015324.1, CP015325.1, CP015326.1, CP015327.1, CP015328.1, CP015329.1, CP015330.1	Plant, Tianjin, China
Bacillus fastidiosus	A	NBRC 101226	4.41	4260	35.1	ND	22	Contig	BCVG00000000.1	Garden soil
Bacillus halosaccharovorans	A	DSM 25387	5.4	4941	36.1	33	98	Scaffold	MTIR00000000.1	Hypersaline lake Aran-Bidgol, Iran
Bacillus humi	A	DSM 16318	4.84	4530	38.2	23	62	Scaffold	LMBW00000000.1	Soil, Netherlands
Bacillus koreensis	A	DSM 16467	4.6	4561	40.1	3	71	Contig	LILC00000000.1	Rhizosphere of willow roots, South Korea
Bacillus luciferensis	A	CH01	4.89	4471	32.9	29	78	Contig	MDKC00000000.1	Soil, North Carolina, USA
Bacillus marisflavi	A	JCM 11544	4.31	4252	48.6	6	84	Scaffold	LGUE00000000.1	Tidal flat, South Korea
Bacillus massilioanorexius	A	AP8	4.59	4213	34.1	8	91	Contig	CAPG00000000.1	Feces, 21 year old Caucasian French female suffering from anorexia nervosa
Bacillus massiliogorillae	A	G2	5.45	4977	35	8	91	Scaffold	CAVL000000000.2	Feces, Gorilla, Cameroon
Bacillus ndiopicus	A	FF3	4.07	3825	37	13	66	Scaffold	CCAP000000000.1	Skin, Senegalese male
Bacillus oryziterrae	A	ZYK	3.58	3309	36.1	ND	14	Scaffold	ANOK00000000.1	Paddy soil, Yunnan, China
Bacillus psychrosaccharolyticus	A	ATCC 23296	4.59	4247	38.8	10	85	Contig	AJTN00000000.2	Soil
Bacillus shackletonii	A	LMG 18435	5.3	4880	36.8	32	97	Scaffold	LJJC00000000.1	Volcanic mossy soil
Bacillus sinesaloumensis	A	Marseille-P3516	4.56	4219	38	38	103	Scaffold	FTOX00000000.1	Stool sample, N’diop
Bacillus solimangrovi	A	GH2-4	3.84	3555	35.2	4	37	Scaffold	MJEH00000000.1	Mangorve soil, South Korea
Bacillus sp.	A	RL	4.59	4630	38.6	70		Contig	ERS4200776	Cattle faeces
Bacillus thermotolerans	A	SGZ-8	3.81	3655	44.4	ND	ND	Contig	JWJE00000000.2	Composting demonstration plant, Dongguan, China
Bacillus timonensis	A	MM10403188	4.66	4301	37.4	3	69	Scaffold	CAET00000000.1	Human stool sample
Bacillus trypoxylicola	A	KCTC 13244	4.35	3961	35.7	10	65	Scaffold	LTAO00000000.1	Gut of larvae (Trypoxylus dichotomus septentrionalis)
Bacillus weihaiensis	A	Alg07	4.36	3997	36.4944	34	105	1 Chromosome, 1 plasmid	CP016020.1, CP016021.1	Marine area, Weihai city, Shandong province, China
Bacillus bataviensis	B	LMG 21833	5.37	5069	39.6	ND	23	Contig	AJLS00000000.1	Soil, Hay fields, Drentse A, Netherlands
Bacillus drentensis	B	NBRC 102427	5.16	4851	38.7	ND	28	Contig	BCUX00000000.1	Soil
Bacillus firmus	B	NBRC 15306	4.42	4170	41.7	ND	26	Contig	BCUY00000000.1	Caecum mucose from healthy chicken, Bogor, West Java
Bacillus flexus	B	NBRC 15715	3.91	3842	37.6	ND	23	Contig	BCVD00000000.1	ND
Bacillus jeddahensis	B	JCE	4.76	4456	39.4	6	92	Contig	CCAS000000000.1	Stool, obese patient
Bacillus massiliglaciei	B	Marseille-P2600	4.15	3954	42	22	70	Chromosome	FMSO00000000.1	Siberian Permafrost (10 million years old)
Bacillus niacini	B	F8	6.37	5758	37.8	33	129	Scaffold	BAWM00000000.1	Deep-sea sediment, Izu-Ogasawara Trench
Bacillus novalis	B	NBRC 102450	5.57	5212	39.9	ND	31	Contig	BCVP00000000.1	Soil, Hay fields, Drentse A, Netherlands
Bacillus oceanisediminis2691	B	2691	5.85	5630	40.8428	33	106	1 Chromosome, 1 plasmid	CP015506.1, CP015507.1	Seawater, South Korea
Bacillus soli	B	NBRC 102451	5.46	5109	39.5	3	18	Contig	BCVI00000000.1	Soil, Hay fields, Drentse A, Netherlands
Bacillus sp.	B	2_A_57_CT2	5.88	5665	40.9	35	102	Scaffold	ACWD00000000.1	Oral swab, patient with Crohn's disease
Bacillus sporothermodurans	B	B4102	4.05	4211	35.7	8	83	Scaffold	LQYN00000000.1	Indian curry (sterilised soup in pouch), Netherlands
Bacillus vireti	B	LMG 21834	5.28	4950	39.7	ND	21	Contig	ALAN00000000.1	Agricultural soil, Anlooer Diepje brook, Drenthe, Netherlands
Bacillus circulans	C	NBRC 13626	5.1	4791	35.6	11	63	Contig	BCVE00000000.1	Soil
Bacillus coahuilensis	C	m4-4	3.38	2925	38.1	31	76	Contig	ABFU00000000.1	Pond water, Cuatro Cienegas valley, Coahuila, Mexico
Bacillus dielmoensis	C	FF4	4.57	4184	40.9	20	136	Scaffold	CCAD000000000.1	Skin, Senegalese female
Bacillus halmapalus	C	DSM 8723	4.7	4488	37.6	26	79	Scaffold	MTIT00000000.1	Soil, China
Bacillus horikoshii	C	DSM 8719	4.68	4557	41.3	23	84	Contig	LQXN00000000.1	Soil
Bacillus korlensis	C	NBRC 107688	4.95	4681	38.2	ND	28	Contig	BCVH00000000.1	Sand soil, Xinjiang Province, China
Bacillus lentus	C	NBRC 16444	4.33	3988	36.5	3	41	Contig	BCVC00000000.1	Soil
Bacillus massiliosenegalensis	C	JC6	4.97	4730	37.7	4	70	Scaffold	CAHJ00000000.1	Human stool, Marseille, France
Bacillus nealsonii	C	AAU1	4.98	4389	35.1	ND	70	Contig	ASRU00000000.1	Rumen liquor, surti buffalo, India
Bacillus sp.	C	m3-13	4.14	3981	40.7	12	73	Contig	ACPC00000000.1	Water column, Cuatro Cienegas, Mexico
Bacillus vietnamensis	C	NBRC 101237	4.41	4333	43.7	ND	37	Contig	BCVQ00000000.1	Vietnamese ﬁsh sauce
Bacillus axarquiensis/Bacillus halotolerans	D	NRRL B-41617	4.09	3908	43.8	5	82	Contig	LPVD00000000.1	River Velez, Spain
Bacillus badius	D	DSM 30822	4.06	3982	43.8	ND	ND	Contig	JXLO00000000.1	European Space Agency ESTEC HYDRA facility clean room surface, Netherlands
Bacillus cibi/Bacillus indicus	D	DSM 16189	4.07	4051	44.4	15	69	Contig	JNVC00000000.2	Jeotgal, fermented sea food, South Korea
Bacillus encimensis/Bacillus badius	D	SGD-V-25	3.96	3788	44	5	86	Contig	MAIG00000000.1	Marine sediment, India
Bacillus gibsonii	D	FJAT-10019	4.1	3964	43.8	30	86	Chromosome	CP017070.1	Soil, Germany
Bacillus indicus	D	LMG 22858	4.13	4087	44.4	20	65	Contig	JGVU00000000.2	Arsenic-contaminated aquifer, India
Bacillus malacitensis/Bacillus halotolerans	D	NRRL B-41618	4.2	4050	43.5	3	82	Scaffold	LPVE00000000.1	River, Velez revier, Spain
Bacillus mojavensis	D	RO-H-1 = KCTC 3706	3.96	3687	43.7	22	80	Scaffold	AFSI00000000.1	Soil
Bacillus murimartini	D	LMG21005	4.17	4120	43.4	6	71	Contig	LGUH00000000.1	Church wall mural, Germany
Bacillus subtilis subsp. Subtilis	D	168	4.22	4237	43.5	30	86	Chromosome	AL009126.3	X-ray irradiation, Marburg strain
Bacillus tequilensis	D	KCTC 13622	3.98	3991	43.9	4	75	Contig	AYTO00000000.1	2000-year old shaft-tomb, Tequila, Mexico
Bacillus amyloliquefaciens	E	DSM 7	3.98	3870	46.1	30	94	Chromosome	FN597644.1	Soil and Industrial Amylase Fermentations
Bacillus amyloliquefaciens	E	LL3	4	3941	45.6938	22	72	1 Chromosome, 1 plasmid	CP002634.1, CP002635.1	Fermented Food (Korean bibimbap)
Bacillus atrophaeus subsp. globigii	E	BSS	4.17	3993	43.2	24	80	Chromosome	CP007640.1	ND
Bacillus coagulans	E	36D1	3.55	3254	46.5	30	84	Chromosome	CP003056.1	Mud sample, effluent stream of Old Faithful Geyser 1 near Calistoga, California, USA
Bacillus coagulans	E	DSM 1 = ATCC 7050	3.37	3253	46.9	30	84	Chromosome	CP009709.1	Dairy (evaporated milk)
Bacillus coagulans	E	2-6	3.07	2862	47.3	27	71	Chromosome	CP002472.1	Soil
Bacillus glycinifermentans	E	BGLY	4.61	4381	46.1	24	82	Chromosome	LT603683.1	ND
Bacillus gobiensis	E	FJAT-4402	4.6	4419	40.4	24	77	Chromosome	CP012600.1	Soil, Jiangxi, China
Bacillus licheniformis DSM 13 = ATCC 14580	E	DSM 13	4.22	4223	46.2	21	72	Chromosome	AE017333.1	ND
Bacillus nakamurai	E	NRRL B-41091	3.69	3580	45.3	3	82	Contig	LSAZ00000000.1	Soil, Tierra Del Fuego National Park, Argentina
Bacillus paralicheniformis	E	ATCC 9945a	4.38	4172	45.9	21	72	Chromosome	CP005965.1	Soil
Bacillus siamensis	E	KCTC 13613	3.78	3639	46.3	3	78	Contig	AJVF00000000.1	Salted Thai food
Bacillus sonorensis NBRC 101234 = KCTC 13918	E	NBRC 101234	4.41	4144	45.5	ND	32	Contig	BCVZ00000000.1	Soil, Sonoran Desert, Arizona
Bacillus sp.	E	BT1B_CT2	4.37	4271	45.8	14	85	Scaffold	ACWC00000000.1	Oral swab, patient with Crohn's disease
Bacillus velezensis/Bacillus methylotrophicus	E	JS25R	4.01	3776	46.3872	21	82	1 Chromosome, 1 plasmid	CP009679.1, CP009680.1	Wheat, Jiangsu province, Yancheng, China
Bacillus vallismortis	E	DV1-F-3	3.88	3674	43.8	30	80	Scaffold	AFSH00000000.1	Soil
Bacillus acidicola	F	FJAT-2406	5.14	4588	39.4	30	110	Scaffold	LWJG00000000.1	Acidic sphagnum peat bog, Wisconsin
Bacillus aryabhattai	F	B8W22	5.09	4923	38	6	77	Contig	JYOO00000000.1	High-altitude air sample, Hyderabad, India
Bacillus boroniphilus	F	JCM 21738	4.36	3307	42	7	76	Contig	BBCO00000000.1	ND
Bacillus campisalis	F	SA2-6	5.18	4872	45.4	80	116	Scaffold	LAYY00000000.1	Solar saltern, Kanyakumari, India
Bacillus cytotoxicus	F	NVH 391-98	4.09	3855	35.8902	39	106	1 Chromosome, 1 plasmid	CP000764.1, CP000765.1	Clinical isolate
Bacillus dakarensis	F	Marseille-P3515	5.48	4872	38.9	33	202	Scaffold	FTOZ00000000.1	Stool sample, N’diop
Bacillus eiseniae	F	FJAT-2352	5.47	5213	37.6	23	87	Scaffold	LUUO00000000.1	Intestinal tract, Eisenia fetida (earthworm), South Korea
Bacillus fumarioli	F	NBRC 102428	3.29	3061	40.4	ND	52	Contig	BCUZ00000000.1	Soil, fumaroles on Mt Rittmann and Mt Melbourne, Antarctica, Candlemas island, South Sandwich archipelago
Bacillus galactosidilyticus	F	G25-74	4.84	4184	37.6	21	70	Scaffold	LDJR00000000.1	ND
Bacillus gottheilii	F	FJAT-2394	4.59	4300	39	29	70	Scaffold	LUUP00000000.1	Pharmaceutical production line, Germany
Bacillus infantis	F	NRRL B-14911	4.88	4730	46	27	85	Chromosome	CP006643.1	Open ocean, Gulf of Mexico, USA
Bacillus mediterraneensis	F	Marseille-P2366	3.34	3259	42.3	19	84	Scaffold	FOJL00000000.1	Human GI tract, Senegal
Bacillus megaterium	F	MSP20.1	4.37	3894	36.5	4	55	Scaffold	AVBB00000000.1	Saltern of Little Rann of Kutch, India
Bacillus megaterium	F	QM B1551	5.52	5379	37.9674	37	137	1 Chromosome, 7 plasmids	CP001983.1, CP001984.1, CP001985.1, CP001986.1, CP001987.1, CP001988.1, CP001989.1, CP001990.1	Hillel Levinson at the Pioneering Research Division, Quartermaster and Engineering Center, Natick, MA
Bacillus megaterium	F	DSM 319	5.1	4941	38.1	33	114	Chromosome	CP001982.1	Soil
Bacillus megaterium	F	WSH-002	5.08	4841	38.1493	33	116	1 Chromosome, 3 plasmids	CP003017.1, CP003018.1, CP003019.1, CP003020.1	ND
Bacillus mesonae	F	FJAT-13985	5.81	5309	40.3	40	104	Scaffold	LUUQ00000000.1	Soil, Fujian, China
Bacillus methanolicus	F	MGA3	3.42	3179	38.6304	27	91	1 Chromosome, 2 plasmids	CP007739.1, CP007740.1, CP007741.1	Soil, enrichment culture methanol as carbon source, Minnesota, USA
Bacillus muralis	F	G25-68	5.01	4730	42.2722	27	59	1 Chromosome, 1 plasmid	CP017080.1, CP017080.1	Soil, Taiwan
Bacillus niameyensis	F	SIT3	4.68	4125	37.9	29	77	Scaffold	CTDY00000000.1	Kwashiorkor gut microbiota
Bacillus rubiinfantis	F	mt2	4.31	3890	40	34	90	Contig	CCFE00000000.1	Human gut
Bacillus selenatarsenatis	F	SF-1	4.76	4607	42.1	8	83	Contig	BASE00000000.1	Selenium-contaminated sediment, Japan
Bacillus simplex	F	SH-B26	5.52	4922	39.7883	42	84	1 Chromosome, 1 plasmid	CP011008.1, CP011009.1	Sugar beet rhizosphere, Wageningen, Netherlands
Bacillus smithii	F	7_3_47FAA	3.24	2912	40.7	25	96	Scaffold	ACWF00000000.1	Inflamed biopsy tissue from a patient with Crohn's disease
Bacillus smithii	F	DSM 4216	3.38	3072	40.7819	33	94	1 Chromosome, 1 plasmid	CP012024.1, CP012025.1	Cheese product, USA
Bacillus solani	F	FJAT-18043	5.32	5071	37.5	24	124	Scaffold	LJIX00000000.1	Soil, Xinjiang, China
Bacillus sp.	F	SG-1	3.95	3733	42.1	17	48	Contig	ABCF00000000.1	Near-shore sediment enrichment culture
Bacillus sp.	F	NRRL B-14911	5.12	4889	45.7	14	61	Scaffold	AAOX00000000.1	Gulf of Mexico (10 meters deep)
Bacillus sp.	F	1NLA3E	4.82	4466	38	36	87	Chromosome	CP005586.1	Nitrate and uranium contaminated subsurface of ORIFRC site
Bacillus subterraneus	F	MITOT1	3.9	3622	42.1	3	56	Contig	JXIQ00000000.1	Deep subsurface sanstone core, Otway basin, Victoria, Australia
Bacillus testis	F	SIT10	3.99	3656	42.8	39	124	Scaffold	CVQX00000000.1	Stool sample, 2-year old Senegal boy
Bacillus akibai	G	JCM 9157	4.74	4253	37	16	93	Contig	BAZQ00000000.1	Soil
Bacillus alcalophilus ATCC 27647 = CGMCC 1.3604	G	AV1934	4.37	3962	37.4	11	78	Contig	ALPT00000000.2	Human Feces, 1934
Bacillus anthracis	G	Ames	5.23	5321	35.4	33	95	Chromosome	AE016879.1	Isolate from dead cow, Texas
Bacillus bingmayongensis	G	FJAT-13831	5.48	5196	35.5	4	69	Scaffold	AKCS00000000.1	Soil, Terracotta warriors from the No. 1 pit of Mausoleum of First Qin Emperor, Shaanxi, China
Bacillus bombysepticus	G	Wang	5.88	5732	34.9754	39	94	1 Chromosome, 1 plasmid	CP007512.1-CP007513.1	Cadavers, Silkworm larvae
Bacillus butanolivorans	G	DSM 18926	5.68	5083	38	7	92	Scaffold	LGYA00000000.1	Soil, Lithuania
Bacillus cereus	G	ATCC 14579	5.43	5231	35.3076	39	108	1 Chromosome, 1 plasmid	AE016877.1, AE016878.2	Soil
Bacillus cereus	G	AND1407	5.51	5568	35.3	15	70	Scaffold	AHCM00000000.1	ND
Bacillus gaemokensis	G	JCM 15801	5.6	5190	35.7	17	64	Contig	JOTM00000000.1	Yellow Sea tidal flat sediment
Bacillus halodurans	G	C-125	4.2	3950	43.7	25	78	Chromosome	BA000004.3	Soil
Bacillus hemicellulosilyticus	G	JCM 9152	4.54	3875	38.2	4	72	Contig	BAZO00000000.1	Utilizer of Alkaline Hemicellulose-Rich Rayon Waste
Bacillus horneckiae	G	FJAT-2351	4.13	3825	37.4	16	57	Scaffold	LUUN00000000.1	Spacecraft-assembly clean room, USA
Bacillus krulwichiae	G	NBRC 102362	4.52	4358	37.9	17	117	Contig	BCVW00000000.1	Soil, Tsukuba, Ibaraki, Japan
Bacillus lehensis	G	G1	3.99	3881	39.9	22	69	Chromosome	CP003923.1	Soil
Bacillus ligniniphilus	G	L1(2012)	3.86	3689	40.8	9	90	Contig	ANNK00000000.1	Sediment sample from 3000m depth benthal South China sea
Bacillus manliponensis	G	JCM 15802	4.64	4561	36	ND	45	Contig	JOTN00000000.1	Yellow Sea tidal flat sediment
Bacillus mannanilyticus	G	JCM 10596	4.53	3870	39.6	4	69	Contig	BAMO00000000.1	Soil, Kunitachi, Tokyo, Japan
Bacillus marmarensis	G	DSM 21297	4.02	3946	39.8	7	37	Contig	ATAE00000000.1	Mushroom compost, Yalova, Marmara, Turkey
Bacillus mycoides	G	ATCC 6462	5.64	5490	35.3849	36	107	1 Chromosome, 3 plasmids	CP009689.1, CP009690.1, CP009691.1, CP009692.1	Soil
Bacillus okhensis	G	Kh10-101	4.86	4593	38.2	10	155	Contig	JRJU00000000.1	Salt pan, Port of Okha, Gujarat, India
Bacillus okuhidensis	G	DSM 13666	4.2	3892	43.6	7	78	Scaffold	LILD00000000.1	Water samples, Japan
Bacillus oshimensis	G	DSM 18940	4.06	3941	39.9	21	72	Scaffold	MTIW00000000.1	Soil, Germany
Bacillus plakortidis	G	DSM 19153	3.97	3905	39.8	6	70	Scaffold	LJJD00000000.1	sponge (Plakortis simplex)
Bacillus pseudofirmus	G	OF4	4.25	4104	39.8927	22	77	1 Chromosome, 2 plasmids	CP001878.2, CP001879.1, CP001880.1	Soil by alkaline enrichment, New York
Bacillus pseudomycoides	G	DSM 12442	5.78	5509	35.4	4	86	Chromosome	CM000745.1	Soil
Bacillus thuringiensis serovar konkukian	G	97-27	5.31	5197	35.3594	41	105	1 Chromosome, 1 plasmid	AE017355.1, CP000047.1	Human tissue with necrosis
Bacillus toyonensis	G	BCT-7112	5.02	4999	35.552	36	97	1 Chromosome, 2 plasmids	CP006863.1, CP006864.1, CP006865.1	Soil, Japan		Ingredient of Toyocerin
Bacillus wakoensis	G	JCM 9140	4.53	3975	38.3	7	105	Contig	BAZN00000000.1	Soil
Bacillus weihenstephanensis/Bacillus mycoides	G	WSBC 10204	5.61	5370	35.2	7	77	Chromosome	CP009746.1	Milk, Germany
Bacillus wiedmannii	G	FSL P4-0569	5.39	5479	35.2	5	74	Contig	LXFT00000000.1	Dairy food in process, New York state
Bacillus aurantiacus	H	DSM 18675	4.02	3872	42.5	8	45	Scaffold	AUCJ00000000.1	Sediment, Soda lakes, Hungary
Bacillus farraginis	H	DSM 16013	5.31	5039	34.7	9	49	Scaffold	LMCA00000000.1	Milk, Belgium
Bacillus obstructivus	H	VT-16-70	5.22	4780	35.2	52	162	Scaffold	MPHG00000000.1	sputum samples from patient with COPD, USA
Bacillus oleronius	H	DSM 9356	5.08	4751	35	18	116	Scaffold	MTLA00000000.1	Termite (Reticulitermes santonensis), France
Bacillus shacheensis	H	HNA-14	3.98	3783	47.1	4	45	Scaffold	LLYY00000000.1	Soil, Shache County, Xinjiang, China
Bacillus alkalinitrilicus	I	DSM 22532	5.52	4945	36.9	49	126	Scaffold	MTIP00000000.1	Soda solonchak soil, Russia
Bacillus beveridgei	I	MLTeJB	3.58	3275	46.1	22	68	Chromosome	CP012502.1	Sediment, Mono lake, California
Bacillus caseinilyticus	I	SP	5.87	5108	44.9	12	101	Contig	FNPI00000000.1	Lonar soda lake, India
Bacillus cellulosilyticus	I	DSM 2522	4.68	4188	36.5	30	79	Chromosome	CP002394.1	Soil
Bacillus lonarensis	I	25nlg	2.58	2474	43.3	16	67	Scaffold	FMYM00000000.1	Lonar soda lake, India
Bacillus patagoniensis	I	DSM 16117	4.65	4577	39.6	22	74	Scaffold	MTIX00000000.1	Rhizosphere of Atriplex lampa , North-Eastern Patagonia, Argentina
Bacillus aerophilus	J	C772	3.75	3767	41.2	18	61	Contig	JXRO00000000.1	Submerged soil sample, rice fields, Comporta, Portugal
Bacillus altitudinis	J	YNP4-TSU	3.75	3740	41.1	16	72	Contig	MEDE00000000.1	Heated water in contact with grass/sediment layer, Yellowstone National Park, Wyoming, USA
Bacillus australimaris	J	NH7I_1	3.649	3624	41.3	ND	39	Contig	LGYN00000000.1	Surface sediment, South China Sea, China
Bacillus cellulasensis	J	NIO-1130	3.62	3633	41.3	14	53	Scaffold	LNQK00000000.1	Marine sediment, Chora island, India
Bacillus chagannorensis	J	DSM 18086	3.52	3307	52.6	ND	1	Scaffold	AUCK00000000.1	Soda lake, lake Chagannor, China
Bacillus clausii	J	KSM-K16	4.3	4172	44.8	22	75	Chromosome	AP006627.1	Soil
Bacillus pumilus	J	SH-B9	3.88	3843	41.4612	24	81	1 Chromosome, 1 plasmid	CP011007.1, CP011023.1	Sugar beet rhizosphere, Wageningen, Netherlands
Bacillus rhizosphaerae	J	SC-N012	4.24	4065	44.8	13	73	Scaffold	FRBS00000000.1	Sugarcane rhizosphere
Bacillus safensis	J	KCTC 12796BP	3.97	3904	41.3621	24	81	1 Chromosome, 1 plasmid	CP018197.1, CP018198.1	Marine sponge, seawater, Seongsan-ri of Jeju Island, South Korea
Bacillus stratosphericus	J	LK18 Map	3.73	3738	41.2	9	72	Contig	LDWI00000000.1	Plant, Malacca, Malaysia
Bacillus xiamenensis	J	VV3	3.64	3551	41.5	24	81	Chromosome	CP017786.1	Fermented rice, Kanyakumari, India
Bacillus zhangzhouensis	J	DW5-4	3.74	3709	41.4	1	38	Contig	JOTP00000000.1	Seawater, shrimp farm, Zhangzhou city, Fujian province, China
Bacillus acidiproducens	K	DSM 23148	3.32	3125	44.4	17	73	Scaffold	ARFQ00000000.1	Vineyard soil
Bacillus aidingensis	K	DSM 18341	4.42	4276	44.6	ND	1	Scaffold	AUCI00000000.1	Sediment sample, Salt lake, China
Bacillus alveayuensis	K	24KAM51	6.7	6393	38.1	10	88	Contig	JYCE00000000.1	Marine hydrothermal vent, Milos, Kanava, Greece
Bacillus aquimaris	K	SAMM	4.41	4247	44.8	32	86	Contig	MINN00000000.1	Coastal water, Ratnagiri, India
Bacillus bogoriensis	K	ATCC BAA-922	5	4716	36.7	7	38	Scaffold	JHYI00000000.1	Bogoria soda lake, Kenya
Bacillus cihuensis	K	FJAT-14515	5.44	4822	37.1	4	68	Scaffold	AYSD00000000.1	Soil sample from grass, Fujian, China
Bacillus daliensis	K	CGMCC 1.10369	3.78	3464	42.3	13	52	Scaffold	FNIL00000000.1	Dali lake, Inner Mongolia Autonomous region, China
Bacillus enclensis	K	SGD-1123	4.48	4345	44.5	19	70	Scaffold	FMAU00000000.1	Sediment, Chorao island, Goa, India
Bacillus fordii	K	DSM 16014 = CIP 108821	4.51	4170	41.2	13	62	Scaffold	ARGB00000000.1	Raw milk
Bacillus ginsengihumi	K	J57	3.92	3629	35.9	27	74	Contig	JAGM00000000.1	ND
Bacillus kribbensis	K	DSM 17871	5.05	4753	43	5	20	Scaffold	AUMQ00000000.1	Soil, agricultural field used for potato cultivation, South Korea
Bacillus litoralis	K	C44	5.62	4996	35.5	37	116	Contig	LWSG00000000.1	Soil, Hebei university, China
Bacillus panaciterrae	K	DSM 19096	5.41	4959	40.6	ND	17	Scaffold	AUMR00000000.1	Soil, ginseng field, South Korea
Bacillus persicus	K	DSM 25386	4.64	4393	39.9	34	113	Scaffold	FOBW00000000.1	Soil, hypersaline lake, Aran-Bidgol, Iran
Bacillus pseudalcaliphilus	K	DSM 8725	4.49	4019	38	3	74	Scaffold	LFJO00000000.1	Garden soil, Denmark
Bacillus salsus	K	IBRC-M10078	4.79	4423	35.9	21	98	Scaffold	FNJU00000000.1	Hypersaline lake, Aran-Bidgol, Iran
Bacillus thermoamylovorans	K	1A1	3.71	3323	37.3	5	59	Contig	CCRF00000000.1	Soil, Biogas, Germany

## Sheet: Repeat lengths
NCBI code	Name of Bacteria	Genome Length	GC%	Nr	Number of tandem repeats for each repeat length
		(Mb)		Total	10	11	12	13	14	15	16	17	18	19	20	21	22	23	24	25	26	27	28	29	30	31	32	33	34	35	36	37	38	39	40	41	42	43	44	45	46	47	48	49	50	51	52	53	54
LFJO01	Bacillus.pseudalcaliphilus	4.49	38	103	0	0	0	0	0	1	0	0	1	0	0	0	0	0	0	0	0	2	0	0	0	0	0	1	0	0	0	0	0	1	0	0	0	0	0	0	0	0	0	0	0	40	41	14	0
LMG21005	Bacillus murimartini	4.17	43.4	2	0	0	0	0	0	0	0	0	0	0	0	0	0	0	0	0	0	0	0	0	0	0	0	0	0	0	0	0	0	0	0	0	0	0	0	0	0	0	0	0	0	0	0	0	0
NC_000964.3	Bacillus subtilis subsp. Subtilis	4.22	43.5	1	0	0	0	0	0	0	0	0	0	0	0	0	0	0	0	0	0	0	0	0	0	0	0	0	0	0	0	0	0	0	0	0	0	0	0	0	0	0	0	0	0	0	0	0	0
NC_002570.2	Bacillus halodurans	4.2	43.7	4	0	0	0	0	0	0	0	0	0	0	0	0	0	0	0	0	0	0	0	0	0	0	0	0	0	0	1	0	0	0	0	0	1	0	0	1	0	0	0	0	0	0	0	0	0
NC_003997.3	Bacillus anthracis	5.23	35.4	19	0	0	1	0	0	1	0	0	1	0	3	2	0	0	1	0	0	1	0	0	0	0	0	0	0	0	4	0	0	2	0	0	1	0	0	2	0	0	0	0	0	0	0	0	0
NC_004722.1	Bacillus cereus	5.51	35.3	25	0	0	1	0	0	2	0	0	6	0	0	1	0	0	1	0	0	0	0	0	0	0	0	0	0	0	6	0	0	4	0	0	2	0	0	2	0	0	0	0	0	0	0	0	0
NC_005957.1	Bacillus thuringiensis serovar konkukian	5.31	35.3594	30	0	0	1	0	0	0	0	0	7	0	3	1	0	0	2	0	0	1	0	0	1	0	0	0	0	0	4	0	0	6	0	0	1	0	0	1	0	0	0	0	0	0	0	0	0
NC_006322.1	Bacillus licheniformis DSM 13 = ATCC 14580	4.22	46.2	2	0	0	0	0	0	0	0	0	0	0	0	0	0	0	0	0	0	0	0	0	0	0	0	0	0	0	1	0	0	0	0	0	0	0	0	0	0	0	0	0	0	0	0	0	0
NC_006582.1	Bacillus clausii	4.3	44.8	6	0	0	0	0	0	1	0	0	0	0	0	0	0	0	0	0	0	0	0	0	0	0	0	1	0	0	0	0	0	0	0	0	1	0	0	0	0	0	0	0	0	0	0	0	0
NC_009674.1	Bacillus cytotoxicus	4.09	35.8902	11	0	0	0	0	0	0	0	0	0	0	0	0	0	0	0	0	0	1	0	0	0	0	0	0	0	0	3	0	0	1	0	0	3	0	0	1	0	0	0	0	0	0	0	0	0
NC_013791.2	Bacillus pseudofirmus	4.25	39.8927	3	0	0	0	0	0	0	0	0	1	0	0	0	0	0	1	0	0	0	0	0	0	0	0	0	0	0	0	0	0	0	0	0	0	0	0	0	0	0	0	0	0	0	0	0	0
NC_014019.1	Bacillus megaterium	5.52	37.9674	9	0	0	1	0	0	0	0	0	0	0	0	1	0	0	0	0	0	0	0	0	1	0	0	0	0	0	3	0	0	2	0	0	0	0	0	0	0	0	0	0	0	0	0	0	0
NC_014103.1	Bacillus megaterium	5.1	38.1	8	0	0	3	0	0	0	0	0	2	0	0	1	0	0	0	0	0	0	0	0	0	0	0	0	0	0	2	0	0	0	0	0	0	0	0	0	0	0	0	0	0	0	0	0	0
NC_014551.1	Bacillus amyloliquefaciens	3.98	46.1	3	0	0	1	0	0	0	0	0	0	0	0	0	0	0	0	0	0	0	0	0	0	0	0	0	0	0	0	0	0	0	0	0	0	0	0	0	0	0	0	0	0	0	0	0	0
NC_014829.1	Bacillus cellulosilyticus	4.68	36.5	64	0	0	0	0	0	1	3	0	3	0	0	0	0	0	0	0	0	1	0	0	0	0	0	0	0	0	0	0	0	0	0	0	1	0	0	0	0	0	0	0	0	0	47	0	0
NC_015634.1	Bacillus coagulans	3.07	47.3	26	0	0	0	0	0	0	0	0	0	0	0	0	0	0	0	0	0	0	0	0	0	0	0	0	0	0	1	0	0	0	0	0	0	0	0	0	0	0	0	0	0	0	21	0	0
NC_016023.1	Bacillus coagulans	3.55	46.5	63	0	0	0	0	0	0	0	0	0	0	0	1	0	0	0	0	0	0	0	0	0	0	0	0	0	0	0	0	0	0	0	0	1	0	0	0	0	0	0	0	0	0	57	0	1
NC_017138.1	Bacillus megaterium	5.08	38.1493	5	0	0	1	0	0	1	0	0	0	0	0	2	0	0	0	0	0	0	0	0	0	0	0	0	0	0	0	0	0	0	0	0	0	0	0	0	0	0	0	0	0	0	0	0	0
NC_017190.1	Bacillus amyloliquefaciens	4	45.6938	3	0	0	1	0	0	0	0	0	0	0	0	0	0	0	0	0	0	0	0	0	0	0	0	0	0	0	0	0	0	0	0	0	0	0	0	0	0	0	0	0	0	0	0	0	0
NC_021171.1	Bacillus sp.	4.82	38	23	0	0	2	0	0	1	0	0	2	0	2	5	0	0	0	0	0	0	0	0	0	0	0	0	0	0	1	0	0	1	0	0	0	0	0	0	0	0	0	0	0	5	2	0	0
NC_021362.1	Bacillus paralicheniformis	4.38	45.9	4	0	0	0	0	0	0	0	0	1	0	0	0	0	0	0	0	0	0	0	0	0	0	0	0	0	0	1	0	0	0	0	0	1	0	0	0	0	0	0	0	0	0	0	0	0
NC_022524.1	Bacillus infantis	4.88	46	50	0	0	2	0	0	0	0	0	0	0	11	1	0	0	0	0	0	0	0	0	0	0	0	0	1	0	2	0	1	0	1	0	0	0	0	1	0	1	1	0	0	0	16	11	0
NC_022781.1	Bacillus toyonensis	5.02	35.552	25	0	0	1	0	0	1	0	0	4	0	0	3	0	0	3	0	0	0	0	0	0	0	0	0	0	0	4	0	0	2	0	0	2	0	0	0	0	0	0	0	0	0	0	0	0
NZ_ABCF01000186.1	Bacillus sp. SG-1	3.95	42.1	77	0	0	0	0	0	0	0	0	0	0	3	1	0	0	0	2	0	0	0	0	0	0	0	0	0	0	0	0	0	0	0	0	0	0	0	0	0	0	0	0	0	6	21	42	0
NZ_ABFU01000138.1	Bacillus coahuilensis	3.38	38.1	13	0	0	0	0	0	0	0	0	0	0	0	3	0	0	0	0	0	0	0	0	0	0	0	0	0	0	0	0	0	0	0	0	1	0	0	0	0	0	0	0	0	0	8	0	0
NZ_ACPC01000050.1	Bacillus sp.	4.14	40.7	72	0	0	0	0	0	1	0	0	2	0	6	4	0	0	2	0	0	0	0	0	0	0	0	0	0	0	0	0	0	1	0	0	1	1	0	0	0	0	0	0	0	2	50	1	0
NZ_AJLR01000001.1	Bacillus azotoformans	4.22	37.2	5	0	0	0	0	0	0	0	0	0	0	0	0	0	0	1	0	0	0	0	0	0	0	0	0	0	0	0	0	0	0	0	0	0	0	0	0	0	0	1	0	0	0	2	0	0
NZ_AJLS01000001.1	Bacillus bataviensis	5.37	39.6	23	0	0	1	0	0	2	0	0	1	0	0	9	0	0	0	0	0	0	0	0	0	0	0	0	0	0	1	0	0	0	0	0	1	0	0	0	0	0	0	0	0	4	3	0	0
NZ_AJTN02000265.1	Bacillus psychrosaccharolyticus	4.59	38.8	12	0	0	1	0	0	1	0	0	2	0	0	5	0	0	0	0	0	0	0	0	0	0	0	0	0	0	1	0	0	1	0	0	1	0	0	0	0	0	0	0	0	0	0	0	0
NZ_AJVF01000001.1	Bacillus siamensis	3.78	46.3	4	0	0	0	0	0	0	0	0	0	0	0	0	0	0	0	0	0	1	0	0	0	0	0	0	0	0	1	0	0	0	0	0	0	0	0	0	0	0	0	0	0	0	0	0	0
NZ_ALAN01000001.1	Bacillus vireti	5.28	39.7	49	0	0	0	0	0	1	0	0	0	0	0	36	0	0	0	0	0	0	0	0	0	0	0	0	0	0	0	0	0	0	0	0	1	0	0	0	0	0	0	0	0	0	5	0	0
NZ_ALPT02000001.1	Bacillus alcalophilus ATCC 27647 = CGMCC 1.3604	4.37	37.4	95	0	1	0	0	0	1	0	0	1	0	0	0	0	0	0	0	0	0	0	0	0	0	0	0	0	0	0	0	0	0	0	0	1	0	0	0	0	0	0	0	0	64	22	3	0
NZ_ANNK01000001.1	Bacillus ligniniphilus	3.86	40.8	9	0	0	1	0	0	0	0	0	1	0	0	1	0	0	0	0	0	0	0	0	0	0	0	0	0	0	0	0	0	0	0	0	0	0	0	1	0	0	0	0	0	0	0	0	0
NZ_ASRU01000001.1	Bacillus nealsonii	4.98	35.1	19	0	0	1	0	0	0	0	0	0	0	4	6	0	0	0	0	0	0	0	0	0	0	0	0	0	0	1	0	0	0	0	1	0	0	0	0	0	0	0	0	0	0	6	0	0
NZ_ATAE01000001.1	Bacillus marmarensis	4.02	39.8	10	0	0	1	0	0	3	0	0	0	0	0	1	0	0	1	0	0	0	0	0	0	0	0	0	0	0	0	0	0	2	0	0	1	0	0	0	0	0	0	0	0	0	0	0	0
NZ_AUCI01000001.1	Bacillus aidingensis	4.42	44.6	3	0	0	0	0	0	0	0	0	0	0	0	1	0	0	0	0	0	0	0	0	1	0	0	0	0	0	0	0	0	0	0	0	1	0	0	0	0	0	0	0	0	0	0	0	0
NZ_AUCK01000001.1	Bacillus chagannorensis	3.52	52.6	11	0	0	1	0	0	0	0	0	1	0	0	0	0	0	0	0	0	0	0	0	0	0	0	0	1	1	0	0	0	0	0	3	1	0	0	0	0	0	0	0	0	0	0	0	0
NZ_AVBB01000361.1	Bacillus megaterium	4.37	36.5	0
NZ_AYTO01000001.1	Bacillus tequilensis	3.98	43.9	2	0	0	0	0	0	0	0	0	0	0	0	0	0	0	0	0	0	1	0	0	0	0	0	0	0	0	0	0	0	0	0	0	0	0	0	0	0	0	0	0	0	0	0	0	0
NZ_BAMO01000108.1	Bacillus mannanilyticus	4.53	39.6	4	0	0	1	0	0	0	0	0	0	0	0	0	0	0	0	0	0	0	0	0	0	0	0	0	0	0	0	0	0	1	0	0	0	0	0	0	0	0	1	0	0	0	0	0	0
NZ_BASE01000145.1	Bacillus selenatarsenatis	4.76	42.1	82	0	0	0	0	0	0	0	0	1	0	18	12	0	0	0	0	0	0	0	0	0	0	0	0	0	0	1	0	0	0	0	0	0	0	0	0	0	0	0	0	0	0	47	2	0
NZ_BAWM01000170.1	Bacillus niacini	6.37	37.8	54	0	0	0	0	0	2	0	0	3	0	3	4	0	0	0	0	0	0	0	0	2	0	0	0	0	0	1	0	0	0	0	0	0	0	0	0	0	0	0	0	0	0	36	2	0
NZ_BAZN01000001.1	Bacillus wakoensis	4.53	38.3	13	0	0	1	0	0	0	0	0	0	0	0	7	0	0	0	0	0	0	0	0	0	0	0	0	0	0	0	0	0	0	0	0	0	0	0	0	0	0	0	0	0	0	5	0	0
NZ_BAZO01000001.1	Bacillus hemicellulosilyticus	4.54	38.2	8	0	0	1	0	0	0	0	0	2	0	0	2	0	0	0	0	0	1	0	0	1	0	0	0	0	0	0	0	0	0	0	0	0	0	0	0	0	0	0	0	0	0	0	0	0
NZ_BAZQ01000001.1	Bacillus akibai	4.74	37	12	0	0	1	0	0	0	0	0	1	0	1	3	0	0	0	0	0	0	0	0	0	0	0	0	0	0	0	0	0	1	0	0	0	0	0	0	0	0	0	0	0	0	4	0	0
NZ_BBCO01000001.1	Bacillus boroniphilus	4.36	42	44	0	0	0	0	0	2	0	0	1	0	19	4	0	0	0	0	0	0	0	0	0	0	0	0	0	0	0	0	0	0	0	0	0	0	0	0	0	0	0	0	0	0	13	5	0
NZ_BCUW01000001.1	Bacillus cohnii	4.9	35.7	42	0	0	1	0	0	0	0	0	0	0	3	29	0	0	0	0	0	0	0	0	0	0	0	0	0	0	0	0	0	0	0	0	7	0	0	2	0	0	0	0	0	0	0	0	0
NZ_BCUX01000001.1	Bacillus drentensis	5.16	38.7	31	0	0	0	0	0	2	0	0	3	0	0	17	0	0	0	0	0	0	0	0	0	0	0	0	0	0	1	0	0	0	0	0	2	0	0	1	0	0	0	0	0	0	4	0	0
NZ_BCUY01000001.1	Bacillus firmus	4.42	41.7	12	0	0	2	0	0	1	0	0	0	0	3	4	0	0	0	0	0	0	0	0	0	0	0	0	0	0	0	0	0	0	0	0	0	0	0	0	0	0	0	0	0	0	2	0	0
NZ_BCUZ01000001.1	Bacillus fumarioli	3.29	40.4	14	0	0	0	0	0	1	0	0	0	0	0	1	0	0	0	0	0	0	0	0	0	0	0	0	0	0	0	0	0	0	0	0	0	0	0	0	0	0	0	0	0	0	4	3	0
NZ_BCVC01000001.1	Bacillus lentus	4.33	36.5	2	0	0	0	1	0	0	0	0	0	0	0	0	0	0	0	0	0	0	0	0	0	0	0	0	0	0	0	0	0	0	0	0	0	0	0	0	0	0	0	0	0	0	0	0	0
NZ_BCVD01000001.1	Bacillus flexus	3.91	37.6	2	0	0	0	0	0	0	0	0	0	0	0	2	0	0	0	0	0	0	0	0	0	0	0	0	0	0	0	0	0	0	0	0	0	0	0	0	0	0	0	0	0	0	0	0	0
NZ_BCVE01000001.1	Bacillus circulans	5.1	35.6	27	0	0	1	0	0	1	0	0	0	0	4	9	0	0	0	0	0	0	0	0	1	0	0	0	0	0	0	0	0	0	0	0	1	0	0	0	0	0	0	0	0	0	9	0	0
NZ_BCVG01000001.1	Bacillus fastidiosus	4.41	35.1	7	0	0	1	0	0	0	0	0	0	0	2	0	0	0	0	0	0	1	0	0	1	0	0	0	0	0	1	0	0	0	0	0	0	0	0	0	0	0	0	0	0	0	0	0	0
NZ_BCVH01000001.1	Bacillus korlensis	4.95	38.2	15	0	0	0	0	0	0	0	0	0	0	1	0	0	0	0	0	0	0	0	0	0	0	0	0	0	0	0	0	0	0	0	0	0	0	0	0	0	0	0	0	0	1	12	1	0
NZ_BCVI01000001.1	Bacillus soli	5.46	39.5	70	0	0	0	0	0	3	0	0	1	0	0	30	0	0	0	0	0	0	0	0	0	0	0	0	0	0	2	0	0	0	0	0	1	0	0	0	0	0	0	0	0	0	30	0	0
NZ_BCVP01000001.1	Bacillus novalis	5.57	39.9	59	0	0	1	0	0	1	0	0	0	0	0	31	0	0	0	0	0	0	0	0	0	0	0	0	0	0	0	0	0	0	0	0	0	0	0	0	0	0	0	0	0	0	18	0	0
NZ_BCVQ01000001.1	Bacillus vietnamensis	4.41	43.7	2	0	0	0	0	0	0	0	0	0	0	0	1	0	0	0	0	0	0	0	0	0	0	0	0	0	0	0	0	0	0	0	0	0	0	0	0	0	0	0	0	0	0	0	0	0
NZ_BCVW01000001.1	Bacillus krulwichiae	4.52	37.9	6	0	0	0	0	0	0	0	0	0	0	0	0	0	0	0	0	0	0	0	0	0	0	0	0	0	0	0	0	0	1	0	0	0	0	0	0	0	0	0	0	0	0	5	0	0
NZ_BCVZ01000001.1	Bacillus sonorensis NBRC 101234 = KCTC 13918	4.41	45.5	3	0	0	0	0	0	0	0	0	0	0	0	1	0	0	0	0	0	0	0	0	0	0	0	0	0	0	0	0	0	0	0	0	1	0	0	0	0	0	1	0	0	0	0	0	0
NZ_CAPG01000120.1	Bacillus massilioanorexius	4.59	34.1	7	0	0	1	0	0	0	0	0	1	0	0	0	0	0	1	0	0	0	0	0	0	0	0	0	0	0	1	0	0	2	0	0	0	0	0	0	0	0	0	0	0	0	0	0	0
NZ_CCAS010000001.1	Bacillus jeddahensis	4.76	39.4	14	0	0	0	0	0	1	0	0	0	0	0	4	0	0	1	0	0	0	0	0	0	0	0	0	0	0	3	0	0	0	0	0	1	0	0	0	0	0	0	0	0	0	2	0	0
NZ_CCFE01000001.1	Bacillus rubiinfantis	4.31	40	36	0	0	1	0	0	0	0	0	0	0	1	12	0	0	0	0	0	0	0	0	0	0	0	0	1	0	0	0	0	0	0	0	0	0	0	0	0	0	0	0	0	14	3	1	0
NZ_CCFJ01000001.1	Bacillus andreraoultii	4.05	35.4	25	0	0	0	0	0	0	0	0	0	0	2	1	0	0	0	0	0	0	0	0	0	0	0	1	0	0	0	0	0	0	0	0	1	0	0	1	0	0	0	0	0	0	19	0	0
NZ_CCRF01000001.1	Bacillus thermoamylovorans	3.71	37.3	50	0	1	1	0	0	0	0	0	1	0	0	2	0	0	0	0	0	0	0	0	0	0	0	0	0	0	1	0	0	0	0	0	1	0	0	0	0	0	0	1	0	0	40	0	0
NZ_CH672372.1	Bacillus sp.	5.12	45.7	52	0	0	4	0	0	0	0	0	0	0	12	2	0	0	0	0	0	0	0	0	0	0	0	0	1	0	2	0	1	0	1	0	0	0	0	0	0	1	1	0	0	0	15	11	0
NZ_CM000745.1	Bacillus pseudomycoides	5.78	35.4	26	0	0	2	0	0	1	0	0	5	0	0	1	0	0	2	0	0	0	0	0	0	0	0	0	0	0	1	0	0	1	0	0	2	0	0	4	0	0	0	0	0	1	0	0	0
NZ_CP003923.1	Bacillus lehensis	3.99	39.9	8	0	0	0	0	0	2	0	0	1	0	0	0	0	0	0	0	0	1	0	0	0	0	0	0	0	0	2	0	0	0	0	0	0	0	0	0	0	0	1	0	0	0	0	0	0
NZ_CP007512.1	Bacillus bombysepticus	5.88	34.9754	31	0	1	0	0	0	5	0	0	3	0	2	2	0	0	2	0	0	1	0	0	0	0	0	0	0	0	2	0	0	4	0	0	3	0	0	3	0	0	0	0	0	0	0	0	0
NZ_CP007640.1	Bacillus atrophaeus subsp. globigii	4.17	43.2	2	0	0	0	0	0	0	0	0	0	0	0	0	0	0	0	0	0	0	0	0	0	0	0	0	0	0	1	0	0	0	0	0	0	0	0	0	0	0	0	0	0	0	0	0	0
NZ_CP007739.1	Bacillus methanolicus	3.42	38.6304	15	0	0	0	0	0	2	0	0	3	0	0	2	0	0	2	0	0	0	0	0	0	0	0	0	0	0	1	0	0	0	0	0	2	0	0	3	0	0	0	0	0	0	0	0	0
NZ_CP009679.1	Bacillus velezensis/Bacillus methylotrophicus	4.01	46.3872	6	0	0	0	0	0	0	0	0	1	0	0	0	0	0	0	0	0	0	0	0	0	0	0	0	0	0	1	0	0	1	0	0	1	0	0	0	0	0	0	0	0	0	0	0	0
NZ_CP009692.1	Bacillus mycoides	5.64	35.3849	26	0	1	0	0	0	2	0	0	4	0	0	2	0	0	1	0	0	0	0	0	1	0	0	0	0	0	4	0	0	4	0	0	3	0	0	2	0	0	0	0	0	0	0	0	0
NZ_CP009746.1	Bacillus weihenstephanensis/Bacillus mycoides	5.61	35.2	22	0	0	1	0	0	1	0	0	5	0	0	0	0	0	2	0	0	0	0	0	0	0	0	1	0	0	3	0	0	3	0	0	2	0	0	0	0	0	0	0	0	0	0	0	1
NZ_CP011007.1	Bacillus pumilus	3.88	41.4612	4	0	0	0	0	0	0	0	0	0	0	0	0	0	0	0	0	0	0	0	0	0	0	0	0	0	0	1	0	0	1	0	0	0	0	0	0	0	0	2	0	0	0	0	0	0
NZ_CP011008.1	Bacillus simplex	5.52	39.7883	40	0	0	1	0	1	0	0	0	1	0	2	25	0	0	0	0	0	1	0	0	1	0	0	3	0	0	2	0	0	0	0	0	1	0	0	0	0	0	1	0	0	0	0	0	0
NZ_CP011974.1	Bacillus endophyticus/Bacillus filamentosus	5.31	36.4535	3	0	0	1	0	0	0	0	0	1	0	0	0	0	0	0	0	0	0	0	0	0	0	0	0	0	0	1	0	0	0	0	0	0	0	0	0	0	0	0	0	0	0	0	0	0
NZ_CP012024.1	Bacillus smithii	3.38	40.7819	0
NZ_CP012502.1	Bacillus beveridgei	3.58	46.1	0
NZ_CP012600.1	Bacillus gobiensis	4.6	40.4	15	0	0	0	0	0	0	0	0	1	0	0	2	0	0	0	0	0	0	0	0	0	0	0	0	0	0	0	0	0	0	0	0	2	0	0	0	0	0	1	0	0	0	8	0	0
NZ_CP015506.1	Bacillus oceanisediminis2691	5.85	40.8428	39	0	0	1	0	0	0	0	0	0	0	0	2	0	0	0	0	0	0	0	0	0	0	0	0	0	0	0	0	0	0	0	0	2	0	0	0	0	0	0	0	0	1	31	0	0
NZ_CP016020.1	Bacillus weihaiensis	4.36	36.4944	32	0	0	0	0	0	0	0	0	2	0	0	29	0	0	0	0	0	0	0	0	0	0	0	0	0	0	0	0	0	0	0	0	0	0	0	0	0	0	0	0	0	0	0	0	0
NZ_CP017070.1	Bacillus gibsonii	4.1	43.8	4	0	0	0	0	0	0	0	0	0	0	0	0	0	0	0	0	0	0	0	0	0	0	0	0	0	0	0	0	0	1	0	0	0	0	0	0	0	0	0	0	0	0	0	0	0
NZ_CP017080.1	Bacillus muralis	5.01	42.2722	38	0	0	0	0	0	0	0	0	1	0	2	20	0	0	1	0	0	1	0	0	1	0	0	1	0	0	0	0	0	0	0	7	2	0	0	0	0	0	0	0	0	0	0	0	0
NZ_CP017786.1	Bacillus xiamenensis	3.64	41.5	0
NZ_CP018197.1	Bacillus safensis	3.97	41.3621	3	0	0	0	0	0	0	0	0	0	0	0	0	0	0	0	0	0	0	0	0	0	0	0	0	0	0	1	0	0	0	0	0	0	0	0	1	0	1	0	0	0	0	0	0	0
NZ_FMAU01000018.1	Bacillus enclensis	4.48	44.5	13	0	0	0	0	0	0	0	0	0	0	6	3	0	0	0	0	0	0	0	0	0	0	0	1	0	0	0	0	0	1	0	0	0	0	0	0	0	0	0	0	0	1	0	0	0
NZ_FMYM01000023.1	Bacillus lonarensis	2.58	43.3	5	0	0	0	0	0	0	0	0	4	0	0	0	0	0	0	0	0	0	0	0	0	0	0	0	0	0	0	0	0	0	0	0	0	0	0	0	0	0	0	0	0	0	0	0	0
NZ_FNIL01000027.1	Bacillus daliensis	3.78	42.3	6	0	0	0	0	0	0	0	0	0	0	1	3	0	0	0	0	0	0	0	0	0	0	0	0	0	0	0	0	0	1	0	0	1	0	0	0	0	0	0	0	0	0	0	0	0
NZ_FNJU01000032.1	Bacillus salsus	4.79	35.9	48	0	0	1	0	0	0	0	0	2	0	3	2	0	0	0	0	0	0	0	0	0	0	0	0	0	0	2	0	0	1	0	0	1	0	0	0	0	0	0	0	0	12	23	0	0
NZ_FNPI01000059.1	Bacillus caseinilyticus	5.87	44.9	28	0	0	0	0	0	0	0	0	0	0	0	2	0	0	0	0	0	0	0	4	1	0	0	0	0	0	0	0	1	0	0	0	3	0	0	0	0	0	0	0	0	0	5	1	1
NZ_FOBW01000039.1	Bacillus persicus	4.64	39.9	18	0	0	1	0	0	0	0	0	1	0	0	1	0	0	1	0	0	0	0	0	0	0	0	0	0	0	0	0	0	0	0	0	1	0	0	0	0	0	1	0	0	0	4	5	1
NZ_FRBS01000013.1	Bacillus rhizosphaerae	4.24	44.8	9	0	0	0	0	0	1	0	0	0	0	0	0	0	0	0	0	0	0	0	0	0	0	0	0	0	0	0	0	0	0	0	0	2	0	0	0	0	0	0	0	0	0	0	0	0
NZ_GL635726.1	Bacillus sp.	4.37	45.8	3	0	0	0	0	0	0	0	0	0	0	0	0	0	0	1	0	0	0	0	0	0	0	0	0	0	0	0	0	0	0	0	0	1	0	0	0	0	0	0	0	0	0	0	0	0
NZ_GL635750.1	Bacillus sp.	5.88	40.9	34	0	0	0	0	0	0	0	0	0	0	0	1	0	0	0	0	0	0	0	0	0	0	0	0	0	0	0	0	0	1	0	0	1	0	0	0	0	0	1	0	0	1	29	0	0
NZ_HE610985.1	Bacillus timonensis	4.66	37.4	33	0	0	0	0	0	0	0	0	0	0	7	0	0	0	0	0	0	0	0	0	0	0	0	0	0	0	1	0	0	1	9	1	1	0	0	0	0	0	0	0	0	0	12	1	0
NZ_HE978511.1	Bacillus massiliosenegalensis	4.97	37.7	32	0	0	1	0	0	0	0	0	0	0	7	4	0	0	0	0	0	0	0	0	0	0	0	0	0	0	0	0	0	0	0	0	0	0	0	0	0	0	0	0	0	0	14	6	0
NZ_HG428752.1	Bacillus massiliogorillae	5.45	35	8	0	0	2	0	0	0	0	0	1	0	2	0	0	0	0	0	0	0	0	0	0	0	0	1	0	0	1	0	0	1	0	0	0	0	0	0	0	0	0	0	0	0	0	0	0
NZ_HG942011.1	Bacillus dielmoensis	4.57	40.9	20	0	0	0	0	0	0	0	0	0	0	1	7	0	0	0	0	0	0	0	0	0	0	0	0	0	0	0	0	0	5	0	0	0	0	0	0	0	0	0	0	0	0	7	0	0
NZ_HG964403.1	Bacillus ndiopicus	4.07	37	14	0	0	1	0	0	0	0	0	0	0	1	6	0	0	0	0	0	0	0	0	0	0	0	2	0	0	0	0	0	0	0	4	0	0	0	0	0	0	0	0	0	0	0	0	0
NZ_JAGM01000001.1	Bacillus ginsengihumi	3.92	35.9	3	0	0	0	0	0	0	0	0	1	0	0	1	0	0	0	0	0	0	0	0	0	0	0	0	0	0	0	0	0	1	0	0	0	0	0	0	0	0	0	0	0	0	0	0	0
NZ_JGVU02000001.1	Bacillus indicus	4.13	44.4	85	0	0	0	0	0	0	0	0	1	0	0	1	0	0	0	0	0	0	0	0	0	0	0	0	0	0	0	0	0	0	0	0	0	0	0	0	0	0	0	0	0	0	64	18	0
NZ_JH414738.1	Bacillus smithii	3.24	40.7	3	0	1	0	0	0	0	0	0	0	0	0	0	0	0	0	0	0	0	0	0	0	0	0	0	0	0	0	0	0	0	0	0	0	0	0	0	0	0	0	0	0	0	0	0	0
NZ_JH600197.1	Bacillus vallismortis	3.88	43.8	7	0	0	0	0	0	0	0	0	0	0	0	2	0	0	0	0	0	0	0	0	1	0	0	0	0	0	0	0	0	1	0	0	0	0	0	0	0	0	0	0	0	1	0	0	0
NZ_JH600277.1	Bacillus mojavensis	3.96	43.7	5	0	0	0	0	0	0	0	0	0	0	0	0	0	0	1	0	0	0	0	0	0	0	0	0	0	0	0	0	0	0	0	0	1	0	0	0	0	0	0	0	0	0	0	0	0
NZ_JH792262.1	Bacillus cereus	5.43	35.3076	18	0	0	1	0	0	1	0	0	3	0	1	3	0	0	0	0	0	0	0	0	0	0	0	1	0	0	2	0	0	2	0	0	2	0	0	2	0	0	0	0	0	0	0	0	0
NZ_JH921517.1	Bacillus bingmayongensis	5.48	35.5	19	0	0	2	0	0	2	0	0	4	0	0	0	0	0	0	0	0	0	0	0	0	0	0	0	0	0	1	0	0	1	0	0	1	0	0	1	0	0	1	0	0	0	0	0	0
NZ_JNVC02000001.1	Bacillus cibi/Bacillus indicus	4.07	44.4	87	0	0	0	0	0	0	0	0	2	0	0	3	0	0	0	0	0	0	0	0	0	0	0	0	0	0	0	0	0	0	0	0	2	0	0	0	0	0	0	0	0	0	53	26	0
NZ_JOTM01000001.1	Bacillus gaemokensis	5.6	35.7	38	0	0	1	0	0	1	0	0	4	0	0	0	0	0	1	0	0	2	0	0	3	0	0	1	0	0	3	0	0	1	0	0	5	0	0	4	0	0	2	0	0	0	0	0	1
NZ_JOTN01000001.1	Bacillus manliponensis	4.64	36	24	0	0	0	0	0	0	0	0	2	0	0	2	0	0	2	0	0	0	0	0	0	0	0	0	0	0	1	0	0	3	0	1	0	0	0	2	0	0	0	0	0	1	0	0	1
NZ_JOTP01000001.1	Bacillus zhangzhouensis	3.74	41.4	5	0	0	0	0	0	0	0	0	0	0	0	0	0	0	0	0	0	0	0	0	0	0	0	0	0	0	3	0	0	0	0	0	0	0	0	1	0	0	1	0	0	0	0	0	0
NZ_JRJU01000001.1	Bacillus okhensis	4.86	38.2	24	0	0	0	0	0	1	0	0	0	0	0	0	0	0	0	0	0	0	0	0	0	0	0	1	0	0	0	0	0	0	0	0	0	0	0	0	0	0	1	0	0	0	19	0	0
NZ_JWJE02000001.1	Bacillus thermotolerans	3.81	44.4	9	0	0	0	0	0	1	0	0	0	0	0	1	0	0	0	0	0	0	0	0	0	0	0	0	0	0	2	0	0	0	0	0	0	0	0	1	0	0	1	0	0	0	0	0	0
NZ_JXIQ01000001.1	Bacillus subterraneus	3.9	42.1	27	0	0	0	0	0	0	0	0	1	0	6	1	0	0	0	0	0	0	0	0	0	0	0	0	0	0	0	0	0	0	0	0	1	0	0	0	0	0	0	0	0	0	10	8	0
NZ_JXLO01000001.1	Bacillus badius	4.06	43.8	2	0	0	0	0	0	0	0	0	0	0	0	0	0	0	0	0	0	1	0	0	0	0	0	0	0	0	0	0	0	1	0	0	0	0	0	0	0	0	0	0	0	0	0	0	0
NZ_JXRO01000012.1	Bacillus aerophilus	3.75	41.2	0
NZ_JYCE01000001.1	Bacillus alveayuensis	6.7	38.1	15	0	0	1	0	1	0	0	0	0	0	0	11	0	0	0	0	0	0	0	0	0	0	0	0	0	0	0	0	0	0	0	0	1	0	0	0	0	0	0	0	0	0	0	0	0
NZ_JYOO01000001.1	Bacillus aryabhattai	5.09	38	3	0	0	2	0	0	0	0	0	0	0	0	1	0	0	0	0	0	0	0	0	0	0	0	0	0	0	0	0	0	0	0	0	0	0	0	0	0	0	0	0	0	0	0	0	0
NZ_KB223527.1	Bacillus oryziterrae	3.58	36.1	74	1	1	6	1	2	4	0	1	1	2	2	8	1	1	2	1	0	0	0	1	1	1	0	0	0	0	1	1	0	4	0	1	4	0	0	0	0	0	0	0	1	13	8	0	0
NZ_KB893976.1	Bacillus acidiproducens	3.32	44.4	42	0	0	1	0	0	1	0	0	0	0	0	2	0	0	0	0	0	0	0	0	0	0	0	0	0	0	0	0	0	0	0	0	1	0	0	0	0	0	0	0	0	0	34	0	0
NZ_KB894685.1	Bacillus fordii	4.51	41.2	37	0	0	0	0	0	0	0	0	0	0	9	0	0	0	1	0	0	0	0	0	0	0	0	0	0	0	1	0	0	0	4	0	2	0	0	0	0	0	0	0	0	1	17	0	0
NZ_KE386941.1	Bacillus aurantiacus	4.02	42.5	17	0	0	0	0	0	0	0	0	0	0	1	10	0	0	0	0	0	0	0	0	0	0	0	0	0	0	0	0	0	0	1	2	1	0	0	0	0	0	0	0	0	0	0	0	0
NZ_KE387237.1	Bacillus kribbensis	5.05	43	21	0	0	2	1	0	0	0	0	1	0	0	2	0	0	0	0	0	0	0	0	0	0	0	0	0	0	0	0	0	0	0	0	0	0	0	0	0	0	0	0	0	0	13	0	0
NZ_KE387246.1	Bacillus panaciterrae	5.41	40.6	21	0	0	1	0	0	0	0	0	7	0	0	2	0	0	2	0	0	0	0	0	0	0	0	0	0	0	1	0	0	1	0	0	4	0	0	0	0	0	1	0	0	0	0	0	0
NZ_KI632495.1	Bacillus cihuensis	5.44	37.1	16	0	0	0	0	0	1	0	0	1	0	0	1	0	0	1	0	0	1	0	0	0	0	0	1	0	0	0	0	0	1	0	4	0	0	0	0	0	0	1	0	0	0	0	0	0
NZ_KK211277.1	Bacillus bogoriensis	5	36.7	17	0	0	1	0	0	0	0	0	0	0	0	0	0	0	0	0	0	1	0	0	0	0	0	0	0	0	1	0	0	0	0	0	0	0	0	0	0	0	0	0	0	0	13	0	0
NZ_KQ758576.1	Bacillus cellulasensis	3.62	41.3	2	0	0	0	0	0	0	0	0	0	0	0	0	0	0	0	0	0	0	0	0	0	0	0	0	0	0	2	0	0	0	0	0	0	0	0	0	0	0	0	0	0	0	0	0	0
NZ_KQ947393.1	Bacillus shacheensis	3.98	47.1	18	0	0	0	0	0	0	0	0	0	0	0	12	0	0	0	0	0	0	0	0	0	0	0	0	0	0	0	0	0	0	0	0	2	0	0	0	0	0	0	0	0	0	0	0	0
NZ_KV440944.1	Bacillus horneckiae	4.13	37.4	46	0	0	0	0	0	0	0	0	0	0	2	1	0	0	1	0	0	1	0	0	0	0	0	1	0	0	0	0	0	1	0	1	1	0	0	0	0	0	0	0	0	5	32	0	0
NZ_KV440945.1	Bacillus gottheilii	4.59	39	49	0	1	1	0	0	0	0	0	0	0	2	14	0	0	0	0	0	0	0	0	0	0	0	0	0	0	1	0	0	0	0	0	0	0	0	0	0	0	0	0	0	0	27	0	0
NZ_KV440949.1	Bacillus mesonae	5.81	40.3	95	0	0	0	0	0	1	0	0	0	0	0	6	0	0	2	0	0	0	0	0	0	0	0	0	0	0	0	0	0	0	0	0	0	0	0	1	0	0	0	0	0	0	81	3	0
NZ_KV440953.1	Bacillus acidicola	5.14	39.4	33	0	0	0	0	0	0	0	0	2	0	0	2	0	0	0	0	0	1	0	0	0	0	0	0	0	0	1	0	0	0	0	0	1	0	0	0	0	0	0	0	0	0	19	0	0
NZ_KV917368.1	Bacillus alkalinitrilicus	5.52	36.9	26	0	0	0	0	0	0	0	0	0	0	0	1	0	0	0	0	0	1	0	0	0	0	0	0	0	0	0	0	0	1	0	0	0	0	0	0	0	0	0	0	0	5	7	7	0
NZ_KV917369.1	Bacillus abyssalis	5.77	40.3	6	0	0	0	0	0	1	0	0	2	0	0	0	0	0	0	0	0	0	0	0	1	0	0	0	0	0	0	0	0	0	0	0	0	0	0	0	0	0	0	0	0	0	0	0	0
NZ_KV917371.1	Bacillus halosaccharovorans	5.4	36.1	9	0	0	0	0	0	1	0	0	1	0	0	2	0	0	0	0	0	0	0	0	0	0	0	0	0	0	0	0	0	2	0	0	1	0	0	0	0	0	0	0	0	0	1	0	0
NZ_KV917374.1	Bacillus alkalitelluris	5.43	36.4	91	0	0	2	0	0	3	0	0	2	0	3	4	0	0	0	0	0	0	0	0	0	0	0	0	0	0	1	0	0	1	0	1	0	0	0	0	0	0	0	0	0	1	68	0	0
NZ_KV917375.1	Bacillus halmapalus	4.7	37.6	39	0	0	1	0	0	0	0	0	2	0	0	10	0	0	1	0	0	0	0	0	0	0	0	0	0	0	0	0	0	1	0	2	1	0	0	0	0	0	0	0	0	4	17	0	0
NZ_KV917377.1	Bacillus patagoniensis	4.65	39.6	5	0	0	0	0	0	0	0	0	0	0	1	0	0	0	0	0	0	1	0	0	0	0	0	0	0	0	0	0	0	0	0	0	0	0	0	0	0	0	0	0	0	0	0	0	1
NZ_KV917380.1	Bacillus oshimensis	4.06	39.9	10	0	0	1	0	0	0	0	0	0	0	0	0	0	0	0	0	0	1	0	0	0	0	0	0	0	0	3	0	0	0	0	0	0	0	0	0	0	0	1	0	0	1	0	0	0
NZ_LAYY01000001.1	Bacillus campisalis	5.18	45.4	51	0	0	1	0	0	0	0	0	0	0	0	12	0	0	0	0	0	0	0	0	1	0	0	0	0	0	2	0	0	0	0	0	1	0	0	0	0	0	0	0	0	1	31	0	0
NZ_LDJR01000001.1	Bacillus galactosidilyticus	4.84	37.6	15	0	0	0	0	0	0	0	0	0	0	1	2	0	0	0	0	0	0	0	0	0	0	0	0	0	0	0	0	0	0	0	1	1	0	0	0	0	0	0	0	0	0	5	0	0
NZ_LDWI01000001.1	Bacillus stratosphericus	3.73	41.2	2	0	0	0	0	0	0	0	0	0	0	0	0	0	0	0	0	0	0	0	0	0	0	0	0	0	0	2	0	0	0	0	0	0	0	0	0	0	0	0	0	0	0	0	0	0
NZ_LGUE01000009.1	Bacillus marisflavi	4.31	48.6	8	0	0	0	0	0	0	0	0	0	0	0	0	0	0	0	3	0	1	0	0	0	0	0	0	0	0	0	0	0	0	0	0	0	0	0	0	0	0	1	0	0	0	0	0	0
NZ_LGYA01000012.1	Bacillus butanolivorans	5.68	38	28	0	0	3	0	0	0	0	0	2	0	1	13	0	0	0	0	0	0	0	0	2	0	0	0	0	0	1	0	0	1	0	2	0	0	0	0	0	0	0	0	0	0	0	0	0
NZ_LGYN01000001.1	Bacillus australimaris	3.649	41.3	3	0	0	1	0	0	0	0	0	2	0	0	0	0	0	0	0	0	0	0	0	0	0	0	0	0	0	0	0	0	0	0	0	0	0	0	0	0	0	0	0	0	0	0	0	0
NZ_LILC01000027.1	Bacillus koreensis	4.6	40.1	12	0	0	1	0	0	0	0	0	1	0	0	1	0	0	1	0	0	0	0	0	0	0	0	0	0	0	0	0	0	3	0	0	0	0	0	0	0	0	0	0	0	0	0	0	0
NZ_LILD01000009.1	Bacillus okuhidensis	4.2	43.6	1	0	0	0	0	0	0	0	0	0	0	0	0	0	0	0	0	0	0	0	0	0	0	0	0	0	0	0	0	0	0	0	0	0	0	0	1	0	0	0	0	0	0	0	0	0
NZ_LJIX01000001.1	Bacillus solani	5.32	37.5	29	0	0	1	0	0	0	0	0	0	0	2	1	0	0	1	0	0	0	0	0	0	0	0	0	0	0	0	0	0	0	1	0	0	0	0	0	0	0	0	0	0	1	21	1	0
NZ_LJJC01000005.1	Bacillus shackletonii	5.3	36.8	41	0	0	0	0	0	1	0	0	1	0	2	1	0	0	0	0	0	0	0	0	0	0	0	0	0	0	1	0	0	1	0	0	1	0	0	0	0	0	0	0	0	0	31	0	0
NZ_LJJD01000020.1	Bacillus plakortidis	3.97	39.8	5	0	0	0	0	0	0	0	0	0	0	0	0	0	0	0	0	0	0	0	0	0	0	0	0	0	0	1	0	0	0	0	0	0	0	0	0	0	0	1	0	0	1	0	0	0
NZ_LMBW01000024.1	Bacillus humi	4.84	38.2	51	0	0	0	0	0	0	0	0	3	1	7	2	0	0	0	0	0	0	0	0	0	0	0	0	0	0	1	0	0	0	2	0	0	0	0	0	0	0	0	0	0	0	23	11	0
NZ_LMBZ01000004.1	Bacillus cecembensis	4.78	36.9	13	0	0	1	0	0	1	0	0	3	0	0	2	0	0	0	0	0	1	0	0	0	0	0	0	0	0	4	0	0	0	0	0	1	0	0	0	0	0	0	0	0	0	0	0	0
NZ_LMCA01000020.1	Bacillus farraginis	5.31	34.7	22	0	0	1	0	0	0	0	0	0	0	0	0	0	0	0	0	0	0	0	0	0	0	0	0	0	0	0	0	0	0	0	0	0	0	0	0	0	0	0	0	0	0	21	0	0
NZ_LN831192.1	Bacillus niameyensis	4.68	37.9	46	0	0	1	0	0	0	0	0	0	0	10	1	0	0	0	0	0	0	0	0	0	0	0	0	0	0	0	0	0	0	0	0	2	0	0	0	0	0	0	0	0	7	22	0	0
NZ_LN851178.1	Bacillus testis	3.99	42.8	6	0	0	0	0	0	0	0	0	0	0	0	0	0	0	0	0	0	1	0	0	0	0	0	3	0	0	0	0	0	0	0	0	0	0	0	0	0	0	0	0	0	0	0	0	1
NZ_LPVD01000001.1	Bacillus axarquiensis/Bacillus halotolerans	4.09	43.8	3	0	0	0	0	0	0	0	0	0	0	0	0	0	0	0	0	0	0	0	0	0	0	0	0	0	0	0	0	0	0	0	0	0	0	0	0	0	0	0	0	0	0	0	0	0
NZ_LPVE01000001.1	Bacillus malacitensis/Bacillus halotolerans	4.2	43.5	3	0	0	0	0	0	0	0	0	1	0	0	0	0	0	0	0	0	0	0	0	0	0	0	0	0	0	0	0	0	0	0	0	0	0	0	0	0	0	0	0	0	0	0	0	0
NZ_LQXN01000001.1	Bacillus horikoshii	4.68	41.3	41	0	0	1	0	0	0	0	0	2	0	5	13	0	0	0	0	0	1	0	0	0	0	0	0	0	0	0	0	0	1	1	1	1	0	0	0	0	0	0	0	0	0	14	0	0
NZ_LQYN01000001.1	Bacillus sporothermodurans	4.05	35.7	33	0	0	0	0	0	0	0	0	1	0	0	0	0	0	0	0	0	0	0	0	0	0	0	1	0	0	0	0	0	0	0	0	1	0	0	0	0	0	0	0	0	0	27	0	0
NZ_LSAZ01000001.1	Bacillus nakamurai	3.69	45.3	6	0	0	1	0	0	0	0	0	2	0	0	1	0	0	0	0	0	0	0	0	0	0	0	0	0	0	0	0	0	1	0	0	0	0	0	0	0	0	0	0	0	0	0	0	0
NZ_LT603683.1	Bacillus glycinifermentans	4.61	46.1	5	0	0	1	0	0	0	0	0	2	0	0	0	0	0	0	0	0	0	0	0	0	0	0	0	0	0	0	0	0	1	0	0	0	0	0	0	0	0	0	0	0	0	0	0	0
NZ_LT622342.1	Bacillus massiliglaciei	4.15	42	5	0	0	0	0	0	0	0	0	0	0	0	0	0	0	0	0	0	0	0	0	0	0	0	0	0	0	1	0	0	2	0	0	0	0	0	0	0	0	0	0	0	0	0	0	0
NZ_LT630004.1	Bacillus mediterraneensis	3.34	42.3	25	0	0	0	0	0	1	0	0	1	0	0	18	0	0	0	0	0	0	0	0	0	0	0	0	1	0	0	0	0	0	0	0	1	0	0	0	0	0	0	0	0	0	0	0	0
NZ_LT707399.1	Bacillus dakarensis	5.48	38.9	0
NZ_LT732527.1	Bacillus sinesaloumensis	4.56	38	38	0	0	1	0	0	0	0	0	1	0	2	4	0	0	0	0	0	0	0	0	1	0	1	1	0	0	0	0	0	0	0	0	0	0	0	0	0	0	0	0	0	0	12	12	0
NZ_LTAO01000001.1	Bacillus trypoxylicola	4.35	35.7	16	0	0	0	0	0	2	0	0	1	0	0	1	0	0	0	0	0	0	0	0	0	0	0	0	0	0	3	0	0	0	0	0	0	0	0	0	0	0	1	0	0	0	6	0	0
NZ_LUUO01000001.1	Bacillus eiseniae	5.47	37.6	45	0	0	0	0	0	2	0	0	2	0	1	0	0	0	0	0	0	1	0	0	0	0	0	1	0	0	1	0	0	1	0	2	0	0	0	0	0	0	0	0	0	7	27	0	0
NZ_LWSG01000001.1	Bacillus litoralis	5.62	35.5	11	0	0	2	0	0	0	0	0	1	0	0	1	0	0	1	0	0	0	0	0	0	0	0	0	0	0	0	0	0	1	0	0	1	0	0	0	0	0	0	0	0	0	0	0	0
NZ_LXFT01000011.1	Bacillus wiedmannii	5.39	35.2	27	0	0	0	0	1	1	0	0	6	0	0	2	0	0	1	0	0	0	0	0	0	0	0	0	0	0	7	0	0	4	0	0	1	0	0	3	0	0	0	0	0	0	0	0	0
NZ_MAIG01000001.1	Bacillus encimensis/Bacillus badius	3.96	44	3	0	0	1	0	0	0	0	0	0	0	0	0	0	0	0	0	0	0	0	0	0	0	0	0	0	0	0	0	0	0	0	0	0	0	0	0	0	0	0	0	0	0	0	0	0
NZ_MDKC01000001.1	Bacillus luciferensis	4.89	32.9	49	0	0	1	0	0	0	0	0	2	0	13	8	0	0	1	0	0	3	0	0	0	0	0	0	0	0	1	0	0	2	1	0	1	0	0	0	0	0	0	0	0	0	14	0	0
NZ_MEDE01000001.1	Bacillus altitudinis	3.75	41.1	6	0	0	0	0	0	0	0	0	0	0	0	0	0	0	0	0	0	0	0	0	0	0	0	0	0	0	5	0	0	0	0	0	0	0	0	1	0	0	0	0	0	0	0	0	0
NZ_MINN01000001.1	Bacillus aquimaris	4.41	44.8	22	0	0	0	0	0	0	0	0	0	0	9	0	0	0	0	10	0	0	0	0	0	0	0	0	0	0	0	0	0	1	0	0	1	0	0	0	0	0	0	0	0	0	0	0	0
NZ_MJEH01000001.1	Bacillus solimangrovi	3.84	35.2	12	0	0	1	0	0	0	0	0	0	0	0	0	0	0	2	0	0	0	0	0	1	0	0	0	0	0	0	0	0	2	0	0	3	0	0	0	0	0	0	0	0	0	0	0	0
NZ_MPHG01000001.1	Bacillus obstructivus	5.22	35.2	36	0	0	0	0	0	0	0	0	2	0	1	0	0	0	0	0	0	1	0	0	0	0	0	0	0	0	1	0	0	0	0	0	0	0	0	0	0	0	0	0	0	0	27	0	1
NZ_MTLA01000001.1	Bacillus oleronius	5.08	35	29	0	0	1	0	0	0	0	0	0	0	0	1	0	0	0	0	0	0	0	0	0	0	0	0	0	0	1	0	0	0	0	0	0	0	0	0	0	0	0	0	0	0	24	0	1
[truncated: 7 more columns]

## Sheet: File codes
Nucleotide code	ASM code	GCF code	Species name	Cluster	Total Length (Mb)	GC%	Accession Number
				(Khurana)
NC_005957.1	ASM850v1	GCF_000008505.1	[Bacillus_thuringiensis]_serovar_konkukian_str._97-27	G	5.31	35.3594	AE017355.1, CP000047.1
NZ_KV917368.1	ASM201960v1	GCF_002019605.1	Alkalihalobacillus_alkalinitrilicus_strain_DSM_22532_Scaffold1	I	5.52	36.9	MTIP00000000.1
NZ_FMYM01000023.1	IMG-taxon	GCF_900096965.1	Alkalihalobacillus_lonarensis_strain_25nlg	I	2.58	43.3	FMYM00000000.1
NZ_LILD01000009.1	ASM127491v1	GCF_001274915.1	Alkalihalobacillus_okuhidensis_strain_DSM_13666_Contig11	G	4.2	43.6	LILD00000000.1
NZ_KV917380.1	ASM201976v1	GCF_002019765.1	Alkalihalobacillus_oshimensis_strain_DSM_18940_Scaffold1	G	4.06	39.9	MTIW00000000.1
NZ_KV917377.1	ASM201970v1	GCF_002019705.1	Alkalihalobacillus_patagoniensis_strain_DSM_16117_Scaffold1	I	4.65	39.6	MTIX00000000.1
NZ_KQ947393.1	ASM148496v1	GCF_001484965.1	Alkalihalobacillus_shacheensis_strain_HNA-14_scaffold1	H	3.98	47.1	LLYY00000000.1
NZ_KV917369.1	ASM201959v1	GCF_002019595.1	Bacillus_abyssalis_strain_DSM_25875_Scaffold1	A	5.77	40.3	MTIQ00000000.1
NZ_KV440953.1	ASM163642v1	GCF_001636425.1	Bacillus_acidicola_strain_FJAT-2406_Scaffold1	F	5.14	39.4	LWJG00000000.1
NZ_KB893976.1	ASM37434v1	GCF_000374345.1	Bacillus_acidiproducens_DSM_23148_C232DRAFT_scaffold00001.1	K	3.32	44.4	ARFQ00000000.1
NZ_JXRO01000012.1	ASM83165v1	GCF_000831655.1	Bacillus_aerophilus_strain_C772_NODE_1	J	3.75	41.2	JXRO00000000.1
NZ_AUCI01000001.1	ASM42968v1	GCF_000429685.1	Bacillus_aidingensis_DSM_18341_G475DRAFT_scaffold00001.1_C	K	4.42	44.6	AUCI00000000.1
NZ_BAZQ01000001.1	ASM131508v1	GCF_001315085.1	Bacillus_akibai_JCM_9157	G	4.74	37	BAZQ00000000.1
NZ_ALPT02000001.1	ASM29224v2	GCF_000292245.2	Bacillus_alcalophilus_ATCC_27647_=_CGMCC_1.3604_strain_AV1934_contig00001	G	4.37	37.4	ALPT00000000.2
NZ_KV917374.1	ASM201964v1	GCF_002019645.1	Bacillus_alkalitelluris_strain_DSM_16976_Scaffold1	A	5.43	36.4	MTIS00000000.1
NZ_KQ758576.1	ASM145701v1	GCF_001457015.1	Bacillus_altitudinis_strain_NIO-1130_Scaffold1	J	3.62	41.3	LNQK00000000.1
NZ_MEDE01000001.1	ASM189633v1	GCF_001896335.1	Bacillus_altitudinis_strain_YNP4-TSU_WRH401	J	3.75	41.1	MEDE00000000.1
NZ_JYCE01000001.1	BFA	GCF_000948175.1	Bacillus_alveayuensis_strain_24KAM51_LG50_001	K	6.7	38.1	JYCE00000000.1
NC_014551.1	ASM19673v1	GCF_000196735.1	Bacillus_amyloliquefaciens_DSM_7_=_ATCC_23350	E	3.98	46.1	FN597644.1
NC_017190.1	ASM20427v1	GCF_000204275.1	Bacillus_amyloliquefaciens_LL3	E	4	45.6938	CP002634.1, CP002635.1
NZ_CCFJ01000001.1	Bacillus	GCF_000752395.1	Bacillus_andreraoultii	A	4.05	35.4	CCFJ00000000.1
NC_003997.3	ASM784v1	GCF_000007845.1	Bacillus_anthracis_str._Ames	G	5.23	35.4	AE016879.1
NZ_MINN01000001.1	PlanoSAMM	GCF_001877785.1	Bacillus_aquimaris_strain_SAMM_NODE_100_length_435_cov_1.47175_ID_199	K	4.41	44.8	MINN00000000.1
NZ_JYOO01000001.1	ASM95659v1	GCF_000956595.1	Bacillus_aryabhattai_B8W22_contig01	F	5.09	38	JYOO00000000.1
NZ_CP007640.1	ASM74267v1	GCF_000742675.1	Bacillus_atrophaeus_subsp._globigii_strain_BSS_chromosome	E	4.17	43.2	CP007640.1
NZ_KE386941.1	ASM42970v1	GCF_000429705.1	Bacillus_aurantiacus_DSM_18675_G476DRAFT_scaffold00001.1	H	4.02	42.5	AUCJ00000000.1
NZ_LGYN01000001.1	ASM130710v1	GCF_001307105.1	Bacillus_australimaris_strain_NH7I_1_contig1	J	3.649	41.3	LGYN00000000.1
NZ_AJLR01000001.1	BAZO1.0	GCF_000307855.1	Bacillus_azotoformans_LMG_9581_contig01	A	4.22	37.2	AJLR00000000.1
NZ_JXLO01000001.1	ASM82955v1	GCF_000829555.1	Bacillus_badius_strain_DSM_30822_Contig1	D	4.06	43.8	JXLO00000000.1
NZ_MAIG01000001.1	ASM170027v1	GCF_001700275.1	Bacillus_badius_strain_SGD-V-25_SO-4800-Repl-SGD-V-25_contig_1	D	3.96	44	MAIG00000000.1
NZ_AJLS01000001.1	BABA1.0	GCF_000307875.1	Bacillus_bataviensis_LMG_21833_contig01	B	5.37	39.6	AJLS00000000.1
NZ_CP012502.1	ASM172168v1	GCF_001721685.1	Bacillus_beveridgei_strain_MLTeJB	I	3.58	46.1	CP012502.1
NZ_JH921517.1	ASM29903v1	GCF_000299035.1	Bacillus_bingmayongensis_strain_FJAT-13831_Scaffold1	G	5.48	35.5	AKCS00000000.1
NZ_KK211277.1	ASM62144v1	GCF_000621445.1	Bacillus_bogoriensis_ATCC_BAA-922_T323DRAFT_scaffold00001.1	K	5	36.7	JHYI00000000.1
NZ_CP007512.1	ASM83106v1	GCF_000831065.1	Bacillus_bombysepticus_str._Wang_chromosome	G	5.88	34.9754	CP007512.1-CP007513.1
NZ_BBCO01000001.1	ASM131516v1	GCF_001315165.1	Bacillus_boroniphilus_JCM_21738	F	4.36	42	BBCO00000000.1
NZ_LAYY01000001.1	ASM98678v1	GCF_000986785.1	Bacillus_campisalis_strain_SA2-6_scf7180000001079	F	5.18	45.4	LAYY00000000.1
NZ_FNPI01000059.1	IMG-taxon	GCF_900107275.1	Bacillus_caseinilyticus_strain_SP	I	5.87	44.9	FNPI00000000.1
NZ_LMBZ01000004.1	ASM143963v1	GCF_001439635.1	Bacillus_cecembensis_strain_DSM_21993_Contig1	A	4.78	36.9	LMBZ00000000.1
NC_014829.1	ASM17723v2	GCF_000177235.2	Bacillus_cellulosilyticus_DSM_2522	I	4.68	36.5	CP002394.1
NZ_JH792262.1	Baci	GCF_000290995.1	Bacillus_cereus_AND1407_supercont1.1	G	5.43	35.3076	AE016877.1, AE016878.2
NC_004722.1	ASM782v1	GCF_000007825.1	Bacillus_cereus_ATCC_14579	G	5.51	35.3	AHCM00000000.1
NZ_AUCK01000001.1	ASM42972v1	GCF_000429725.1	Bacillus_chagannorensis_DSM_18086_G477DRAFT_scaffold00001.1_C	J	3.52	52.6	AUCK00000000.1
NZ_KI632495.1	SOAPdenovo	GCF_000504145.1	Bacillus_cihuensis_strain_FJAT-14515_Scaffold1	K	5.44	37.1	AYSD00000000.1
NZ_BCVE01000001.1	ASM159158v1	GCF_001591585.1	Bacillus_circulans_NBRC_13626	C	5.1	35.6	BCVE00000000.1
NC_006582.1	ASM982v1	GCF_000009825.1	Bacillus_clausii_KSM-K16	J	4.3	44.8	AP006627.1
NC_015634.1	ASM21783v1	GCF_000217835.1	Bacillus_coagulans_2-6	E	3.07	47.3	CP002472.1
NC_016023.1	ASM16919v2	GCF_000169195.2	Bacillus_coagulans_36D1	E	3.55	46.5	CP003056.1
NZ_CP009709.1	ASM83290v1	GCF_000832905.1	Bacillus_coagulans_DSM_1_=_ATCC_7050	E	3.37	46.9	CP009709.1
NZ_ABFU01000138.1	ASM17161v1	GCF_000171615.1	Bacillus_coahuilensis_m4-4_1955101000138	C	3.38	38.1	ABFU00000000.1
NZ_BCUW01000001.1	ASM159142v1	GCF_001591425.1	Bacillus_cohnii_NBRC_15565	A	4.9	35.7	BCUW00000000.1
NC_009674.1	ASM1742v1	GCF_000017425.1	Bacillus_cytotoxicus_NVH_391-98	F	4.09	35.8902	CP000764.1, CP000765.1
NZ_LT707399.1	PRJEB18969	GCF_900156875.1	Bacillus_dakarensis_strain_Marseille-P3515T	F	5.48	38.9	FTOZ00000000.1
NZ_FNIL01000027.1	IMG-taxon	GCF_900103955.1	Bacillus_daliensis_strain_CGMCC_1.10369	K	3.78	42.3	FNIL00000000.1
NZ_HG942011.1	FF4	GCF_000612665.1	Bacillus_dielmoensis_isolate_FF4	C	4.57	40.9	CCAD000000000.1
NZ_BCUX01000001.1	ASM159144v1	GCF_001591445.1	Bacillus_drentensis_NBRC_102427	B	5.16	38.7	BCUX00000000.1
NZ_FMAU01000018.1	IMG-taxon	GCF_900094975.1	Bacillus_enclensis_strain_SGD-1123	K	4.48	44.5	FMAU00000000.1
NZ_CP011974.1	ASM97224v2	GCF_000972245.2	Bacillus_endophyticus_strain_Hbe603	A	5.31	36.4535	CP011974.1, CP015323.1, CP015324.1, CP015325.1, CP015326.1, CP015327.1, CP015328.1, CP015329.1, CP015330.1
NZ_LMCA01000020.1	ASM143996v1	GCF_001439965.1	Bacillus_farraginis_strain_DSM_16013_Contig1	H	5.31	34.7	LMCA00000000.1
NZ_BCVG01000001.1	ASM159162v1	GCF_001591625.1	Bacillus_fastidiosus_NBRC_101226	A	4.41	35.1	BCVG00000000.1
NZ_BCUY01000001.1	ASM159146v1	GCF_001591465.1	Bacillus_firmus_NBRC_15306	B	4.42	41.7	BCUY00000000.1
NZ_BCVD01000001.1	ASM159156v1	GCF_001591565.1	Bacillus_flexus_NBRC_15715	B	3.91	37.6	BCVD00000000.1
NZ_KB894685.1	ASM37456v1	GCF_000374565.1	Bacillus_fordii_DSM_16014_=_CIP_108821_strain_DSM_16014_C509DRAFT_scaffold00001.1	K	4.51	41.2	ARGB00000000.1
NZ_BCUZ01000001.1	ASM159148v1	GCF_001591485.1	Bacillus_fumarioli_NBRC_102428	F	3.29	40.4	BCUZ00000000.1
NZ_JOTM01000001.1	ASM71261v1	GCF_000712615.1	Bacillus_gaemokensis_strain_JCM_15801_contig1	G	5.6	35.7	JOTM00000000.1
NZ_LDJR01000001.1	ASM164570v1	GCF_001645705.1	Bacillus_galactosidilyticus_strain_G25-74_G25-74_contig000013	F	4.84	37.6	LDJR00000000.1
NZ_CP017070.1	ASM171918v1	GCF_001719185.1	Bacillus_gibsonii_strain_FJAT-10019_chromosome	D	4.1	43.8	CP017070.1
NZ_JAGM01000001.1	ASM52665v1	GCF_000526655.1	Bacillus_ginsengihumi_J57_BacgiDRAFT_scaffold_0.1_C	K	3.92	35.9	JAGM00000000.1
NZ_LT603683.1	EVONIK	GCF_900093775.1	Bacillus_glycinifermentans_isolate_BGLY_chromosome_1	E	4.61	46.1	LT603683.1
NZ_CP012600.1	ASM127870v1	GCF_001278705.1	Bacillus_gobiensis_strain_FJAT-4402_chromosome	E	4.6	40.4	CP012600.1
NZ_KV917375.1	ASM201966v1	GCF_002019665.1	Bacillus_halmapalus_strain_DSM_8723_Scaffold1	C	4.7	37.6	MTIT00000000.1
NC_002570.2	ASM1114v1	GCF_000011145.1	Bacillus_halodurans_C-125	G	4.2	43.7	BA000004.3
NZ_LPVD01000001.1	ASM151711v1	GCF_001517115.1	Bacillus_halotolerans_strain_NRRL_B-41617_contig_1	D	4.09	43.8	LPVD00000000.1
NZ_LPVE01000001.1	ASM151713v1	GCF_001517135.1	Bacillus_halotolerans_strain_NRRL_B-41618_contig_1	D	4.2	43.5	LPVE00000000.1
NZ_BAZO01000001.1	ASM131506v1	GCF_001315065.1	Bacillus_hemicellulosilyticus_JCM_9152	G	4.54	38.2	BAZO00000000.1
NZ_LQXN01000001.1	ASM164857v1	GCF_001648575.1	Bacillus_horikoshii_DSM_8719_Cont1	C	4.68	41.3	LQXN00000000.1
NZ_LMBW01000024.1	ASM143991v1	GCF_001439915.1	Bacillus_humi_strain_DSM_16318_Contig1	A	4.84	38.2	LMBW00000000.1
NZ_JGVU02000001.1	ASM70875v2	GCF_000708755.2	Bacillus_indicus_LMG_22858_contig001	D	4.13	44.4	JGVU00000000.2
NZ_JNVC02000001.1	ASM70993v2	GCF_000709935.2	Bacillus_indicus_strain_DSM_16189_Contig01	D	4.07	44.4	JNVC00000000.2
NC_022524.1	ASM47324v1	GCF_000473245.1	Bacillus_infantis_NRRL_B-14911	F	4.88	46	CP006643.1
NZ_CCAS010000001.1	JCE	GCF_000612625.1	Bacillus_jeddahensis_strain_JCE	B	4.76	39.4	CCAS000000000.1
NZ_LILC01000027.1	ASM127493v1	GCF_001274935.1	Bacillus_koreensis_strain_DSM_16467_Contig1	A	4.6	40.1	LILC00000000.1
NZ_BCVH01000001.1	ASM159164v1	GCF_001591645.1	Bacillus_korlensis_NBRC_107688	C	4.95	38.2	BCVH00000000.1
NZ_KE387237.1	ASM43076v1	GCF_000430765.1	Bacillus_kribbensis_DSM_17871_H539DRAFT_scaffold00001.1	K	5.05	43	AUMQ00000000.1
NZ_BCVW01000001.1	ASM159194v1	GCF_001591945.1	Bacillus_krulwichiae_NBRC_102362	G	4.52	37.9	BCVW00000000.1
NZ_CP003923.1	ASM70672v1	GCF_000706725.1	Bacillus_lehensis_G1_chromosome	G	3.99	39.9	CP003923.1
NZ_BCVC01000001.1	ASM159154v1	GCF_001591545.1	Bacillus_lentus_NBRC_16444	C	4.33	36.5	BCVC00000000.1
NC_006322.1	ASM842v1	GCF_000008425.1	Bacillus_licheniformis_DSM_13_=_ATCC_14580	E	4.22	46.2	AE017333.1
NZ_ANNK01000001.1	L1	GCF_000334155.1	Bacillus_ligniniphilus_strain_L1_contig1	G	3.86	40.8	ANNK00000000.1
NZ_MDKC01000001.1	ASM171275v1	GCF_001712755.1	Bacillus_luciferensis_strain_CH01_scaffold_0	A	4.89	32.9	MDKC00000000.1
NZ_JOTN01000001.1	ASM71259v1	GCF_000712595.1	Bacillus_manliponensis_strain_JCM_15802_contig1	G	4.64	36	JOTN00000000.1
NZ_BAMO01000108.1	ASM61594v1	GCF_000615945.1	Bacillus_mannanilyticus_JCM_10596	G	4.53	39.6	BAMO00000000.1
NZ_LGUE01000009.1	ASM127477v1	GCF_001274775.1	Bacillus_marisflavi_strain_JCM_11544_Contig1	A	4.31	48.6	LGUE00000000.1
NZ_ATAE01000001.1	Bmar1.0	GCF_000474275.1	Bacillus_marmarensis_DSM_21297_Contig1	G	4.02	39.8	ATAE00000000.1
NZ_LT622342.1	PRJEB15625	GCF_900098925.1	Bacillus_massiliglaciei_strain_Marseille-P2600	B	4.15	42	FMSO00000000.1
NZ_HG428752.1	ASM38024v2	GCF_000380245.2	Bacillus_massiliogorillae_strain_G2	A	5.45	35	CAVL000000000.2
NZ_HE978511.1	ASM31172v1	GCF_000311725.1	Bacillus_massiliosenegalensis_JC6	C	4.97	37.7	CAHJ00000000.1
NZ_LT630004.1	PRJEB17078	GCF_900111815.1	Bacillus_mediterraneensis_strain_Marseille-P2366T	F	3.34	42.3	FOJL00000000.1
NC_014103.1	ASM2580v1	GCF_000025805.1	Bacillus_megaterium_DSM_319	F	5.1	38.1	CP001982.1
NZ_AVBB01000361.1	SOAPdenovo	GCF_000480335.1	Bacillus_megaterium_MSP20.1_contig_366	F	4.37	36.5	AVBB00000000.1
NC_014019.1	ASM2582v1	GCF_000025825.1	Bacillus_megaterium_QM_B1551	F	5.52	37.9674	CP001983.1, CP001984.1, CP001985.1, CP001986.1, CP001987.1, CP001988.1, CP001989.1, CP001990.1
NC_017138.1	ASM22526v1	GCF_000225265.1	Bacillus_megaterium_WSH-002	F	5.08	38.1493	CP003017.1, CP003018.1, CP003019.1, CP003020.1
NZ_CP007739.1	ASM72448v1	GCF_000724485.1	Bacillus_methanolicus_MGA3_chromosome	F	3.42	38.6304	CP007739.1, CP007740.1, CP007741.1
NZ_JH600277.1	ASM24533v1	GCF_000245335.1	Bacillus_mojavensis_RO-H-1_=_KCTC_3706_strain_RO-H-1_gbs2c.contig.0	D	3.96	43.7	AFSI00000000.1
LMG21005			Bacillus_murimartini	D	4.17	43.4	LGUH00000000.1
NZ_CP009692.1	ASM83260v1	GCF_000832605.1	Bacillus_mycoides_strain_ATCC_6462_chromosome	G	5.64	35.3849	CP009689.1, CP009690.1, CP009691.1, CP009692.1
NZ_CP009746.1	ASM77597v1	GCF_000775975.1	Bacillus_mycoides_strain_WSBC10204_chromosome	G	5.61	35.2	CP009746.1
NZ_LSAZ01000001.1	ASM158432v1	GCF_001584325.1	Bacillus_nakamurai_strain_NRRL_B-41091_Bacillus-sp-B-41091_contig_1	E	3.69	45.3	LSAZ00000000.1
NZ_HG964403.1	FF3	GCF_000612805.1	Bacillus_ndiopicus_isolate_FF3	A	4.07	37	CCAP000000000.1
NZ_ASRU01000001.1	BacNeaAAU1	GCF_000401235.1	Bacillus_nealsonii_AAU1_contig00001	C	4.98	35.1	ASRU00000000.1
NZ_LN831192.1	Bacillus	GCF_001375535.1	Bacillus_niameyensis_strain_SIT3	F	4.68	37.9	CTDY00000000.1
NZ_BCVP01000001.1	ASM159180v1	GCF_001591805.1	Bacillus_novalis_NBRC_102450	B	5.57	39.9	BCVP00000000.1
NZ_MPHG01000001.1	ASM188718v1	GCF_001887185.1	Bacillus_obstructivus_strain_VT-16-70_Bacillus_obstructivus_contig001	H	5.22	35.2	MPHG00000000.1
NZ_CP015506.1	ASM29477v2	GCF_000294775.2	Bacillus_oceanisediminis_2691_chromosome	B	5.85	40.8428	CP015506.1, CP015507.1
NZ_JRJU01000001.1	ASM78737v1	GCF_000787375.1	Bacillus_okhensis_strain_Kh10-101_contig01	G	4.86	38.2	JRJU00000000.1
NZ_MTLA01000001.1	ASM200955v1	GCF_002009555.1	Bacillus_oleronius_strain_DSM_9356_BWZ43_contig_1	H	5.08	35	MTLA00000000.1
NZ_KB223527.1	ASM33157v1	GCF_000331575.1	Bacillus_oryziterrae_strain_ZYK_Scaffold1	A	3.58	36.1	ANOK00000000.1
NZ_KE387246.1	ASM43078v1	GCF_000430785.1	Bacillus_panaciterrae_DSM_19096_H540DRAFT_scaffold00001.1	K	5.41	40.6	AUMR00000000.1
NC_021362.1	ASM40888v1	GCF_000408885.1	Bacillus_paralicheniformis_ATCC_9945a	E	4.38	45.9	CP005965.1
NZ_FOBW01000039.1	IMG-taxon	GCF_900109925.1	Bacillus_persicus_strain_B48	K	4.64	39.9	FOBW00000000.1
NZ_LJJD01000020.1	ASM142064v1	GCF_001420645.1	Bacillus_plakortidis_strain_DSM_19153_Contig1	G	3.97	39.8	LJJD00000000.1
DSM8725			Bacillus_pseudalcaliphilus	K	4.49	38	LFJO00000000.1
NC_013791.2	ASM582v2	GCF_000005825.2	Bacillus_pseudofirmus_OF4	G	4.25	39.8927	CP001878.2, CP001879.1, CP001880.1
NZ_CM000745.1	ASM16145v1	GCF_000161455.1	Bacillus_pseudomycoides_DSM_12442_chromosome	G	5.78	35.4	CM000745.1
NZ_AJTN02000265.1	BacPsy2.0	GCF_000305495.1	Bacillus_psychrosaccharolyticus_ATCC_23296_Contig265	A	4.59	38.8	AJTN00000000.2
NZ_CP011007.1	ASM157820v1	GCF_001578205.1	Bacillus_pumilus_strain_SH-B9_chromosome	J	3.88	41.4612	CP011007.1, CP011023.1
NZ_FRBS01000013.1	IMG-taxon	GCF_900142675.1	Bacillus_rhizosphaerae_strain_SC-N012	J	4.24	44.8	FRBS00000000.1
NZ_CCFE01000001.1	Bacillus	GCF_000752035.1	Bacillus_rubiinfantis	F	4.31	40	CCFE00000000.1
NZ_CP018197.1	ASM189588v1	GCF_001895885.1	Bacillus_safensis_strain_KCTC_12796BP_chromosome	J	3.97	41.3621	CP018197.1, CP018198.1
NZ_FNJU01000032.1	IMG-taxon	GCF_900104555.1	Bacillus_salsus_strain_IBRC-M10078	K	4.79	35.9	FNJU00000000.1
NZ_BASE01000145.1	ASM81312v1	GCF_000813125.1	Bacillus_selenatarsenatis_SF-1	F	4.76	42.1	BASE00000000.1
NZ_LJJC01000005.1	ASM142071v1	GCF_001420715.1	Bacillus_shackletonii_strain_LMG_18435_Contig11	A	5.3	36.8	LJJC00000000.1
NZ_AJVF01000001.1	KCTC	GCF_000262045.1	Bacillus_siamensis_KCTC_13613_strain_KCTC_13613(T)_contig1	E	3.78	46.3	AJVF00000000.1
NZ_LT732527.1	PRJEB18960	GCF_900156865.1	Bacillus_sinesaloumensis_strain_Marseille-P3516T	A	4.56	38	FTOX00000000.1
NZ_JH414738.1	Baci	GCF_000238675.1	Bacillus_smithii_7_3_47FAA_supercont1.1	F	3.24	40.7	ACWF00000000.1
NZ_CP012024.1	ASM105011v1	GCF_001050115.1	Bacillus_smithii_strain_DSM_4216_chromosome_1	F	3.38	40.7819	CP012024.1, CP012025.1
NZ_BCVI01000001.1	ASM159166v1	GCF_001591665.1	Bacillus_soli_NBRC_102451	B	5.46	39.5	BCVI00000000.1
NZ_MJEH01000001.1	ASM174242v1	GCF_001742425.1	Bacillus_solimangrovi_strain_GH2-4_NODE_10_length_114245_cov_1.79278_ID_5802	A	3.84	35.2	MJEH00000000.1
NZ_BCVZ01000001.1	ASM159200v1	GCF_001592005.1	Bacillus_sonorensis_NBRC_101234_=_KCTC_13918_strain_NBRC_101234	E	4.41	45.5	BCVZ00000000.1
NC_021171.1	ASM24289v3	GCF_000242895.2	Bacillus_sp._1NLA3E	F	4.82	38	CP005586.1
NZ_GL635750.1	Bacillus	GCF_000186145.1	Bacillus_sp._2_A_57_CT2_supercont1.1	B	5.88	40.9	ACWD00000000.1
NZ_CAPG01000120.1	ASM32118v1	GCF_000321185.1	Bacillus_sp._AP8	A	4.59	34.1	CAPG00000000.1
NZ_GL635726.1	Bacillus	GCF_000186125.1	Bacillus_sp._BT1B_CT2_supercont1.1	E	4.37	45.8	ACWC00000000.1
NZ_ACPC01000050.1	ASM17507v1	GCF_000175075.1	Bacillus_sp._m3-13_Contig69	C	4.14	40.7	ACPC00000000.1
NZ_CH672372.1	ASM15336v1	GCF_000153365.1	Bacillus_sp._NRRL_B-14911_scf_1099999053180	F	5.12	45.7	AAOX00000000.1
NZ_ABCF01000186.1	ASM18149v1	GCF_000181495.1	Bacillus_sp._SG-1_1101501000610	F	3.95	42.1	ABCF00000000.1
NZ_LQYN01000001.1	ASM158737v1	GCF_001587375.1	Bacillus_sporothermodurans_strain_B4102_NODE_1	B	4.05	35.7	LQYN00000000.1
NZ_LDWI01000001.1	ASM103884v1	GCF_001038845.1	Bacillus_stratosphericus_strain_LK18	J	3.73	41.2	LDWI00000000.1
NZ_JXIQ01000001.1	ASM93484v1	GCF_000934845.1	Bacillus_subterraneus_strain_MITOT1_contig_1	F	3.9	42.1	JXIQ00000000.1
NC_000964.3	ASM904v1	GCF_000009045.1	Bacillus_subtilis_subsp._subtilis_str._168	D	4.22	43.5	AL009126.3
NZ_AYTO01000001.1	KCTC	GCF_000507145.1	Bacillus_tequilensis_KCTC_13622_strain_13622(T)_contig1	D	3.98	43.9	AYTO00000000.1
NZ_LN851178.1	Bacillus	GCF_001243895.1	Bacillus_testis_strain_SIT10	F	3.99	42.8	CVQX00000000.1
NZ_CCRF01000001.1	A1A	GCF_000751775.1	Bacillus_thermoamylovorans_strain_1A1	K	3.71	37.3	CCRF00000000.1
NZ_HE610985.1	ASM28553v1	GCF_000285535.1	Bacillus_timonensis_strain_MM10403188	A	4.66	37.4	CAET00000000.1
NC_022781.1	ASM49628v1	GCF_000496285.1	Bacillus_toyonensis_BCT-7112	G	5.02	35.552	CP006863.1, CP006864.1, CP006865.1
NZ_LTAO01000001.1	ASM159078v1	GCF_001590785.1	Bacillus_trypoxylicola_strain_KCTC_13244_scaffold1.1	A	4.35	35.7	LTAO00000000.1
NZ_JH600197.1	ASM24531v1	GCF_000245315.1	Bacillus_vallismortis_DV1-F-3_scf7180000000869	E	3.88	43.8	AFSH00000000.1
NZ_CP009679.1	ASM76955v1	GCF_000769555.1	Bacillus_velezensis_strain_JS25R_chromosome	E	4.01	46.3872	CP009679.1, CP009680.1
NZ_BCVQ01000001.1	ASM159182v1	GCF_001591825.1	Bacillus_vietnamensis_NBRC_101237	C	4.41	43.7	BCVQ00000000.1
NZ_ALAN01000001.1	BAVI	GCF_000508325.1	Bacillus_vireti_LMG_21834_contig01	B	5.28	39.7	ALAN00000000.1
NZ_BAZN01000001.1	ASM131504v1	GCF_001315045.1	Bacillus_wakoensis_JCM_9140	G	4.53	38.3	BAZN00000000.1
NZ_CP016020.1	ASM188916v1	GCF_001889165.1	Bacillus_weihaiensis_strain_Alg07_chromosome	A	4.36	36.4944	CP016020.1, CP016021.1
NZ_LXFT01000011.1	ASM164555v1	GCF_001645555.1	Bacillus_wiedmannii_strain_FSL_P4-0569_NODE_1	G	5.39	35.2	LXFT00000000.1
NZ_CP017786.1	ASM185792v1	GCF_001857925.1	Bacillus_xiamenensis_strain_VV3_chromosome	J	3.64	41.5	CP017786.1
NZ_JOTP01000001.1	SOAPdenovo	GCF_000715205.1	Bacillus_zhangzhouensis_strain_DW5-4_contig1	J	3.74	41.4	JOTP00000000.1
NZ_LUUO01000001.1	ASM163632v1	GCF_001636325.1	Cytobacillus_eiseniae_strain_FJAT-2352_Scaffold1_1	F	5.47	37.6	LUUO00000000.1
NZ_KV440945.1	ASM163634v1	GCF_001636345.1	Cytobacillus_gottheilii_strain_FJAT-2394_Scaffold1	F	4.59	39	LUUP00000000.1
NZ_KV440944.1	ASM163633v1	GCF_001636335.1	Cytobacillus_horneckiae_strain_FJAT-2351_Scaffold1	G	4.13	37.4	LUUN00000000.1
NZ_LJIX01000001.1	ASM142059v1	GCF_001420595.1	Cytobacillus_solani_strain_FJAT-18043_Contig12	F	5.32	37.5	LJIX00000000.1
NZ_KV917371.1	ASM201963v1	GCF_002019635.1	Metabacillus_halosaccharovorans_strain_DSM_25387_Scaffold1	A	5.4	36.1	MTIR00000000.1
NZ_LWSG01000001.1	ASM165469v1	GCF_001654695.1	Metabacillus_litoralis_strain_C44_Scaffold1	K	5.62	35.5	LWSG00000000.1
NZ_KV440949.1	ASM163631v1	GCF_001636315.1	Neobacillus_mesonae_strain_FJAT-13985_Scaffold1	F	5.81	40.3	LUUQ00000000.1
NZ_BAWM01000170.1	ASM75967v1	GCF_000759675.1	Neobacillus_niacini_strain_F8	B	6.37	37.8	BAWM00000000.1
NZ_LGYA01000012.1	ASM127375v1	GCF_001273755.1	Peribacillus_butanolivorans_strain_DSM_18926_Contig2	G	5.68	38	LGYA00000000.1
NZ_CP017080.1	ASM164568v2	GCF_001645685.2	Peribacillus_muralis_strain_G25-68_chromosome	F	5.01	42.2722	CP017080.1, CP017080.1
NZ_CP011008.1	ASM157818v1	GCF_001578185.1	Peribacillus_simplex_strain_SH-B26_chromosome	F	5.52	39.7883	CP011008.1, CP011009.1
NZ_JWJE02000001.1	ASM81202v2	GCF_000812025.2	Quasibacillus_thermotolerans_strain_SGZ-8_Contig1	A	3.81	44.4	JWJE00000000.2
Nucleotide code	ASM code	GCF code	Species name	Cluster	Total Length (Mb)	GC%	Accession Number
				(Khurana)

## Sheet: Species with 52nt repeats (>10)
Name of Bacteria	Total Length (Mb)	GC%	# tandem repts	NCBI code	Length of repeat
					10	11	12	13	14	15	16	17	18	19	20	21	22	23	24	25	26	27	28	29	30	31	32	33	34	35	36	37	38	39	40	41	42	43	44	45	46	47	48	49	50	51	52	53	Sum 51-53
Bacillus.pseudalcaliphilus	4.49	38	103	LFJO01	0	0	0	0	0	1	0	0	1	0	0	0	0	0	0	0	0	2	0	0	0	0	0	1	0	0	0	0	0	1	0	0	0	0	0	0	0	0	0	0	0	40	41	14	95
Bacillus alcalophilus ATCC 27647 = CGMCC 1.3604	4.37	37.4	95	NZ_ALPT02000001.1	0	1	0	0	0	1	0	0	1	0	0	0	0	0	0	0	0	0	0	0	0	0	0	0	0	0	0	0	0	0	0	0	1	0	0	0	0	0	0	0	0	64	22	3	89
Bacillus mesonae	5.81	40.3	95	NZ_KV440949.1	0	0	0	0	0	1	0	0	0	0	0	6	0	0	2	0	0	0	0	0	0	0	0	0	0	0	0	0	0	0	0	0	0	0	0	1	0	0	0	0	0	0	81	3	84
Bacillus alkalitelluris	5.43	36.4	91	NZ_KV917374.1	0	0	2	0	0	3	0	0	2	0	3	4	0	0	0	0	0	0	0	0	0	0	0	0	0	0	1	0	0	1	0	1	0	0	0	0	0	0	0	0	0	1	68	0	69
Bacillus cibi/Bacillus indicus	4.07	44.4	87	NZ_JNVC02000001.1	0	0	0	0	0	0	0	0	2	0	0	3	0	0	0	0	0	0	0	0	0	0	0	0	0	0	0	0	0	0	0	0	2	0	0	0	0	0	0	0	0	0	53	26	79
Bacillus indicus	4.13	44.4	85	NZ_JGVU02000001.1	0	0	0	0	0	0	0	0	1	0	0	1	0	0	0	0	0	0	0	0	0	0	0	0	0	0	0	0	0	0	0	0	0	0	0	0	0	0	0	0	0	0	64	18	82
Bacillus selenatarsenatis	4.76	42.1	82	NZ_BASE01000145.1	0	0	0	0	0	0	0	0	1	0	18	12	0	0	0	0	0	0	0	0	0	0	0	0	0	0	1	0	0	0	0	0	0	0	0	0	0	0	0	0	0	0	47	2	49
Bacillus sp. SG-1	3.95	42.1	77	NZ_ABCF01000186.1	0	0	0	0	0	0	0	0	0	0	3	1	0	0	0	2	0	0	0	0	0	0	0	0	0	0	0	0	0	0	0	0	0	0	0	0	0	0	0	0	0	6	21	42	69
Bacillus oryziterrae	3.58	36.1	74	NZ_KB223527.1	1	1	6	1	2	4	0	1	1	2	2	8	1	1	2	1	0	0	0	1	1	1	0	0	0	0	1	1	0	4	0	1	4	0	0	0	0	0	0	0	1	13	8	0	21
Bacillus sp. M3-13	4.14	40.7	72	NZ_ACPC01000050.1	0	0	0	0	0	1	0	0	2	0	6	4	0	0	2	0	0	0	0	0	0	0	0	0	0	0	0	0	0	1	0	0	1	1	0	0	0	0	0	0	0	2	50	1	53
Bacillus soli	5.46	39.5	70	NZ_BCVI01000001.1	0	0	0	0	0	3	0	0	1	0	0	30	0	0	0	0	0	0	0	0	0	0	0	0	0	0	2	0	0	0	0	0	1	0	0	0	0	0	0	0	0	0	30	0	30
Bacillus cellulosilyticus	4.68	36.5	64	NC_014829.1	0	0	0	0	0	1	3	0	3	0	0	0	0	0	0	0	0	1	0	0	0	0	0	0	0	0	0	0	0	0	0	0	1	0	0	0	0	0	0	0	0	0	47	0	47
Bacillus coagulans	3.55	46.5	63	NC_016023.1	0	0	0	0	0	0	0	0	0	0	0	1	0	0	0	0	0	0	0	0	0	0	0	0	0	0	0	0	0	0	0	0	1	0	0	0	0	0	0	0	0	0	57	0	57
Bacillus novalis	5.57	39.9	59	NZ_BCVP01000001.1	0	0	1	0	0	1	0	0	0	0	0	31	0	0	0	0	0	0	0	0	0	0	0	0	0	0	0	0	0	0	0	0	0	0	0	0	0	0	0	0	0	0	18	0	18
Bacillus niacini	6.37	37.8	54	NZ_BAWM01000170.1	0	0	0	0	0	2	0	0	3	0	3	4	0	0	0	0	0	0	0	0	2	0	0	0	0	0	1	0	0	0	0	0	0	0	0	0	0	0	0	0	0	0	36	2	38
Bacillus sp.	5.12	45.7	52	NZ_CH672372.1	0	0	4	0	0	0	0	0	0	0	12	2	0	0	0	0	0	0	0	0	0	0	0	0	1	0	2	0	1	0	1	0	0	0	0	0	0	1	1	0	0	0	15	11	26
Bacillus humi	4.84	38.2	51	NZ_LMBW01000024.1	0	0	0	0	0	0	0	0	3	1	7	2	0	0	0	0	0	0	0	0	0	0	0	0	0	0	1	0	0	0	2	0	0	0	0	0	0	0	0	0	0	0	23	11	34
Bacillus campisalis	5.18	45.4	51	NZ_LAYY01000001.1	0	0	1	0	0	0	0	0	0	0	0	12	0	0	0	0	0	0	0	0	1	0	0	0	0	0	2	0	0	0	0	0	1	0	0	0	0	0	0	0	0	1	31	0	32
Bacillus thermoamylovorans	3.71	37.3	50	NZ_CCRF01000001.1	0	1	1	0	0	0	0	0	1	0	0	2	0	0	0	0	0	0	0	0	0	0	0	0	0	0	1	0	0	0	0	0	1	0	0	0	0	0	0	1	0	0	40	0	40
Bacillus infantis	4.88	46	50	NC_022524.1	0	0	2	0	0	0	0	0	0	0	11	1	0	0	0	0	0	0	0	0	0	0	0	0	1	0	2	0	1	0	1	0	0	0	0	1	0	1	1	0	0	0	16	11	27
Bacillus gottheilii	4.59	39	49	NZ_KV440945.1	0	1	1	0	0	0	0	0	0	0	2	14	0	0	0	0	0	0	0	0	0	0	0	0	0	0	1	0	0	0	0	0	0	0	0	0	0	0	0	0	0	0	27	0	27
Bacillus luciferensis	4.89	32.9	49	NZ_MDKC01000001.1	0	0	1	0	0	0	0	0	2	0	13	8	0	0	1	0	0	3	0	0	0	0	0	0	0	0	1	0	0	2	1	0	1	0	0	0	0	0	0	0	0	0	14	0	14
Bacillus salsus	4.79	35.9	48	NZ_FNJU01000032.1	0	0	1	0	0	0	0	0	2	0	3	2	0	0	0	0	0	0	0	0	0	0	0	0	0	0	2	0	0	1	0	0	1	0	0	0	0	0	0	0	0	12	23	0	35
Bacillus horneckiae	4.13	37.4	46	NZ_KV440944.1	0	0	0	0	0	0	0	0	0	0	2	1	0	0	1	0	0	1	0	0	0	0	0	1	0	0	0	0	0	1	0	1	1	0	0	0	0	0	0	0	0	5	32	0	37
Bacillus niameyensis	4.68	37.9	46	NZ_LN831192.1	0	0	1	0	0	0	0	0	0	0	10	1	0	0	0	0	0	0	0	0	0	0	0	0	0	0	0	0	0	0	0	0	2	0	0	0	0	0	0	0	0	7	22	0	29
Bacillus eiseniae	5.47	37.6	45	NZ_LUUO01000001.1	0	0	0	0	0	2	0	0	2	0	1	0	0	0	0	0	0	1	0	0	0	0	0	1	0	0	1	0	0	1	0	2	0	0	0	0	0	0	0	0	0	7	27	0	34
Bacillus boroniphilus	4.36	42	44	NZ_BBCO01000001.1	0	0	0	0	0	2	0	0	1	0	19	4	0	0	0	0	0	0	0	0	0	0	0	0	0	0	0	0	0	0	0	0	0	0	0	0	0	0	0	0	0	0	13	5	18
Bacillus acidiproducens	3.32	44.4	42	NZ_KB893976.1	0	0	1	0	0	1	0	0	0	0	0	2	0	0	0	0	0	0	0	0	0	0	0	0	0	0	0	0	0	0	0	0	1	0	0	0	0	0	0	0	0	0	34	0	34
Bacillus shackletonii	5.3	36.8	41	NZ_LJJC01000005.1	0	0	0	0	0	1	0	0	1	0	2	1	0	0	0	0	0	0	0	0	0	0	0	0	0	0	1	0	0	1	0	0	1	0	0	0	0	0	0	0	0	0	31	0	31
Bacillus horikoshii	4.68	41.3	41	NZ_LQXN01000001.1	0	0	1	0	0	0	0	0	2	0	5	13	0	0	0	0	0	1	0	0	0	0	0	0	0	0	0	0	0	1	1	1	1	0	0	0	0	0	0	0	0	0	14	0	14
Bacillus oceanisediminis2691	5.85	40.8428	39	NZ_CP015506.1	0	0	1	0	0	0	0	0	0	0	0	2	0	0	0	0	0	0	0	0	0	0	0	0	0	0	0	0	0	0	0	0	2	0	0	0	0	0	0	0	0	1	31	0	32
Bacillus halmapalus	4.7	37.6	39	NZ_KV917375.1	0	0	1	0	0	0	0	0	2	0	0	10	0	0	1	0	0	0	0	0	0	0	0	0	0	0	0	0	0	1	0	2	1	0	0	0	0	0	0	0	0	4	17	0	21
Bacillus sinesaloumensis	4.56	38	38	NZ_LT732527.1	0	0	1	0	0	0	0	0	1	0	2	4	0	0	0	0	0	0	0	0	1	0	1	1	0	0	0	0	0	0	0	0	0	0	0	0	0	0	0	0	0	0	12	12	24
Bacillus fordii	4.51	41.2	37	NZ_KB894685.1	0	0	0	0	0	0	0	0	0	0	9	0	0	0	1	0	0	0	0	0	0	0	0	0	0	0	1	0	0	0	4	0	2	0	0	0	0	0	0	0	0	1	17	0	18
Bacillus obstructivus	5.22	35.2	36	NZ_MPHG01000001.1	0	0	0	0	0	0	0	0	2	0	1	0	0	0	0	0	0	1	0	0	0	0	0	0	0	0	1	0	0	0	0	0	0	0	0	0	0	0	0	0	0	0	27	0	27
Bacillus rubiinfantis	4.31	40	36	NZ_CCFE01000001.1	0	0	1	0	0	0	0	0	0	0	1	12	0	0	0	0	0	0	0	0	0	0	0	0	1	0	0	0	0	0	0	0	0	0	0	0	0	0	0	0	0	14	3	1	18
Bacillus sp.	5.88	40.9	34	NZ_GL635750.1	0	0	0	0	0	0	0	0	0	0	0	1	0	0	0	0	0	0	0	0	0	0	0	0	0	0	0	0	0	1	0	0	1	0	0	0	0	0	1	0	0	1	29	0	30
Bacillus sporothermodurans	4.05	35.7	33	NZ_LQYN01000001.1	0	0	0	0	0	0	0	0	1	0	0	0	0	0	0	0	0	0	0	0	0	0	0	1	0	0	0	0	0	0	0	0	1	0	0	0	0	0	0	0	0	0	27	0	27
Bacillus acidicola	5.14	39.4	33	NZ_KV440953.1	0	0	0	0	0	0	0	0	2	0	0	2	0	0	0	0	0	1	0	0	0	0	0	0	0	0	1	0	0	0	0	0	1	0	0	0	0	0	0	0	0	0	19	0	19
Bacillus timonensis	4.66	37.4	33	NZ_HE610985.1	0	0	0	0	0	0	0	0	0	0	7	0	0	0	0	0	0	0	0	0	0	0	0	0	0	0	1	0	0	1	9	1	1	0	0	0	0	0	0	0	0	0	12	1	13
Bacillus massiliosenegalensis	4.97	37.7	32	NZ_HE978511.1	0	0	1	0	0	0	0	0	0	0	7	4	0	0	0	0	0	0	0	0	0	0	0	0	0	0	0	0	0	0	0	0	0	0	0	0	0	0	0	0	0	0	14	6	20
Bacillus oleronius	5.08	35	29	NZ_MTLA01000001.1	0	0	1	0	0	0	0	0	0	0	0	1	0	0	0	0	0	0	0	0	0	0	0	0	0	0	1	0	0	0	0	0	0	0	0	0	0	0	0	0	0	0	24	0	24
Bacillus solani	5.32	37.5	29	NZ_LJIX01000001.1	0	0	1	0	0	0	0	0	0	0	2	1	0	0	1	0	0	0	0	0	0	0	0	0	0	0	0	0	0	0	1	0	0	0	0	0	0	0	0	0	0	1	21	1	23
Bacillus subterraneus	3.9	42.1	27	NZ_JXIQ01000001.1	0	0	0	0	0	0	0	0	1	0	6	1	0	0	0	0	0	0	0	0	0	0	0	0	0	0	0	0	0	0	0	0	1	0	0	0	0	0	0	0	0	0	10	8	18
Bacillus coagulans	3.07	47.3	26	NC_015634.1	0	0	0	0	0	0	0	0	0	0	0	0	0	0	0	0	0	0	0	0	0	0	0	0	0	0	1	0	0	0	0	0	0	0	0	0	0	0	0	0	0	0	21	0	21
Bacillus alkalinitrilicus	5.52	36.9	26	NZ_KV917368.1	0	0	0	0	0	0	0	0	0	0	0	1	0	0	0	0	0	1	0	0	0	0	0	0	0	0	0	0	0	1	0	0	0	0	0	0	0	0	0	0	0	5	7	7	19
Bacillus andreraoultii	4.05	35.4	25	NZ_CCFJ01000001.1	0	0	0	0	0	0	0	0	0	0	2	1	0	0	0	0	0	0	0	0	0	0	0	1	0	0	0	0	0	0	0	0	1	0	0	1	0	0	0	0	0	0	19	0	19
Bacillus okhensis	4.86	38.2	24	NZ_JRJU01000001.1	0	0	0	0	0	1	0	0	0	0	0	0	0	0	0	0	0	0	0	0	0	0	0	1	0	0	0	0	0	0	0	0	0	0	0	0	0	0	1	0	0	0	19	0	19
Bacillus farraginis	5.31	34.7	22	NZ_LMCA01000020.1	0	0	1	0	0	0	0	0	0	0	0	0	0	0	0	0	0	0	0	0	0	0	0	0	0	0	0	0	0	0	0	0	0	0	0	0	0	0	0	0	0	0	21	0	21
Bacillus kribbensis	5.05	43	21	NZ_KE387237.1	0	0	2	1	0	0	0	0	1	0	0	2	0	0	0	0	0	0	0	0	0	0	0	0	0	0	0	0	0	0	0	0	0	0	0	0	0	0	0	0	0	0	13	0	13
Bacillus bogoriensis	5	36.7	17	NZ_KK211277.1	0	0	1	0	0	0	0	0	0	0	0	0	0	0	0	0	0	1	0	0	0	0	0	0	0	0	1	0	0	0	0	0	0	0	0	0	0	0	0	0	0	0	13	0	13
Bacillus korlensis	4.95	38.2	15	NZ_BCVH01000001.1	0	0	0	0	0	0	0	0	0	0	1	0	0	0	0	0	0	0	0	0	0	0	0	0	0	0	0	0	0	0	0	0	0	0	0	0	0	0	0	0	0	1	12	1	13
[truncated: 8 more columns]

## Sheet: Info
This Table contins five files:
Table_S1 is reproduced from Khurana et al[ ].
It presents miscellaneous information on the genomes we have analyzed
Repeat lengths gives the distribution of satellites (tandem repeats) with the same repeat lengths for all genomes.
Species are ordered following its NCBI code
File codes gives the different codes used to identify the genomes.
Species are alphabetically ordered
Species with 52nt repeats (>10) includes all the genomes which have more than 10 tandem repeats with a 51-53 nt repeat
Species are ordered by the number of tandem repeats in each species
Species with 20-21nt repeats. Includes all the genomes which have more than 10 tandem repeats with a 20-21 nt repeat
There are two groups, depending on the additional presence of 52 nt repeats.
Thus some species also appear in the 52 nt repeats table.

## Sheet: Species with 20-21nt repeats
				Total	Length of repeat
NCBI code	Name of Bacteria	Total Length (Mb)	GC%	Nr	10	11	12	13	14	15	16	17	18	19	20	21	22	23	24	25	26	27	28	29	30	31	32	33	34	35	36	37	38	39	40	41	42	43	44	45	46	47	48	49	50	51	52	53	54
NZ_BCUW01000001.1	Bacillus cohnii	4.9	35.7	42	0	0	1	0	0	0	0	0	0	0	3	29	0	0	0	0	0	0	0	0	0	0	0	0	0	0	0	0	0	0	0	0	7	0	0	2	0	0	0	0	0	0	0	0	0
NZ_CP017080.1	Bacillus muralis	5.01	42.3	38	0	0	0	0	0	0	0	0	1	0	2	20	0	0	1	0	0	1	0	0	1	0	0	1	0	0	0	0	0	0	0	7	2	0	0	0	0	0	0	0	0	0	0	0	0
NZ_CP016020.1	Bacillus weihaiensis	4.36	36.5	32	0	0	0	0	0	0	0	0	2	0	0	29	0	0	0	0	0	0	0	0	0	0	0	0	0	0	0	0	0	0	0	0	0	0	0	0	0	0	0	0	0	0	0	0	0
NZ_LGYA01000012.1	Bacillus butanolivorans	5.68	38	28	0	0	3	0	0	0	0	0	2	0	1	13	0	0	0	0	0	0	0	0	2	0	0	0	0	0	1	0	0	1	0	2	0	0	0	0	0	0	0	0	0	0	0	0	0
NZ_LT630004.1	Bacillus mediterraneensis	3.34	42.3	25	0	0	0	0	0	1	0	0	1	0	0	18	0	0	0	0	0	0	0	0	0	0	0	0	1	0	0	0	0	0	0	0	1	0	0	0	0	0	0	0	0	0	0	0	0
NZ_BCUX01000001.1	Bacillus drentensis	5.16	38.7	31	0	0	0	0	0	2	0	0	3	0	0	17	0	0	0	0	0	0	0	0	0	0	0	0	0	0	1	0	0	0	0	0	2	0	0	1	0	0	0	0	0	0	4	0	0
NZ_ALAN01000001.1	Bacillus vireti	5.28	39.7	49	0	0	0	0	0	1	0	0	0	0	0	36	0	0	0	0	0	0	0	0	0	0	0	0	0	0	0	0	0	0	0	0	1	0	0	0	0	0	0	0	0	0	5	0	0
NZ_CP011008.1	Bacillus simplex	5.52	39.8	40	0	0	1	0	1	0	0	0	1	0	2	25	0	0	0	0	0	1	0	0	1	0	0	3	0	0	2	0	0	0	0	0	1	0	0	0	0	0	1	0	0	0	0	0	0
CONTAIN ALSO 52 nt REPEAT
NZ_CCFE01000001.1	Bacillus rubiinfantis	4.31	40	36	0	0	1	0	0	0	0	0	0	0	1	12	0	0	0	0	0	0	0	0	0	0	0	0	1	0	0	0	0	0	0	0	0	0	0	0	0	0	0	0	0	14	3	1	0
NZ_BBCO01000001.1	Bacillus boroniphilus	4.36	42	44	0	0	0	0	0	2	0	0	1	0	19	4	0	0	0	0	0	0	0	0	0	0	0	0	0	0	0	0	0	0	0	0	0	0	0	0	0	0	0	0	0	0	13	5	0
NZ_LQXN01000001.1	Bacillus horikoshii	4.68	41.3	41	0	0	1	0	0	0	0	0	2	0	5	13	0	0	0	0	0	1	0	0	0	0	0	0	0	0	0	0	0	1	1	1	1	0	0	0	0	0	0	0	0	0	14	0	0
NZ_MDKC01000001.1	Bacillus luciferensis	4.89	32.9	49	0	0	1	0	0	0	0	0	2	0	13	8	0	0	1	0	0	3	0	0	0	0	0	0	0	0	1	0	0	2	1	0	1	0	0	0	0	0	0	0	0	0	14	0	0
NZ_CH672372.1	Bacillus sp.	5.12	45.7	52	0	0	4	0	0	0	0	0	0	0	12	2	0	0	0	0	0	0	0	0	0	0	0	0	1	0	2	0	1	0	1	0	0	0	0	0	0	1	1	0	0	0	15	11	0
NC_022524.1	Bacillus infantis	4.88	46	50	0	0	2	0	0	0	0	0	0	0	11	1	0	0	0	0	0	0	0	0	0	0	0	0	1	0	2	0	1	0	1	0	0	0	0	1	0	1	1	0	0	0	16	11	0
NZ_KV917375.1	Bacillus halmapalus	4.7	37.6	39	0	0	1	0	0	0	0	0	2	0	0	10	0	0	1	0	0	0	0	0	0	0	0	0	0	0	0	0	0	1	0	2	1	0	0	0	0	0	0	0	0	4	17	0	0
NZ_BCVP01000001.1	Bacillus novalis	5.57	39.9	59	0	0	1	0	0	1	0	0	0	0	0	31	0	0	0	0	0	0	0	0	0	0	0	0	0	0	0	0	0	0	0	0	0	0	0	0	0	0	0	0	0	0	18	0	0
NZ_LN831192.1	Bacillus niameyensis	4.68	37.9	46	0	0	1	0	0	0	0	0	0	0	10	1	0	0	0	0	0	0	0	0	0	0	0	0	0	0	0	0	0	0	0	0	2	0	0	0	0	0	0	0	0	7	22	0	0
NZ_KV440945.1	Bacillus gottheilii	4.59	39	49	0	1	1	0	0	0	0	0	0	0	2	14	0	0	0	0	0	0	0	0	0	0	0	0	0	0	1	0	0	0	0	0	0	0	0	0	0	0	0	0	0	0	27	0	0
NZ_BCVI01000001.1	Bacillus soli	5.46	39.5	70	0	0	0	0	0	3	0	0	1	0	0	30	0	0	0	0	0	0	0	0	0	0	0	0	0	0	2	0	0	0	0	0	1	0	0	0	0	0	0	0	0	0	30	0	0
NZ_LAYY01000001.1	Bacillus campisalis	5.18	45.4	51	0	0	1	0	0	0	0	0	0	0	0	12	0	0	0	0	0	0	0	0	1	0	0	0	0	0	2	0	0	0	0	0	1	0	0	0	0	0	0	0	0	1	31	0	0
NZ_BASE01000145.1	Bacillus selenatarsenatis	4.76	42.1	82	0	0	0	0	0	0	0	0	1	0	18	12	0	0	0	0	0	0	0	0	0	0	0	0	0	0	1	0	0	0	0	0	0	0	0	0	0	0	0	0	0	0	47	2	0
[truncated: 7 more columns]
