# Supplementary material for: Tandem Repeats in Bacillus: Unique Features and Taxonomic Distribution
Source: Int J Mol Sci. 2021 May 20;22(10):5373. doi: 10.3390/ijms22105373 (PMC8161180; doi:10.3390/ijms22105373)
Supplement: Supplementary file 1 [file ijms-22-05373-s001.zip › Table S2.Sequence of all tandem repeats.xlsx]

## Sheet: Hoja2
Identifier	GCF	Contig	Start	End	Length	Nr repeats	Repeat length	Seed
LGUH01	GCA_001274705.1	7	140667	140967	301	5	60	TCCGCCTTTT	5	0.8156	TCCGCCTTTTtngCCgATtTCtTGaTAGAAtTCTTTgTCATGgTTtTtGCTaGTgGctTC
LGUH01	GCA_001274705.1	9	918630	919220	591	5	118	GCTTATAAGA	5	0.9955	GCTTATAAGAAACCTCGcCTTTTTGAACTGCGCCGTGCTGTAGCAGCTGGCGGCCATTAATCTCATATAGCATTTGACATCTAGTACTCTATTTTAGGAGGGATGCTCAATGAAAAAA
LFJO01	GCA_001038565.1	1	47214	47630	417	8	52	GTTAATGTGA	8	0.8846	GTTAATGTGAAGATAacGAGaCCAAACCTTGGAGTAtCTGCACAAAGAGagG
LFJO01	GCA_001038565.1	1	51279	51543	265	5	53	AAAAAGAGCA	4	0.8994	AAAAAGAGCAAGAAGGTGcCGAccAaaGCGTGAGGTCGACATGATCAGAGtGa
LFJO01	GCA_001038565.1	1	64392	64647	256	5	51	AATACGCAGC	5	0.7421	AATACGCaGCAATGaAacCGnAAAAATaGTcCTCAATGCcgCacAAATAaa
LFJO01	GCA_001038565.1	1	120942	121911	970	18	51	GAATCGCGGG	16	0.8819	GAATCGCGGGGTTGCGAGTcGAAAAAGGAgGAGAAACCCCGAGCAAAGGCg
LFJO01	GCA_001038565.1	1	180186	180593	408	7	51	CGGAATCACG	6	0.7863	CGGAATCACGGGGTTgCGnGCttGAAAAAGAGAGAGGAAGCCCGaGCAAAaG
LFJO01	GCA_001038565.1	1	201723	201931	209	4	52	GTTTATGTGA	4	0.9273	GTTTATGTGAAGATgCTGGGTCCAAACCTTGGAGTATCTGCACAAAaAGaca
LFJO01	GCA_001038565.1	1	210419	210887	469	8	52	GGAGTAACTG	7	0.8877	GGAGTAACTGCACAAAAAGGCGGTTAATGTtcAGATAagGAgGCCAAACCTt
LFJO01	GCA_001038565.1	1	223083	223654	572	11	52	CTGCACAAAG	10	0.8741	CTGCACAAAGAGgcGgTTAATgTGAAGATACAGAGTCCAAACCTtGGAGTAa
LFJO01	GCA_001038565.1	1	422934	423246	313	6	52	GAGTAAAGTA	6	0.9057	GAGTAAAGTAACGAAAAGaGCCGAACGAGACAGTTACTCggGGGAAGtgAGA
LFJO01	GCA_001038565.1	1	440937	442057	1121	22	51	AAGCCCGAGC	20	0.8398	AAGCCCGAGCAAAaGCTGAATCaCGGGGTTgcGAGCtGaAAAAggaGaAGa
LFJO01	GCA_001038565.1	1	484476	484813	338	7	53	GGTTAGTCGA	5	0.8692	GGTTAGTCGACAtGATCATGGGCAAAAAAgGtcgAGAaCctGTCGATGAggac
LFJO01	GCA_001038565.1	1	490720	491158	439	8	51	GAAGAAAGCC	6	0.8797	GAAGAAAGCCCGAGCAAAaGCtgAATCGCGGGGTTGCGAGCTGAAAAAacG
LFJO01	GCA_001038565.1	1	496997	497526	530	10	53	GACATGATCA	9	0.8896	GACATGATCAcGAGaaAAAAAGggtAAGAACCTGTCGATaAAGAgGGTTAGTC
LFJO01	GCA_001038565.1	1	503624	503988	365	7	52	AATGTGAAGA	7	0.714	AATGTGAAGATACGaGagCAAAAgcGAgtggTATCTGCACAAAaAGAGagTT
LFJO01	GCA_001038565.1	1	511772	512978	1207	13	52	GTTAATGTGA	12	0.892	GTTAATGTGAAGATAaGAAAGCcAAAAGgaCGATTATCTGCAcAAAGAGgCA
LFJO01	GCA_001038565.1	1	519811	520121	311	6	51	GAATCACGGG	4	0.9477	GAATCACGGGGTTGCGAGCTGaAAAAGGaAGAGGAAGCCCGAGcAAACGCC
LFJO01	GCA_001038565.1	1	525442	526534	1093	21	52	GGTTAATGTG	21	0.8014	GGTTAATGTGAAGATAcGGAagCCAAAcCTTGGAGTATCTgCACAAAgAAGg
LFJO01	GCA_001038565.1	1	538341	538653	313	6	52	TGTCAGTTAC	6	0.7383	TGTCAGTTACTGAgtGgTAgGGaGGaAGTAAGTacACGAAAAGaGCTGAACa
LFJO01	GCA_001038565.1	2	41923	42331	409	8	51	CCCGAGCAAA	8	0.8301	CCCGAGCAAAaGcGGAATCGCGGGGTTaCGAGCGGAAAAAGgaggaGaAAc
LFJO01	GCA_001038565.1	2	93343	93855	513	9	52	TAATGTGCAG	8	0.8482	TAATGTGCAGATACTGAGGagAAGAGGGtTAGTATCTGCACAAAGAgGAGGc
LFJO01	GCA_001038565.1	2	112951	113306	356	7	52	TGTGCAGATA	6	0.8751	TGTGCAGATACgGAgGCaAAACCACGGAGTATCTGCACAAAGAGaGGGTTAA
LFJO01	GCA_001038565.1	2	122808	123431	624	12	52	GTAAAGTAAC	11	0.7943	GTAAAGTAACGAAAAGAGgCGAACGaGnCAGTTACTCgaGGGAAGtAGntGA
LFJO01	GCA_001038565.1	2	129261	129369	109	4	27	GGAGTAACCG	4	0.893	GGAGTAACCGGaGCGACAGGAaTgCCa
LFJO01	GCA_001038565.1	2	129576	130332	757	20	27	GGACCAACAG	15	0.8542	GGACCAACAGGnGAgCAAGGgATCCAa
LFJO01	GCA_001038565.1	2	160131	160593	463	8	51	CGGGGTTGCG	6	0.806	CGGGGTTGCGAGCGGAAAAAnGaGtAGAAAcCCCGAGCAAAcGtcGAATCa
LFJO01	GCA_001038565.1	2	175088	175495	408	8	51	AAGCCCGAGC	7	0.7571	AAGCCCGAGCAAAAGCGGAAtCgCGGGGTTaCatGCcgGAAAAtGAGAaGa
LFJO01	GCA_001038565.1	2	186956	187518	563	11	51	AACCCCGAGA	10	0.7806	AACCCCGAGATTcggCGTTTGCtCGGGGTTcCTCgccCTTTTTCCGCtcGc
LFJO01	GCA_001038565.1	2	188762	189169	408	8	51	AACCCCGAGA	7	0.7958	AACCCCGAGATTcnGCGTTTGCACGGGgTTcCTCnCnCTTTTTCcGCTCGc
LFJO01	GCA_001038565.1	2	344904	345112	209	4	52	AGTAACTGAC	4	0.7568	AGTAACTGaCATGATtgGcCtTtTTCGTGcaGTTACTCaccCTaTTcCCTTcg
LFJO01	GCA_001038565.1	2	381197	381605	409	8	51	GAGTAACCCC	8	0.8815	GAGTAACCCCGAGcAAACGGAGAATCgcGGGGTTGCTggTGAAAAAAGnGG
LFJO01	GCA_001038565.1	2	392539	392794	256	5	51	TTGCTCGGGT	5	0.8693	TTGCTCGGGTTTaCTCCtGCTTTTTCcgaCtGCAACCCCGAGATTCcaCGt
LFJO01	GCA_001038565.1	2	394969	395177	209	4	52	TAATCGTGTA	4	0.7977	TAATCGTGTAGaTACTgtGacCaTTGTGGgGAGTAACtGACATGAAaaggGc
LFJO01	GCA_001038565.1	2	413864	414427	564	11	52	GGTTAATGTG	10	0.8835	GGTTAATGTGAAGATACagAGgCCaAaCCTtGGAGTAACTgCACaAAGAGAg
LFJO01	GCA_001038565.1	2	420902	424028	3127	37	66	TCACAGCAAC	34	0.2606	TCACAGCAACGGAATaGATGGAGATATGACntnangnatanngnnngatanngncattnnATCATA
LFJO01	GCA_001038565.1	2	427050	427315	266	5	53	CATGTCGATG	5	0.8541	CATGTCGATGAAGGcgGtTGGTCGACATGATCtTgGgccAAAAAGGaCgAGAa
LFJO01	GCA_001038565.1	2	443820	444288	469	9	52	AGTATCTGCA	9	0.916	AGTATCTGCACAAAGAgGGtGTTAATGTGAAGATaCTgAGGtCAAACGATGa
LFJO01	GCA_001038565.1	3	56177	56333	157	4	39	CATGAAGAAG	4	0.9056	CATGAAGAAGACGAACATGAGCATCAcGAgCATGaGGGGc
LFJO01	GCA_001038565.1	3	62621	62933	313	6	52	CAAACCAAGT	6	0.9607	CAAACCAAGTAGTATCTGCACAAAGAGgGTGTTAATGTGCAGATACGGAGGT
LFJO01	GCA_001038565.1	3	181573	181930	358	7	51	GAATCACGGG	7	0.9054	GAATCACGGGgTTGCGaGCAGAAAAAGCGAaAGGAAGCCCGAGCAAACGTg
LFJO01	GCA_001038565.1	3	207312	207737	426	8	53	GGTCGACATG	7	0.8922	GGTCGACATGATCGAGGaGAAAATAGAGAAAGAACAgGTCGATGAgTAGCCgA
LFJO01	GCA_001038565.1	3	325147	325506	360	7	51	AAAGCCCGAG	6	0.8355	AAAGCCCGAGCAAACGCTGAATCaCGGGGTTacGaGCaGAAAAAgaAGAAg
LFJO01	GCA_001038565.1	3	348761	349177	417	8	52	GAGTAAAGTA	8	0.8679	GAGTAAAGTAACGAAAAGaGcCGAaCGaGaCAGTTACTCgAGGGAAGTGAGt
LFJO01	GCA_001038565.1	3	374971	375234	264	5	52	AAGATACGGA	4	0.8932	AAGATACGGAGGCaAAaCCtTgGAGTAaCTGCACAAAGAGaGGGTTAATGTa
LFJO01	GCA_001038565.1	3	387353	387569	217	10	18	CCCGGATGAG	9	0.8724	CCCGGATGAGGtCCtGGt
LFJO01	GCA_001038565.1	4	6835	7366	532	10	53	TGGTCGACAT	9	0.832	TGGTCGACATGATGTAGGttgAAAAAgGgcCGGATCATGtCGATGAgAAGCgt
LFJO01	GCA_001038565.1	4	117009	117217	209	4	52	GAGTAACTAC	4	0.9487	GAGTAACTACACGAAAAAGGCtGaACATGACAGTTACTCGAAgGAAGaGGGT
LFJO01	GCA_001038565.1	5	78874	79289	416	8	52	TTAATGTGCA	7	0.8583	TTAATGTGCAGATACGGAAGAGAGAAGgGaGAGTAaCTGCACAAAGAGGCGt
LFJO01	GCA_001038565.1	5	101702	102015	314	6	52	GTGACAGTTA	5	0.8164	GTGACAGTTACTCggaggAAGaaGGTGAGTAACgACacGAAAnAGGCTgAAg
LFJO01	GCA_001038565.1	5	150308	150520	213	4	53	CGATGAAGGA	4	0.8616	CGATGAAGGAGGtTGGTCGACATGATCAaGAGCaAAAAAGgTcaAgAACcTGt
LFJO01	GCA_001038565.1	5	157629	157946	318	6	53	AGAACATGTC	5	0.9044	AGAACATGTCgATgAGtGaGTATGGACGACATGAtCATgGGcAAAAAAGTCgA
LFJO01	GCA_001038565.1	5	163285	163591	307	6	51	CCCGAGCAAA	6	0.8745	CCCGAGCAAAaGcGGAATCTCGGGGTTGCGaGCGAAAAAAGTAGgAGAAAG
LFJO01	GCA_001038565.1	5	184414	184771	358	7	51	CCCGAGCAAA	7	0.8092	CCCGAGCAAAtGGAAATACGCGGGGTTGcGAGCAGAAAAAGnGggAGTAAC
LFJO01	GCA_001038565.1	5	269767	270183	417	8	52	AATGTGAAGA	8	0.9038	AATGTGAAGATACgGAgGCCAAACCTCGGAGTATCTGcACAAAGAGagGGTT
LFJO01	GCA_001038565.1	5	285662	285974	313	6	52	TGAAGATACT	6	0.853	TGAAGATACTAAGGCaAAaCCATGGAGTATCTGcACAAAGAGcgGGTTAATG
LFJO01	GCA_001038565.1	5	312159	312465	307	6	51	GAGAAAGCCC	6	0.9198	GAGAAAGCCCGAGCAAACGgTGAATCTCGGGaTTGCGGGCGGAAAAAGCGA
LFJO01	GCA_001038565.1	5	327893	328213	321	6	53	TGTCGATGAA	4	0.9287	TGTCGATGAAGGAaGcTGGTCGACATGAaCATGAGtaAAAAAGGCCAAGAACC
LFJO01	GCA_001038565.1	5	348032	348606	575	11	52	GGTTAATGTG	10	0.8142	GGTTAATGTGcAGATAagGAGnCcaAacCatGGAGTATCTGCACAAAGaGGt
LFJO01	GCA_001038565.1	5	354718	354978	261	5	52	GTATCTGCAC	5	0.8462	GTATCTGCACaAAGAGtCgGTTtATGTgCAGATAaGGaAGAGtAAgtAGcCg
LFJO01	GCA_001038565.1	5	362967	363159	193	6	33	GGAATGATGC	5	0.8626	GGAATGATGCCaaTgCCaGGtCAAAACGGAAAt
LFJO01	GCA_001038565.1	5	376488	377061	574	11	52	TAATGTGCAG	10	0.7936	TAATGTGCAGATanGGAAGAgAAAaGAGctAGTATCTGAACAAAaAgGGcGat
LFJO01	GCA_001038565.1	5	415567	415873	307	6	51	GAATCACGGG	6	0.8536	GAATCACGGGGTTGCGgGCtGAAAAAGcGGaAGaAAGCCCGAGcAAAcGCT
LFJO01	GCA_001038565.1	5	467020	467377	358	7	51	GGAATCGCGG	7	0.8556	GGAATCGCGGGGtTGCGAGcgGAAAAAGctgGAGAAAGCCCGAgCAAAcGt
LFJO01	GCA_001038565.1	5	475827	476186	360	7	51	AGTAACTGAC	5	0.9269	AGTAACTGACACGTTCAGgCGTTTTCGTGTAGTTACtCACGcCACCCCTCC
LFJO01	GCA_001038565.1	5	490647	490965	319	6	53	GCATCGACAT	6	0.8471	GCATCGACATGAacAGGGCGaAAAAAGGTCAAGAACCTGTCGACTaAaGCTcGt
LFJO01	GCA_001038565.1	5	501746	502107	362	7	52	AGTTTATGTG	6	0.8923	AGTTTATGTGAAGATACGGAGGCCAAACCTtGGAGTAtCTGCACAAAaAGaC
LFJO01	GCA_001038565.1	5	528815	529185	371	7	53	CTGTCGATGA	6	0.9212	CTGTCGATGAAGGAAGCTGgTCGACATGATCATgaGtAAAAAAGGTCAAGAAC
LFJO01	GCA_001038565.1	5	550534	551044	511	10	51	AATCTCGGGG	10	0.8229	AATCTCGGGGTTGcGgGCtGAAAAGtGagGAGaAAcCCCGaGCAAACGtcG
LFJO01	GCA_001038565.1	5	600241	600496	256	5	51	GGGGTTACTC	5	0.8231	GGGGTTACTCaTGagAAAAGtGAGAGtAAGCCCGAGAAAagAgAAATgCnC
LFJO01	GCA_001038565.1	5	683344	683599	256	5	51	AACGCCGAAT	5	0.9634	AACGCCGAATCGCGGGGTTGCGAGCTGaAAAAGAGGTAGAAAGCcCgAGCA
LFJO01	GCA_001038565.1	5	791934	792403	470	9	52	TGTGAAGATA	8	0.9396	TGTGAAGATACGGACGCCAAACCTTaGAGTATCTGCACAAAGAGcGGGTTAA
LFJO01	GCA_001038565.1	5	905229	906112	884	17	52	CGGAGTAACT	15	0.8769	CGGAGTAACTGcACAAAGAGgnGgTTAATGTGAAGATacGGAGgCCAAACtt
LFJO01	GCA_001038565.1	5	932806	933113	308	6	51	GAGCAAACGC	5	0.7346	GAgCAAACGCtGAAtCaCGGGGTTGCaGctgGAAAAgnnGAgAGaAagCCC
LFJO01	GCA_001038565.1	5	1292643	1292851	209	4	52	GTATCTGCAC	4	0.8761	GTATCTGCACAAAgAaGGgGTTAATGTGtAgATACTGAgGcCaAaCCTTGGA
LFJO01	GCA_001038565.1	6	68984	69392	409	8	51	AACCCCGAGA	8	0.815	AACCCCGAGATTCgGCTTTTgCTCGGGcTTaCtTCTcTcTTTTTCngCTCGC
LFJO01	GCA_001038565.1	6	81732	82096	365	7	52	AGTAACTGAC	7	0.7622	AGTAACTGACaCGTTCngccCTTTTCgTTACTTTACTCactCaCTTcCCTcG
LFJO01	GCA_001038565.1	6	91832	92092	261	5	52	AGTTACTCAC	5	0.883	AGTTACTCACgCTTTTCCTTtGaGtAACTGACATGTTtGGCcTTTTTCGTGc
LFJO01	GCA_001038565.1	6	120207	120411	205	4	51	CGTTTTCTCG	4	0.8018	CGTTTTCTCGgGcTTTCtaCTCTTTTTTcCGccCgtAACCCCaAGCATcaT
LFJO01	GCA_001038565.1	6	167904	168436	533	9	51	TCTCTTTTTC	6	0.824	TCTCTTTTTCtgCtCGCAACCCCGcGATTCcgCGTTTgCTCGGGCTTCCTC
LFJO01	GCA_001038565.1	6	198906	199161	256	5	51	CGGGCTTTCT	5	0.7616	CGGGCTTTCTcCtnCTTTTTcCGCncgCAAcCCCGtGATTCggCTTTTGCt
LFJO01	GCA_001038565.1	6	236716	237058	343	7	51	CAACCCCGAG	6	0.8333	CAACCCCGAGATTCcGCtTTTGCTCGGGCTTTCTCCtnCTTTnTTCaGCcCa
LFJO01	GCA_001038565.1	6	254208	254418	211	14	15	GGTGAACCCG	14	0.9404	GGTGAACCCGGTGAt
LFJO01	GCA_001038565.1	6	363633	363841	209	4	52	ATGTGAAGAT	4	0.9359	ATGTGAAGATAcGgGAGCcGAGAGAGCGaCTATCTtCACAAAGAGGCGGTTT
LFJO01	GCA_001038565.1	6	367038	367242	205	4	51	CCGTTTGCTC	4	0.8654	CCGTTTGCTCGGGGTTCCTCCtgCTTTTTCCagCcCgtAACCCCGAGATTCT
LFJO01	GCA_001038565.1	6	417351	418025	675	12	53	CTCGACCTTT	10	0.9111	CTCGACCTTTTTTaCCCATGATCATGTCGACCaaCtgcCTTCATCGACATGAT
LFJO01	GCA_001038565.1	6	486162	486682	521	10	52	AGTATCTGCA	10	0.8352	AGTATCTGCACAAAGagncGtTTTATGTGCAGATACTGAtGnCAAAcCTTGn
LFJO01	GCA_001038565.1	6	515438	515906	469	9	52	ATCTGCACAT	9	0.8917	ATCTGCACATTAACCccCTCTTTGTGcAGtTACTACnTGGTTTaGCTTCCgT
LFJO01	GCA_001038565.1	6	531203	531509	307	6	51	GCAACCCCGC	6	0.8241	GCAACCCCGCGATTCCgCGTTTgCTCGGGCTTTCTcCtCTTTTTTTCccatc
LFJO01	GCA_001038565.1	6	546985	547648	664	13	51	TTTGCTCGGG	13	0.8614	TTTGCTCGGGCTTTCTCCTaCTTTTTcaGCCCGCAACCCCGcGATTCCgCt
LFJO01	GCA_001038565.1	9	0	207	208	4	52	CAGTATCTGC	4	0.9017	CAGTATCTGCACATTAACCcCcTCTTTGTGcAgtTACTcCAAGGTTTGGCcT
LFJO01	GCA_001038565.1	10	87072	87479	408	8	51	GAATCGCGGG	7	0.8095	GAATCGCGGGGTTgCGaGCGGAAAAAgcggGAGAAAcCCCGAGtAAAcGng
LFJO01	GCA_001038565.1	10	92314	92960	647	12	53	GTGGTCGACA	11	0.8289	GTGGTCGACATGATCAGGanGAAAAAagGCngaGAACCTGTCGATGAaGgGCa
LFJO01	GCA_001038565.1	10	100326	100580	255	5	51	AACCCCGAGC	4	0.8396	AACCCCGAGCAAACGGtGAATCGcGGGGTTgcGgGCGtAAAAAGaaGGAGt
LFJO01	GCA_001038565.1	10	200782	200986	205	4	51	CCCGAGCAAA	4	0.8693	CCCGAGCAAACGCgGAATCGcGgGGTTGcGaGctGGAaAAGcgGGAGTAAC
LFJO01	GCA_001038565.1	10	253447	254227	781	15	52	TGTGAAGATA	13	0.9658	TGTGAAGATACGGAGGCAAAACCTCGGAGTATCTGaACAAAGAGAGGGTTAA
LFJO01	GCA_001038565.1	10	308612	309476	865	17	51	CCCGAGCAAA	13	0.7626	CCCGAGCAAAaGtcGAATCACGGGGTTGCggGCGagAAAAGaGGnAGAAAG
LFJO01	GCA_001038565.1	10	340482	340690	209	4	52	CTGCACAAAG	4	0.8718	CTGCACAAAGAggcGgTTAATGTgCAGATACaGAGgccAAACCTTGAAGTAT
LFJO01	GCA_001038565.1	12	22087	22323	237	4	52	TAGCAACATA	3	0.9316	TAGCAACATATCGAGTGAAAAGGGcAGAGTTGTTGTAGGaAAAGtCGgGAAG
LFJO01	GCA_001038565.1	12	22376	22706	331	7	51	GAGGAGAAAG	6	0.8553	GAGGAGAAAGCCcGAGCAAACGcgGAATCaCGGGGtTACGAGCTGaAAAAa
LFJO01	GCA_001038565.1	16	50	1069	1020	4	255	AGTAGGACGT	3	0.9206	AGTAGGACGTTGCCAGGCAGATtAAaCACanTCCtttAgGGATGTGtTTTTTAATATGCATAAAGAGtATaCTCGGCGCAAAAGAGcGCTGGTTCGAAGAAGCAGCCCCTAcGAAGCGAAGCCCCGGAAAGCGATCGAAGGAAGAAAACCAAgTaCGTTCGcGAGACGAATCGGTTCTCTTCGTGCGACCTCGTGAGAGgCATCGGGGAAATcGCTACATGCCATACTTCCCCGAAGAAGAGAATCCGAagAGAC
LFJO01	GCA_001038565.1	16	40561	41234	674	12	51	GAGAAAGCCC	10	0.8112	GAGAAAGCCCGaGtAAAcGngGAATCtCGGGGTTGcGagCggAAAAAGAGa
LFJO01	GCA_001038565.1	16	49541	49796	256	5	51	CCCGAGCAAA	5	0.7897	CCCGAGCAAAcGccGAATCtCGGGGTTgCGaGcggAAAAAgcGAGAGaAAg
LFJO01	GCA_001038565.1	16	65979	66245	267	5	53	GACATGATCA	4	0.9287	GACATGATCATGgGCAAAAAAGcTgAAGAACCTGTCGATGAAGGaAGCTGGTc
LFJO01	GCA_001038565.1	16	108274	109024	751	14	52	AGGCGGTTTA	13	0.9024	AGGCGGTTTATGTGCAGATAcGGAAGGAGaAAGGGcTGgTATCTGTACAAAG
NC_013791.2	GCF_000005825.2	1	430629	431349	721	5	144	TGTGGCATAA	5	0.5157	TGTGGCATAAaTGGTGGGAcGGncgcAGaTGGAgcGanTGGGAaaAtCTnGGttCaCCgcaAggaGGaTttGatggctcGcCaggtGcTgtcTCnTGGggnccaAAtcGnaTcGActGtTTTGtcAggGGaaGaaAtaAtcana
NC_013791.2	GCF_000005825.2	1	1602362	1602482	121	5	24	ATGGCCGGAG	5	0.9111	ATGGCCGGAGCgAACATGGggCCa
NC_013791.2	GCF_000005825.2	1	3039924	3040044	121	6	18	GGCAATGGAA	5	1	GGCAATGGAAACGGGAAT
NC_004722.1	GCF_000007825.1	1	428801	429311	511	27	15	CCAGAACCGT	22	0.803	CCaGAACCGTTacCa
NC_004722.1	GCF_000007825.1	1	797166	797535	370	18	18	GAGCTTTAGC	16	0.734	GAGCTTtAGCtgCTtCtt
NC_004722.1	GCF_000007825.1	1	871016	871268	253	11	21	TGAAGGAACA	10	0.866	TGAAGGAACAGgaAAaCCaGg
NC_004722.1	GCF_000007825.1	1	953796	953898	103	4	15	TAAACAAGAA	3	0.6444	TAAACAaGAAaatac
NC_004722.1	GCF_000007825.1	1	1044010	1044106	97	4	24	CCTGGAACAC	4	0.8241	CCTGGAACACCagATCcaGAaAAa
NC_004722.1	GCF_000007825.1	1	1257786	1258002	217	11	18	CAAAAGAAAG	10	0.8782	CAaAAGAAAGcaGAAGAA
NC_004722.1	GCF_000007825.1	1	2019353	2019731	379	13	36	AAAACCTGAT	8	0.8981	AAAACCTGATACgGGAGgaAAtCCAGACACAGGAGg
NC_004722.1	GCF_000007825.1	1	2082917	2083097	181	4	45	TTTTTGCTCT	4	0.9012	TTTTTGCTCTTCTTGTTGcTTACGAGCTTGcTCATCaGCtaGaCG
NC_004722.1	GCF_000007825.1	1	2093339	2093558	220	5	45	CATATGGATT	4	0.8765	CATATGGATTTTGttGATATtGtTGTTCTTGgTTTTGTGGTgcTa
NC_004722.1	GCF_000007825.1	1	2224259	2224349	91	4	18	CAAGAAGAAC	3	0.7284	CAAGAaGAACtnAAgAAa
NC_004722.1	GCF_000007825.1	1	2224382	2224538	157	4	39	ACGACACCTC	4	0.9829	ACGACACCTCCAGCAAATAAtGGAGGAGGTCAAGGAAAT
NC_004722.1	GCF_000007825.1	1	2324878	2325328	451	12	36	ACCGGAGCAA	9	0.8364	ACCGGAGcAACaGGcCCgACtGGAATAACgGGcCCa
NC_004722.1	GCF_000007825.1	1	2540573	2540735	163	5	36	CCAGTCGGTC	4	0.8333	CCAGTCGGTCCAGTAAtaCCAGTcctTCCAGTaaCa
NC_004722.1	GCF_000007825.1	1	2602019	2602271	253	13	18	CCTGTTACTC	12	0.9753	CCTGTTACTCCAGTTGGA
NC_004722.1	GCF_000007825.1	1	3435556	3435724	169	4	42	GGAATAACTG	4	0.9683	GGAATAACTGGTCCTACtGGGGTTACAGGTtCTACCGGAATC
NC_004722.1	GCF_000007825.1	1	4360738	4360990	253	7	36	TGTTATCCAT	7	0.8272	TGTTATCCATaATcGGCATtATATTCGGcggtTGgT
NC_004722.1		1	4361056	4361329	274	7	39	CTACATTTTC	7	0.8103	CTACATTTTCTTTcTTCACTTGcGGcGAtACTATATTtC
NC_004722.1	GCF_000007825.1	1	4490484	4491069	586	9	18	CCTTGGTTGT	6	0.9309	CCTTGGTTGTTGTTTCCa
NC_004722.1	GCF_000007825.1	1	4624384	4624759	376	9	42	TCTTCCACTT	8	0.8753	TCTTCCACTTGTGGTTCTaCTACcACcTGCTGCAcTGGgcgt
NC_004722.1	GCF_000007825.1	1	4624379	4625096	718	5	36	GTTGCTCTTC	4	0.9259	GTTGCTCTTCTaCGAcTGGcGcTTCTTCTACAACTC
NC_004722.1	GCF_000007825.1	1	4625342	4625852	511	15	36	CTTCCACTTC	10	0.8938	CTTCCACTTCTTCTGACTCTTtcGcTTCcGCAATTA
NC_004722.1	GCF_000007825.1	1	4664228	4664735	508	13	39	TAAGCAACAA	13	0.7808	TAAGCAACAAAgtnCTAAACAAGAnGAtTCcTCTCAgGA
NC_004722.1	GCF_000007825.1	1	4701846	4702305	460	12	18	ACGGGGAACA	10	0.9259	ACGGGGAACACcGGACCc
NC_004722.1	GCF_000007825.1	1	4742290	4742338	49	4	12	ATTGAAAAAG	4	0.9444	ATTGAAAAAGGc
NC_004722.1	GCF_000007825.1	1	4838007	4838475	469	12	39	GGTTTCACTT	12	0.9487	GGTTTCACTTCTGGCTCCTTCGGcTCTTTCGGATCTTCc
NC_003997.3	GCF_000007845.1	1	416172	416412	241	11	15	CCAGAACCGT	7	0.8815	CCAGAACCGTTGCCg
NC_003997.3	GCF_000007845.1	1	554769	555177	409	15	21	AGAAGTTGAA	10	0.6682	AGAAGnTGAAaGanCcAAagAn
NC_003997.3	GCF_000007845.1	1	811902	812082	181	10	18	GAGCTTTAGC	10	0.7597	GAGCTTtAGCtgCttCtt
NC_003997.3	GCF_000007845.1	1	880306	880558	253	11	21	AAGAAACAGA	10	0.9577	AAGAAACAGAAAAGCCAGGtG
NC_003997.3	GCF_000007845.1	1	1480940	1481189	250	8	24	AGCTTCTTCT	5	0.8227	AGCTTCtTCTTCAGCTTTTTTtgt
NC_003997.3	GCF_000007845.1	1	2006658	2006928	271	6	45	TCTTGTTGTT	4	0.8125	tctTCTTGTTGTTTACGAGctTGTTCATCAGCctGgCGTTTTTGt
NC_003997.3	GCF_000007845.1	1	2280509	2280779	271	9	27	GGAATAACGG	8	0.8219	GGAATAACGGGAGtgACaGGTcCaACa
NC_003997.3	GCF_000007845.1	1	2735864	2736314	451	12	36	TCTTCCTTAG	11	0.8054	TCTTCCTTAGgtTTngCTAcTTCTTGgaCTTTcaCT
NC_003997.3	GCF_000007845.1	1	3515122	3515563	442	9	45	ACTGGACCTC	7	0.8744	ACTGGACCTCAAGGTgtTCAAGGACCaGCaGGTGCTACcGGtGCt
NC_003997.3	GCF_000007845.1	1	4233572	4233860	289	5	36	GGTGGTTGAT	4	0.9815	GGTGGTTGATTgTTATCCATGATTGGCATAATGTTT
NC_003997.3	GCF_000007845.1	1	4233977	4234409	433	7	39	TTTTCTTTCT	6	0.9202	TTTTCTTTCTTcACTTGCGGTGATACTATATTtCCTACa
NC_003997.3	GCF_000007845.1	1	4468427	4468527	101	5	20	GATATATTTT	5	0.7333	GATATATTTtgAtaatCGCt
NC_003997.3	GCF_000007845.1	1	4485994	4486366	373	9	42	TCTTCCACTT	7	0.9002	TCTTCCACTTGtGGtTCcACtACTACTTGtTGCATTGGTTTT
NC_003997.3	GCF_000007845.1	1	4486380	4486794	415	8	36	TTGTTCTTCT	5	0.837	TTGTTCTTCTaCgAccGgTGcTTCcTCTgCAACTGg
NC_003997.3	GCF_000007845.1	1	4486994	4487255	262	7	36	CTTCTGTTTC	5	0.8963	CTTCTGTTTCtGCAatTACTTCtACTTCTTCTgAcT
NC_003997.3	GCF_000007845.1	1	4493623	4493703	81	4	20	TATATCGGCG	4	0.5675	TATATCgGCGacatcTCgatt
NC_003997.3	GCF_000007845.1	1	4522244	4522556	313	6	39	TCAGGGGCAA	4	0.7924	TCAgGGGCAACAGaAaCAcTCTAAGCAagaCgACTcCGA
NC_003997.3	GCF_000007845.1	1	4598687	4598747	61	5	12	AAGGTATAGA	5	0.9333	AAGGTATAGAaC
NC_003997.3	GCF_000007845.1	1	4827415	4827495	81	4	20	TATATCAGCG	4	0.5939	TATATCaGCGaaactccAAa
NC_006322.1	GCF_000008425.1	1	540638	540938	301	5	60	AAAAAGGCGG	5	0.8444	AAAAaGGCGGaGAAGCcACAAGCcgcAACCATGAcAAaGAaTTCTAcCAgGAaAtCGGcg
NC_006322.1	GCF_000008425.1	1	1177079	1177205	127	4	36	AAAAGCAAGA	3	0.7778	AAAAGCAAGAAaCccGAtGACTgcaAAAAGCCtGAc
NC_005957.1	GCF_000008505.1	1	810171	810495	325	18	18	GAGCTTTAGC	16	0.7642	GAGCTTtAGCTGCTtCtt
NC_005957.1	GCF_000008505.1	1	985966	986182	217	17	12	GGAGGAGTAG	16	0.9056	GGAGGAGTAGTt
NC_005957.1	GCF_000008505.1	1	1072242	1072386	145	6	24	CAGAAAAGAA	4	0.6322	CAGAAAagAAtCaaAAaacaGAGa
NC_005957.1	GCF_000008505.1	1	1260925	1260997	73	4	18	CAAGCGGAAG	4	0.9012	CAAGCGGAAGAaCAGAAa
NC_005957.1	GCF_000008505.1	1	1505384	1505633	250	8	24	AGCTTCTTCT	5	0.8227	AGCTTCtTCTTCAGCTTTTTTtgt
NC_005957.1	GCF_000008505.1	1	1992091	1992343	253	14	18	CCTGATACAG	14	0.8885	CCTGATACAGGAGaAaAa
NC_005957.1	GCF_000008505.1	1	2199269	2199461	193	5	39	GGTCAAGGAA	4	0.9373	GGTCAAGGAAATACaACcCCTCCAGCAAATAAcGGAGGA
NC_005957.1	GCF_000008505.1	1	2312216	2312489	274	7	39	TTATCTTTAG	7	0.9609	TTATCTTTAGATTTCCACCAATCGTCATCACAATtgTGC
NC_005957.1	GCF_000008505.1	1	2327569	2327767	199	9	18	GTGATGCCTG	7	0.9224	GTGATGCCTGTAGGaCCA
NC_005957.1	GCF_000008505.1	1	2328181	2328613	433	14	27	GGAATAACGG	12	0.8317	GGAATAACGGGAGcaACaGGTcCgaCg
NC_005957.1	GCF_000008505.1	1	2760175	2760255	81	4	20	TATATCAGCG	4	0.5556	TATATCaGCGnAtttctaata
NC_005957.1	GCF_000008505.1	1	2775427	2776093	667	18	36	CTTCTTCCTT	17	0.7843	CTTCTTCCTTAGctTTnGCTAttTCTTGtgCtTTtg
NC_005957.1	GCF_000008505.1	1	3003849	3004059	211	10	21	GCCAACCACC	10	0.8871	GCCAACCACCgTGTCCgCCtt
NC_005957.1	GCF_000008505.1	1	3065080	3065314	235	7	39	TGCTCTTCTT	5	0.9385	TGCTCTTCTTGcTTACGtTTTTCTTCTTCTACTcTTTGc
NC_005957.1	GCF_000008505.1	1	3325303	3325513	211	5	42	GGAATTGGCA	5	0.9238	GGAATTGGCATTACTGGTCCtACTGGagTTACAGGACCtACc
NC_005957.1	GCF_000008505.1	1	3540669	3543189	2521	56	45	ACTGGACCTC	45	0.8278	ACTGGACCTCAAGGtGtTCAAGGAcCAgCaGGTGCTACtGGtGCc
NC_005957.1	GCF_000008505.1	1	4223082	4223442	361	6	36	GGTGGTTGAT	4	0.8889	GGTGGTTGATTaTTaTCCATgATcGGCATaATGTTT
NC_005957.1	GCF_000008505.1	1	4223515	4223749	235	6	39	CTACATTTTC	6	0.8724	CTACATTTTCTTTCTTTACTTGCGGTGAtACTATATTtC
NC_005957.1	GCF_000008505.1	1	4343825	4344464	640	9	18	CCTTGGTTGT	7	0.8236	CCTTGGTTGTCgTTTcCg
NC_005957.1	GCF_000008505.1	1	4344849	4345011	163	9	18	CGTCTGGTTG	9	0.9095	CgTCTGGTTGtTTGTCTC
NC_005957.1	GCF_000008505.1	1	4481591	4482005	415	11	36	TTGTTCTTCT	10	0.8535	TTGTTCTTCTACgAcCGgTGtTTCcTCTgCAACTGg
NC_005957.1	GCF_000008505.1	1	4482205	4482457	253	7	36	CTTCTGTTTC	7	0.8907	CTTCTGTTTCtGCAAtTACTTCcACTTCTTCTaAcT
NC_005957.1	GCF_000008505.1	1	4488701	4488841	141	7	20	TATATCGGCG	7	0.6629	TATATCGGCGatTctcCAtT
NC_005957.1	GCF_000008505.1	1	4519171	4519561	391	10	39	TCTAAGCAAG	10	0.8222	TCTAAGCAagACGACTCcaATCAaGGGCAACAGaAaCAc
NC_005957.1	GCF_000008505.1	1	4693242	4693602	361	12	30	GGATCTTCCG	12	0.9347	GGATCTTCCGGTTTCACtTCTGGTTCTTTC
NC_005957.1	GCF_000008505.1	1	4898752	4898852	101	5	20	TATATCAGCG	5	0.6365	TATATCaGCGattnCcnAAA
NC_005957.1	GCF_000008505.1	1	4938976	4939084	109	6	18	CTGGACAAGC	6	0.9111	CTGGACAAGCaAGACAAT
NC_005957.1	GCF_000008505.1	1	5094439	5094634	196	5	39	AATCCGGAAC	5	0.9726	AATCCGGAACAAAATcCAGCAACTAAACCTGcTACTGAC
NC_005957.1	GCF_000008505.1	2	8167	8587	421	5	84	ACTTCTCGTT	5	0.8769	ACTTCTCGTTGAACTGTCGtTCCATTtACgCtCACgTTTCCgCTAtTTACTGatCCTTGATtCtTCACATTaTCCTGTACGTTc
NC_005957.1	GCF_000008505.1	2	8851	9571	721	7	90	CGTTCTACTT	6	0.9526	CGTTCTACTTGCTGACGATCACCTTTTGCcTGATCGTTTGGCACTTCATTTCTTCCTGGGTTATTTATTCGATTAGCTACTTCCAATTCT
NC_000964.3	GCF_000009045.1	1	494545	494845	301	5	60	AAAAGGCGGA	5	0.8005	AAAAGGCGGAGAagCcACtAGCaAaAAcCATGAcAAAGAaTTCTAtCAaGAaATcGGtga
NC_006582.1	GCF_000009825.1	1	2905712	2906096	385	4	96	GTTCGTTCGC	4	0.8102	GTTCGTTCGCTTCTTCTTGgtCcaTTTCgCCcgGCAACGccTCGGTtCCActcaTTaCcTCtGCcTCTTCAATCTCtGGtTcCcCGCGTcCATACC
NC_006582.1	GCF_000009825.1	1	3219845	3221123	1279	6	213	CGCCTTAACT	6	0.9311	CGCCTTAACTTGCGTTCTGGaGCAGGCACTAACCAtAGCATtATCACTACcCTTgCtAAAGGaCAAAAAGTCGAgTTGCTtAAAAAGCAAGGTGGcTGGTACCAAGTTAAAGCGGGCAACCGTACTGGATGGGTTTCTGtTGAcTACTTAAATGTCAgCGGCTCTGGCAATGTGGACAACGCTCCTTCTAaCGGcTCTGCCACaACcACTGCa
NC_006582.1	GCF_000009825.1	1	3221981	3222245	265	8	33	GAACAAGAGC	8	0.912	GAACAAGAGCCTGAAACTGAcGCTAgCaCAGAc
NC_006582.1	GCF_000009825.1	1	3313462	3313630	169	4	42	CTTGCTTTCA	4	0.8995	CTTGCTTTCAATgAtGAAATGCGcCATTTcCAAAAGGAgCAg
NC_006582.1	GCF_000009825.1	1	3550903	3551497	595	11	15	CCTGGTTCTT	7	0.7418	CCTGGtTCtTCaGTn
NC_006582.1	GCF_000009825.1	1	3644328	3644568	241	4	60	AAAGAATTCT	4	0.8593	AAAGAATTCTAcCAAGAAATTGGCgAAAAAGGcGGAgAAgCtACTAGCcacAACCAcGAc
NC_002570.2	GCF_000011145.1	1	1314924	1315176	253	7	36	ATGGATCAAA	7	0.9612	ATGGATCAAAACGTGCATCCgCAGCAATGGCCGCAA
NC_002570.2	GCF_000011145.1	1	2885595	2885763	169	4	42	TGATCATCTT	4	0.9153	TGATCATCTTCCtCgTGACCaTgCTCCtCATGGCTATGGTCG
NC_002570.2	GCF_000011145.1	1	3424216	3424396	181	4	45	CTTCACCTGG	4	0.7379	CTTCACCTGGCTCcGTtattTCTTCcTCTGGcTGaCcaGatTcCct
NC_002570.2	GCF_000011145.1	1	3777785	3778688	904	4	225	AAGCTTGATG	3	0.8541	AAGCTTGATGAGGTttTaAAcgGGAACTcTAGACCtGCcACtCTTCGCTTtGGtGACCGtCATCCgTAcGTcATTCAgCTTAAAAAAGATTTAGCTGAAGCAGGATTCCCGGTCTCCGGTAGCCCGACGGAGTATTTTGGATCAGTCACCGAATCCCAAGTCAAGGCTTTCCAACGAgCTcAcGGaCTTACTGctaATGGcgTtGTcGgaTCtGCtACTTACgCa
NC_009674.1	GCF_000017425.1	1	1048468	1048891	424	11	36	CCAGTAATAC	9	0.963	CCAGTAATACCAGTtTCTCCTGTAGGTCCAGTTGGt
NC_009674.1	GCF_000017425.1	1	1132359	1132527	169	4	42	AGGTTTTTGT	4	0.9471	AGGTTTTTGTGcTTCAGGTTTAgCTGTTTCGTTGTTTACAGc
NC_009674.1	GCF_000017425.1	1	1678527	1678779	253	6	42	GAACAAAAGC	6	0.8413	GAACAAAAGCCAGaaGaTACAAaAaAACCGAATGaCGAAGac
NC_009674.1	GCF_000017425.1	1	1831558	1831726	169	4	42	AATCAAGGAA	4	0.9048	AATCAAGGAAATCAAACGCCgCCAAAtAGcGGAAacGGAAAt
NC_009674.1	GCF_000017425.1	1	2475569	2477171	1603	43	45	GGACCTCAAG	30	0.8811	GGACCTCAAGGgCCTCAAGGCaTcCAAGGACCTACaGGgGCtACt
NC_009674.1	GCF_000017425.1	1	3154400	3155030	631	5	66	ATCTTTTGAT	3	0.9057	ATCTTTTgATAATTCgTAGCCCgcTGGtGCTTCTaTTTCAACgATTTTGTATTCACCTATCGGTAA
NC_009674.1	GCF_000017425.1	1	3190001	3190505	505	14	36	GATTATTTTC	14	0.9288	GATTATTTTCCGtCATCGGCATaATGTTTGGCATtG
NC_009674.1	GCF_000017425.1	1	3190635	3191025	391	10	39	ATTTTCTTTT	10	0.9005	ATTTTCTTTTTTCACTTGTGgTGcTgCGaTATTCtCtaT
NC_009674.1	GCF_000017425.1	1	3294429	3294681	253	9	27	GTTGCTCCTG	8	0.9877	GTTGCTCCTGTTATTCCCGTTGGACCG
NC_009674.1	GCF_000017425.1	1	3517703	3517985	283	8	36	TTCTTCTATA	6	0.9877	TTCTTCTATACGCTGCTCTTCTTGCTTGCGTTTTTC
NC_009674.1	GCF_000017425.1	1	3693939	3694896	958	4	105	CTGAAACAGC	3	0.9323	CTGAAACAGCAACTGGAAAcGAAAGACGAGCAGATTCAGAAGCTAGAACAAGAAAAGCAaAAGTTAGAAACCCAAATGaATCAGTTGCAAgGaGgGCCaGAAAaT
NC_014103.1	GCF_000025805.1	1	339971	340130	160	5	21	ACTCCTATAA	3	0.7037	ACTCCTaTAATAAaaAnnATa
NC_014103.1	GCF_000025805.1	1	706167	706311	145	5	36	GAAATTAAGC	3	0.8619	GAAATTAAGCAGGAAaAAGATATAggAATTAAAAAg
NC_014103.1	GCF_000025805.1	1	1137271	1137343	73	4	18	TCAAAACCGT	4	1	TCAAAACCGTAGTTAAGG
NC_014103.1	GCF_000025805.1	1	1178251	1178455	205	12	12	CGGCGAGTAG	8	0.9087	CGGCGAGTAGAa
NC_014103.1	GCF_000025805.1	1	1377397	1377736	340	26	12	AGAACGGCGA	24	0.8845	AGAaCGGCGAGa
NC_014103.1	GCF_000025805.1	1	1377397	1377820	424	29	12	AGAACGGCGA	24	0.8845	AGAaCGGCGAGa
NC_014103.1	GCF_000025805.1	1	2256750	2257164	415	23	18	CCTGGTATGG	23	0.8391	CCTGGTATGGGcGGATCa
NC_014103.1	GCF_000025805.1	1	2966155	2966335	181	5	36	TCTTTTTGAG	5	0.9704	TCTTTTTGAGCtTGTTCAGCTTGAGCcTGCTGCTGC
NC_014019.1	GCF_000025825.1	1	700384	700528	145	4	36	CAGGAAAAAG	4	0.9383	CAGGAAAAAGATaTAGGAATTAAGAAGGaAATTAAa
NC_014019.1	GCF_000025825.1	1	1189082	1189262	181	12	12	CGAGTAGAAC	11	0.9192	CGAGTAGAACGg
NC_014019.1	GCF_000025825.1	1	1391429	1391846	418	24	21	AGAACGGCGA	15	0.8246	AGAACGgCGAGtaCcGCGgGT
NC_014019.1	GCF_000025825.1	1	2728911	2729106	196	5	39	TCTTCTTTTG	5	0.8427	TCTTCTTTTGCcGCTTGCTccTcaGCTTtTcGTTttGCt
NC_014019.1	GCF_000025825.1	1	2943369	2943663	295	8	36	GCTTGAGCTT	7	0.9788	GCTTGAGCTTGCTGCTGCTCTTTTTGAGCcTGTTCA
NC_014019.1	GCF_000025825.1	1	3261851	3262067	217	5	36	TGCCATTGAT	4	0.5946	TGCCAcTGATgCCaAgGtacngTatGGATgcTGcTGa
NC_014019.1	GCF_000025825.1	7	28124	28628	505	4	126	TTTCTGTAAT	4	0.6029	TTTCTGTAATTGAtGggttAACaAAtACTGTAATtgCcAcgATtcCaGTAgGAAacTcAaCCgaCcggTaTAgagaTcaATcCatacAtcAATCgaATtTATaTaaCaaAtagaggtAGtAATACag
NC_014019.1	GCF_000025825.1	7	66068	66788	721	24	30	CTTCATCCTA	24	0.8828	CTTCATCCTATCgTGAGgCCGATCTcGAGa
NC_014019.1	GCF_000025825.1	8	158379	158808	430	11	39	TTCATGCCTT	11	0.9876	TTCATGCCTTCCATATCATGAGAAGTGTGCTCGTCCATA
NZ_CH672372.1	GCF_000153365.1	8	85710	85779	70	5	12	CCTGAGCCTG	4	0.7593	CCTGAaCCtGag
NZ_CH672372.1	GCF_000153365.1	9	45356	45772	417	8	52	AGAGGGTGTT	8	0.8407	AGAGGGTGTTAGTGgTaGcGACTAaAGCCGTCTAagAGAGATTTTGctaAAC
NZ_CH672372.1	GCF_000153365.1	10	208343	208606	264	5	53	AAAAGGAGCA	3	0.856	AAAAGGAGCAGTCaTGTATcCCGgGaGGAGTGCGGGATgCATGAGTGGGTcGa
NZ_CH672372.1	GCF_000153365.1	11	41215	41295	81	4	20	TATATTTGCG	4	0.6481	TATATTTGCGagTtTctccA
NZ_CH672372.1	GCF_000153365.1	12	72983	73301	319	6	53	TCATGTATTC	6	0.948	TCATGTATTCGGGGAGCGTTCCGGGATACATGAGCTGTGCTCgGGAAGGGCAg
NZ_CH672372.1	GCF_000153365.1	12	126684	126892	209	4	52	CTTAGTCAGC	4	0.8761	CTTAGTCAGCTGGACTAGAgCCCTCTGTaaGGCaaTTAAgAGTCcAGAGGGc
NZ_CH672372.1	GCF_000153365.1	13	128542	128642	101	5	20	TTGCTAATAA	5	0.6937	TTGCTAATAAAcngaAAAgn
NZ_CH672372.1	GCF_000153365.1	13	187910	188326	417	8	52	GGTCTTAGTG	8	0.8462	GGTCTTAGTGAAGCGGACTAGcACCCTCTaTGCGGaAAAAAGgGAAACAGAg
NZ_CH672372.1	GCF_000153365.1	14	139111	139848	738	14	53	CTCTCTTGAG	9	0.8491	CTCTCTTGAGTGACTCATAtCGGTTCTcTGAGGCACTCTGGgGcggGgggTCt
NZ_CH672372.1	GCF_000153365.1	15	302007	302379	373	7	53	AGTCATGTAT	6	0.8591	AGTCATGTATCCCaaCaaGCATCCGGGATACATAACaaGGCTGAGAAAAGaGa
NZ_CH672372.1	GCF_000153365.1	16	86330	86410	81	4	20	TTTATTAGCA	4	0.5939	TtTATTAGCaAGtttTtcat
NZ_CH672372.1	GCF_000153365.1	16	88973	89184	212	4	53	ATATGAGTCA	3	0.74	ATATGAGTCACtnTGgtGGTGGnGAAAGCCgnaCAGaGtGacTCAAGAgGAaG
NZ_CH672372.1	GCF_000153365.1	16	171173	171253	81	4	20	AAAAGTTGCT	4	0.7315	AAAAGTTGCTAaTaAAAcaa
NZ_CH672372.1	GCF_000153365.1	16	220396	220760	365	7	52	ACCGCTATTT	7	0.7961	ACCGCTATTTCnCTGaAAAACTAAAATAAtGGTTnCAGCgnaGaGaGCTaGg
NZ_CH672372.1	GCF_000153365.1	16	253052	253476	425	8	53	GTACAGAGTG	8	0.8168	GTACAGAGTGccTCAAAcGAAGTCTATGaAGCACTCTAaAGatGGaAAGGAGC
NZ_CH672372.1	GCF_000153365.1	16	263922	264130	209	4	52	GAAACAGAGG	4	0.7906	GAAACAGAGGGTAcTAgTCAtaCGGaCTAAaACCcTctGAAcagaGAAAAaa
NZ_CH672372.1	GCF_000153365.1	16	276957	277038	82	6	12	GAAGACGAAG	4	0.8519	GAAGAcGAAGAt
NZ_CH672372.1	GCF_000153365.1	16	276984	277131	148	12	12	GAAGATGAAG	9	0.8333	GAAGAtGAAGAt
NZ_CH672372.1	GCF_000153365.1	16	360419	360896	478	9	53	GGGATACATG	7	0.9401	GGGATACATGACCCGGCCGTGCAAAGGGaAGTCaTGTACTTCAACAGGCTCCT
NZ_CH672372.1	GCF_000153365.1	16	423251	424048	798	15	53	GTCATGTATC	13	0.8649	GTCATGTATCCCATCAgGtTCCcGgaATACATGAGTAGGGAGAAAAAAgGAtg
NZ_CH672372.1	GCF_000153365.1	16	445040	445454	415	8	52	AGCCACTATT	6	0.8239	AGCCACTATTTTCaTTTTTCTTCAgGATAGTGGTCCCAGCTCCTGTGGCTGG
NZ_CH672372.1	GCF_000153365.1	16	461270	461740	471	9	52	GGTCTTAGTC	7	0.8547	GGTCTTAGTCAGtGCGACTAAcACCaTCTagCCACAGAAAAGcGAATCAGAc
NZ_CH672372.1	GCF_000153365.1	16	507322	507582	261	5	52	GGGTCTTAGT	5	0.8769	GGGTCTTAGTCgGcTGaACTAGTaccCTCTGATTTGAgAAtTGCTAGCCaGa
NZ_CH672372.1	GCF_000153365.1	17	33525	33765	241	4	60	GGCGGAGAAG	4	0.7496	GGCGGAGAAGCaACttCtGAaAacCATGACAAaGAATTCTAtCAgGAaATCGGccAAAAAn
NZ_CH672372.1	GCF_000153365.1	17	76317	76417	101	5	20	AGTTGCTAAT	5	0.647	AGTTGCTAATAaAncggaAa
NZ_CH672372.1	GCF_000153365.1	17	84758	84842	85	4	21	ATAATCATTC	4	0.6449	ATAATCATtCCgGaTTcgGCga
NZ_CH672372.1	GCF_000153365.1	17	211270	211939	670	14	48	CAGATAGAGG	13	0.8355	CAGATAGAGGAGgttGAAGAACCGGAgCAaaCTGAgGAGTCaGAAGAg
NZ_CH672372.1	GCF_000153365.1	17	471750	471850	101	5	20	AGTTGCTAAT	5	0.7333	AGTTGCTAATAtAtggggaA
NZ_CH672372.1	GCF_000153365.1	17	503213	503318	106	4	21	TCAAACCTTT	3	0.7884	TCAAAcCTTTtATCaaCAGCa
NZ_CH672372.1	GCF_000153365.1	17	566797	566897	101	5	20	AGTTGCTAAT	5	0.7133	AGTTGCTAATAaAnnnnaAA
NZ_CH672372.1	GCF_000153365.1	18	63090	63190	101	5	20	TTTATTAGCA	5	0.6667	TtTATTAGCAAcTTTTncnt
NZ_CH672372.1	GCF_000153365.1	18	81509	81679	171	5	34	TCTGTCCCCT	5	0.8902	TCTGTCCCCTTgGCcCagTTTTCGgGCCAGGGGg
NZ_CH672372.1	GCF_000153365.1	18	178288	178478	191	5	38	AAAAGAGCCA	3	0.9064	AAAAGAGCCAAcgGAACCGtCCCCCTGGCCCAGTtTCA
NZ_CH672372.1	GCF_000153365.1	18	289784	289884	101	5	20	TTATTAGCAA	5	0.74	TTATTAGCAAcTtTtcngtT
NZ_CH672372.1	GCF_000153365.1	18	304350	304945	596	11	20	AGTTGCTAAT	9	0.7167	AgTTGCTAATAtAacgnaAA
NZ_CH672372.1	GCF_000153365.1	18	319407	319507	101	4	20	TTATTAGCAA	3	0.7302	TTATTAGCAAgtTTTtCaTT
NZ_CH672372.1	GCF_000153365.1	18	361319	361684	366	7	52	GGTTCTAGTC	6	0.8359	GGTTCTAGTCgAgCGaACTAAGACCCtCTATcCTCcAAAATGTGATTCAGag
NZ_CH672372.1	GCF_000153365.1	18	445614	445902	289	7	36	GGTCCTTGAA	6	0.7904	GGTCCTTGAAccCCTTGTGtGCCtTGaTCTCCtTGc
NZ_CH672372.1	GCF_000153365.1	18	449580	449794	215	5	40	GGTCTGTCCC	3	0.9111	GGTCTGTCCCcCCGGCcCTGCTcCAAAAAAtGAGCCATGG
NZ_CH672372.1	GCF_000153365.1	18	460556	461987	1432	27	53	ACTCATGTAC	25	0.8338	ACTCATGTACTcCAaAACgaTCcCGGcATACATGACTTCCTCTTtTtcACACC
NZ_CH672372.1	GCF_000153365.1	18	620027	620127	101	5	20	AGTTGCTAAT	5	0.6429	AgTTGCTAaTAaAntnGaAa
NZ_CH672372.1	GCF_000153365.1	34	533	722	190	4	47	TCCGTGGACA	3	0.9811	TCCGTGGACAGATGGGGTGAAGTGTCTTTTTGTGGTgCCAGGTACGC
NZ_CH672372.1	GCF_000153365.1	59	11476	11844	369	7	52	CACCCTCTAT	5	0.6872	CACCcTCTATtcnGcAaaaTGaCTtTcAgAggGcctTAGTcGGncggACTAa
NZ_CH672372.1	GCF_000153365.1	60	10538	10746	209	4	52	GAACCGCTAT	4	0.812	GAACCgCTATTTTaGCttTaCaCAgAAATAGTGGtcCCAGcGagCgTGGCTa
NZ_CH672372.1	GCF_000153365.1	63	5871	6183	313	6	52	GGTTCTACCT	6	0.7895	GGTTCTACCTcCTCaTGCTGGAACCACTATTtTCgaTTTTCAtAgAAATAGc
NZ_CH672372.1	GCF_000153365.1	67	19007	19908	902	17	53	CATGTATCCA	17	0.748	CATGTATCCAGTagCtttTtCgGGaTACATGACACCnCntTTTTTTnCTcggT
NZ_CH672372.1	GCF_000153365.1	71	47849	47909	61	5	12	GGCAACGGCA	5	0.8667	GGCAAcGGCAAt
NZ_CH672372.1	GCF_000153365.1	72	65371	65750	380	5	52	AAAAAAGAAA	3	0.8291	AAAAAAGAAAACAGAtGGTcTTAGTCAagGCCaCTAAGaCCCTCTgAcCAgg
NZ_CH672372.1	GCF_000153365.1	74	14504	15024	521	10	52	GTCACTCTAA	10	0.9088	GTCACTCTAACCAaAGAACATAGAAtCAGAGTGCCTCAAAAAGAGgATATGA
NZ_CH672372.1	GCF_000153365.1	74	34309	34724	416	7	52	AAATCAGAGG	6	0.894	AAATCAGAGGGcCTCAAAcGAGCGAAATGGAACCcTCTAAACTGAAAtAATC
NZ_CH672372.1	GCF_000153365.1	74	62534	62903	370	10	36	CAAGGATCAA	9	0.8025	CAAGGATCAACTGGnGCncagGGAtccCAAGGaCCG
NZ_CH672372.1	GCF_000153365.1	74	127356	128149	794	13	53	CGGGATACAT	10	0.8759	CGGGATACATGgTATgaCTGCaAGAAGGCTaGTCaTGTATgCCAAcAGGTTTC
NZ_CM000745.1	GCF_000161455.1	1	175339	175456	118	5	12	CGTGATGGTA	3	0.8519	CGTGAtGGTAAt
NZ_CM000745.1	GCF_000161455.1	1	230973	231201	229	4	24	GAAACCGCCC	3	0.9259	GAAACCGCCCATGCCCATACCgGg
NZ_CM000745.1	GCF_000161455.1	1	395331	396141	811	4	148	GAACTTTTAA	3	0.8926	GAACTTTTAAAAGCAGTAATGTAAgTTCATTATTCcgCAATTATTTATAAAAATTATCATACCTTAATACGAAAAAAGAGGAGGAAATCATATGGCAATCGCAATGGCaGTTTTAaaATTtgTAGGTGGAgcAcTTCCATTaGTaCAa
NZ_CM000745.1	GCF_000161455.1	1	840010	840472	463	11	42	GCAGAAGAGA	11	0.8251	GCAGAAGAGAAAgTAgCaGAATTAAAaCAGACGAAgCAAAAT
NZ_CM000745.1	GCF_000161455.1	1	840138	840729	592	11	42	AGAAGAGAAA	8	0.8662	AGAAGAGAAAgTAgCaGAATTAAAaCAgAcgAAgCAAAATGC
NZ_CM000745.1	GCF_000161455.1	1	886062	886479	418	4	120	TGGTATTACT	3	0.8616	TGGTATTACTTTGAGAGTAAtGGCGTAATGAAAAcAGaTTGGTATTTTGAtGGAAcGAATTGGTTTTATATGAATAGCAATGGTGGAATGGAGAcaGGaTGGAAAAAgAttCaaGGaAcg
NZ_CM000745.1	GCF_000161455.1	1	1154071	1154599	529	10	66	TGAAAACAGG	6	0.7977	TGAAAACAGGtTGGTTGAAATACGGAGaaAATTGGTATTACTTgGATGAAGcAGCTaGcGGaGCaA
NZ_CM000745.1	GCF_000161455.1	1	1437244	1437370	127	7	18	TATCTGGTTT	5	0.9556	TATCTGGTTTATtTGGTG
NZ_CM000745.1	GCF_000161455.1	1	1443980	1444148	169	7	24	TGGAGTTGGA	7	1	TGGAGTTGGAGGATTCGGCGGACC
NZ_CM000745.1	GCF_000161455.1	1	1619478	1620237	760	7	60	AATACCAAGT	5	0.6614	AaTACCAAGTagatccTtcTttTaaCCAgcCaGTAGCCAtaGaaCCATtTgcATttAGat
NZ_CM000745.1	GCF_000161455.1	1	1820901	1821153	253	13	18	TGTGTTTACG	12	0.853	TGtGTTTACGgCaTGTTG
NZ_CM000745.1	GCF_000161455.1	1	1878049	1878322	274	12	21	GGTGGCACAA	11	0.8661	GGTGGCACAACAaAcCCAGGc
NZ_CM000745.1	GCF_000161455.1	1	1905065	1905245	181	4	45	GCTTGACGTT	4	0.9111	GCTTGACGTTTTTGCtCTTCTTGTTGtTTTTGaGCtTGTTCcTCa
NZ_CM000745.1	GCF_000161455.1	1	2079145	2079325	181	5	36	GGGAATACAA	5	0.8	GGgAATACAACtCCgCCagGCAgtGGAAAtGGcCAa
NZ_CM000745.1	GCF_000161455.1	1	2935090	2935216	127	6	18	TCGCCTTGAG	5	0.837	TCgCCtTGAGgTCCtgGT
NZ_CM000745.1	GCF_000161455.1	1	3733849	3734302	454	5	39	TTTTCTTTTT	3	0.7493	TTTTCTTTTTtcatTTGcGGCgcAACtAtATTACTtACa
NZ_CM000745.1	GCF_000161455.1	1	4024244	4024484	241	4	60	CCTGTTTGCA	4	0.7522	CCTGTTTGCATTGCtCCgCTTCCGTTGAAGTAgTACCAtgtaCCgttAaTTGctTGCCAg
NZ_CM000745.1	GCF_000161455.1	1	4028285	4028540	256	5	51	CTAAACAAGA	5	0.8745	CTAAACAAGAcgagCAaACACAAAACAAaCAACATCAATcTGCtCAAGgTa
NZ_CM000745.1	GCF_000161455.1	1	4033827	4033917	91	5	18	TGTTGATGCT	5	0.9704	TGTTGATGCTGaCCATGG
NZ_CM000745.1	GCF_000161455.1	1	4034040	4034130	91	5	18	TGACCGTGAT	5	0.8222	TGACCGTGATGgacGTGa
NZ_CM000745.1	GCF_000161455.1	1	4124623	4124845	223	5	45	GAAAAAAGAA	4	0.8519	GAAAAAAGAAGCaGcAaTGCAaGAaCAaCAAAAACAAGATaAaAT
NZ_CM000745.1	GCF_000161455.1	1	4518727	4518952	226	5	45	TTGTTGATTT	5	0.8556	TTGTTGATTTcTCTTCTTTTTTACCTTTTTCaTCAGCtGaacCGC
NZ_CM000745.1	GCF_000161455.1	1	5124264	5124372	109	4	12	TGGTTTTTCT	3	1	TGGTTTTTCTGT
NZ_CM000745.1	GCF_000161455.1	1	5374739	5375117	379	4	111	GATATGGCAA	3	0.4481	GATATGGCAAAAgtGTTTCATGTttTAtATGtGtcAaatAttAnnGaaAcAnctAtaaAAcgTTGaTAtatAAGGGTntaTAAGatgtTTcnnAtattTaTtAgGTcaAg
NZ_CM000745.1	GCF_000161455.1	1	5389248	5389428	181	4	45	CACCATCAAG	4	0.9062	CACCATCAAGTACAaCaGGtGGATCTCAATCAAGTGGTgGaGGAg
NZ_CM000745.1	GCF_000161455.1	1	5573108	5573288	181	12	15	GTAACAATGA	12	0.8949	GTAACAATGAAcCAA
NC_016023.1	GCF_000169195.2	1	114628	114888	261	4	52	CTTAACGTAG	3	0.7607	CTTAACGTAGACgggCTCTAGGTGAAggAAGGaCtTtgTTTTTnCncgCTTC
NC_016023.1	GCF_000169195.2	1	137480	138203	724	13	52	TTTGTCCTTT	11	0.6516	TTTGTCCTTTTGaCaGCTTCAAAAgGACATTtcGngcCCaGaTaCagCttgT
NC_016023.1	GCF_000169195.2	1	140555	140771	217	4	54	CCCGTCTTTC	4	0.786	CCCGTCTTtCaGCATGaTgTTcAGgcaAATCCGGggGAACaCGgcgCTcTAtTt
NC_016023.1	GCF_000169195.2	1	261360	261828	469	9	52	CTTCACATAG	9	0.8177	CTTCACATAGAGcnCGTCTAcGTTAAGaAAGCgnGcAAAAatGAnGgcCTTC
NC_016023.1	GCF_000169195.2	1	266768	267444	677	13	52	CTTCCTTAAC	13	0.7104	CTTcCTTAACaTAGACGccCtcTAcGTgAAGAAAGAccnTCnTTTTTcCntG
NC_016023.1	GCF_000169195.2	1	305183	306170	988	13	52	CCTTCCTTAA	9	0.8105	CCTTCCTTAACTTAGaGCtCGtCTAtGTTAAGaAAGCAcGaAAAAatGAaGg
NC_016023.1	GCF_000169195.2	1	320228	320592	365	7	52	GATGAAGGAC	5	0.7396	GATGAAgGACAaTTnggctTTncCaGnCCnGtGTTTTGTCcTTCATCAcCTC
NC_016023.1	GCF_000169195.2	1	320698	321219	522	10	52	CAAAAGGACA	9	0.8006	CAAAAGGACAAAACACGnTgcaTCcGggccCGAAATGTCtTTTTGaAnCcGt
NC_016023.1	GCF_000169195.2	1	334661	335181	521	9	52	TGAAGGACAT	8	0.7066	TGAAGGACATTTtaAtGGTTcGtGGCtcGcGTTTTGTCCTTCATtanCcCga
NC_016023.1	GCF_000169195.2	1	334744	335940	1197	21	52	TTTTGTCCTT	19	0.4833	TTTTGTCCTTTTgaCnnnnTnaaAAaGACATTTcgaGcccnggnGCatcCG
NC_016023.1	GCF_000169195.2	1	451571	451779	209	4	52	TGTCTTTCAT	4	0.5079	TGTCTTTCATcanaccGaTGAaGGACAAATagctacCaGcCacnCcTtgTaaaa
NC_016023.1	GCF_000169195.2	1	485549	485757	209	4	52	TTATGAAGGA	4	0.7949	TTATGAAGGACaTTTCaGacTGcGGTTtGcacCCTTTTGTCcTTCATcCcgc
NC_016023.1	GCF_000169195.2	1	485819	486339	521	10	52	ACATAGAGCC	10	0.7915	ACATAGAGCCCgTCTAcGTtAAGaAAGCgcGgAAAAacGaaGaCCTTCCTTt
NC_016023.1	GCF_000169195.2	1	619606	619865	260	5	52	GCTTTTGTCC	4	0.812	GCTTTTGTCCAtTTAGAacaGCtAAcGGGACAaTTcCACcgGaGCtGCCAGc
NC_016023.1	GCF_000169195.2	1	636213	636421	209	4	52	GTTCCTTAAC	4	0.8061	GTTCCTTAACGTAGAACcacTCTATGTGAACTTaTGaCCggaTTTTTcgTct
NC_016023.1	GCF_000169195.2	1	649385	650061	677	13	52	TTAAGGAAGA	13	0.7257	TTAAGGAAGAtCGaaaAAAATCgtccCTtTCTTAACgTAGAncCgtTCTAcg
NC_016023.1	GCF_000169195.2	1	669488	670145	658	10	52	CTTCCTTAAC	7	0.7436	CTTCCTTAACaTAGAaCGcCTCTACGTTAAGatAGCgnGncTTTTtnnCGgn
NC_016023.1	GCF_000169195.2	1	867678	868249	572	11	52	GTTAAGAAAG	10	0.751	GTTAAGAAAGcaaGAAAAtTCGgcGnCCTTcCTTtACaTAGAgCacgcCTAc
NC_016023.1	GCF_000169195.2	1	908315	909719	1405	6	234	CCAAAACAAC	6	0.8606	CCAAAACAACGACGAAGTATGTCAATGTGGACAAAGGcTCCCATTTAATATTGCGcTCnAAagCCTCCACTTCGTCCAGCATTTTAGCaAGCTTGGCaAGAGGaGAAAAAGTGACGGTTTACTCcATTTCCGGGGATTGGGCaAAAGTAAAAGCCGGgAGCAAAACGGGcTATGTtCAtGCATCTTTTTTGGCGAAcTCAAATCCcGAcAgCaaTGCAGaCACTTCtACTCCgG
NC_016023.1	GCF_000169195.2	1	915504	916512	1009	4	252	TTTTGCTTCG	4	0.9065	TTTTGCTTCGATTTaATcCTGAcTGAgAAGcTaCCtTTACTacTTGCTGTCCCTGTCCCCAGCACcGTTTTaCCACGTTTAATCGTCACTTTGGCgCCGGCTTCTGCTTTaCCtGTAATCgTTGTTTGATTATCgCCAAACCGATTGAcgGACGGGGCtGATGGTGCtGTTTTGTCTtCCACTTTgAACGATTTgCCTGCACccGTATTTCCaGCTTTATCTGTcGCaTAGGCTGTcAGAacCGTTCCTGCc
NC_016023.1	GCF_000169195.2	1	960957	961477	521	10	52	TCTTTTGTCT	10	0.8393	TCTTTTGTCTTTTTGAgCccTcCAAAAgGACAATTcGCcCctGaTCCGGCTc
NC_016023.1	GCF_000169195.2	1	979431	979847	417	8	52	TGTCCTTTTG	8	0.7711	TGTCCtTTTGAacCtGTCAAAAgGACAAAAcgaGcnGCATccGGgaacGAAa
NC_016023.1	GCF_000169195.2	1	988693	989005	313	6	52	GCTTCCTTAA	6	0.7778	GCTTCCTTAACaTAGACGCaCTCTAgGTGAAGgAAGgCcgTCtTTTTTcCaC
NC_016023.1	GCF_000169195.2	1	989979	990499	521	10	52	CTTTTGTCTT	10	0.5997	CTTTTGTCttTTTgAaaCCtccAAAAgGACAaTTtGcCcCGGatncCagCTct
NC_016023.1	GCF_000169195.2	1	990416	990781	366	6	52	ATGAAAGACA	4	0.7906	ATGAAAGACATTTcGCTGCccGgaCacctctCTTTTGTCcTTCATCACCccG
NC_016023.1	GCF_000169195.2	1	1031511	1032032	522	9	52	AAGACCTCCT	7	0.8486	AAGACCTCCTTTTTTCcgCGCTTCCTTaACnTAGACGgGcTCTAtGTtAAGg
NC_016023.1	GCF_000169195.2	1	1043778	1044356	579	10	52	CCTTAACGTA	8	0.815	CCTTAACGTAGACGCCCTCTAGGTtAAGGAAgaGCCTCGTTTTTtCacGCTT
NC_016023.1	GCF_000169195.2	1	1080639	1081263	625	12	52	CGTCTACGTT	12	0.7855	CGTCTACGTTAAGaaAGCACGaAAAAanGAnGgcCTTtCTTcACATAGAGcc
NC_016023.1	GCF_000169195.2	1	1126423	1126942	520	10	52	CTACGTTAAG	9	0.7685	CTAcGTTAAGaAAGCatGnAAAAatGAcGGcCTTcCTTcACATAGAgccCgG
NC_016023.1	GCF_000169195.2	1	1145839	1146151	313	6	52	TCTATGTTAA	6	0.7685	TCTATGTTAAGATACacGgcAGATTTcagCTGCTTCCTTAACGTAGAGCCTc
NC_016023.1	GCF_000169195.2	1	1299605	1300125	521	9	52	ATGTCTTTTT	8	0.7912	ATGTCcTTTTGAAgCcGtCAAAAaGACAAAACAcGtTGCATCCgGGccCgAA
NC_016023.1	GCF_000169195.2	1	1374642	1375162	521	10	52	GCTTCCTTAA	10	0.7512	GCTTCCTTAACgTAGAcGcGCtCTAtGTnAAGgAAGACCttcgTTTTTGctt
NC_016023.1	GCF_000169195.2	1	1467180	1467492	313	6	52	CTTAACGTAG	6	0.7077	CTTAACgTAGaCGGGcTCTATGTgAAGaAAGGcctTCgTTTTTcCtcGCTTC
NC_016023.1	GCF_000169195.2	1	1522401	1523027	627	12	52	TGAAGGACAT	10	0.525	TGAAgGACAtTTTagggttgtGgcgnctTtgttTTGtccTTCATnGggcGgA
NC_016023.1	GCF_000169195.2	1	1523363	1523674	312	6	52	AAAAGCCAAA	5	0.7	AAAAGcCAAAAggcaCcTgGnnAnCgTcCaAAcTGTCcTTTAGAacgtcTCA
NC_016023.1	GCF_000169195.2	1	1607690	1608264	575	9	52	TCTACGTTAA	6	0.8342	TCTACGTTAAGGAAGCGaaGGAAAATGaGcTtgTTTCTTAACATAGAGCgCG
NC_016023.1	GCF_000169195.2	1	1690005	1690680	676	12	52	TTAAGGAAGC	10	0.749	TTAAGGAAGCgcGgAAAAatGAaGGtCTTcCTTCACaTAGAgngcgTCTAnG
NC_016023.1	GCF_000169195.2	1	1723063	1723231	169	6	21	GCAACATCCT	4	0.7143	GCaACATCcTGtTTcAgcaCt
NC_016023.1	GCF_000169195.2	1	1815223	1815483	261	5	52	AAGGAAGCGA	5	0.7462	AAGGAAGCgAgaaAAAttGcgGnTcTaTCTTAACaTAGAaggCGTCTAcGTt
NC_016023.1	GCF_000169195.2	1	1835633	1836413	781	15	52	CTTAACGTAG	15	0.8022	CTTAACGTAGACancCTCTATGTgAAGGAACaAgGCcAaTTTtnCAtGCTTt
NC_016023.1	GCF_000169195.2	1	1990467	1990883	417	8	52	GCTTTCTTAA	8	0.8004	GCTTTCTTAACaTAGaCGcGctCTATGTGAaGGAAGgCCgTCaaTTTTCCGt
NC_016023.1	GCF_000169195.2	1	2001242	2001502	261	5	52	CTATGTGAAG	5	0.7421	CTATGTGAAGaAAGGcCtTcantTTTcCgtGCTTcCTTAACgTAGnCGtgCn
NC_016023.1	GCF_000169195.2	1	2018548	2019171	624	12	52	GTTAAGGAAG	11	0.6906	GTTAAGGAAGCanGgAAAAAtGaaGgcCTTcCTTcAcATAGagcgCGTCTAc
NC_016023.1	GCF_000169195.2	1	2031833	2032093	261	5	52	TGTCCTTCAT	5	0.8744	TGTCCTTCATAacCGTGATGAAgGACATTTCgTTGCAaGGGAgCcggTgATT
NC_016023.1	GCF_000169195.2	1	2075586	2075846	261	5	52	GCTTCCTTAA	5	0.841	GCTTCCTTAACgTAGAcGggCTcTATGTgAAGgAAGGcCnTCaTTTTTgCac
NC_016023.1	GCF_000169195.2	1	2227978	2228290	313	6	52	GCTTCCTTAA	6	0.7922	GCTTCCTTAACATAGAaGCGcTCTAcaTTAAGGAAAGgCGAAAAttcGtGacn
NC_016023.1	GCF_000169195.2	1	2292482	2293472	991	19	52	AATGTCTTTT	18	0.8006	AATGTCTTTTAcAanGGctCAAAAGGACAAAAGGGtgCACGttGCcGGTtGA
NC_016023.1	GCF_000169195.2	1	2293568	2294088	521	10	52	TTTGTCCTTC	10	0.7899	TTTGTCCTTCATCccgtTTATGAAgGACATTTCAgCttGcgGttCGtCcCCT
NC_016023.1	GCF_000169195.2	1	2424628	2425463	836	16	52	AAAGACAAAA	14	0.6124	AAAGACAAAACgnGGngccGagacgAAagAAATGTCCTTCAtagGgTcATG
NC_016023.1	GCF_000169195.2	1	2452745	2452955	211	5	42	GGATCAGGTT	5	0.8413	GGATCaGGTTCTgCaTCCGGaACgaCcgCAACgGGcAACACc
NC_016023.1	GCF_000169195.2	1	2466680	2467304	625	12	52	CAAAAGGACA	12	0.7098	CAAAAGGACAAAaggaGctgCAtCCGgGCccGAAATGTCcTTTTGAAGCtGT
NC_016023.1	GCF_000169195.2	1	2467497	2467705	209	4	52	GTTAAGGAAG	4	0.8291	GTTAAGGAAGCatGgAAAAACGAaGgcCTTCCTtaACATAGacCcCGTCTAC
NC_016023.1	GCF_000169195.2	1	2537506	2537922	417	8	52	GTCCTTCATA	8	0.7159	GTCCTTCATAggGCcgATGAAAgACAAAAcACcgGCCagGAaACgacGAAcT
NC_016023.1	GCF_000169195.2	1	2578666	2579497	832	15	52	GTAAAGGAAG	13	0.7283	GTAAAGGAAGnCCggCaAAaagtGtGtCTAtCTTAACaTAGaGGCGtTCTAn
NC_016023.1	GCF_000169195.2	1	2593824	2594862	1039	20	52	AAAAAGACAT	18	0.8163	AAAAAGACATTTCGgGCccGGaTGCAgCgTGTTTTGTCtTTTTGgCaGgTTC
NC_016023.1	GCF_000169195.2	1	2621330	2621590	261	5	52	CAAAAGGACA	5	0.6158	CAAAAGGACAaTTcaGgnagaaACaAAgngcAAAtTGTCcTTTAnaGgGTT
NC_016023.1	GCF_000169195.2	1	2627959	2628323	365	7	52	TTAAGGAAGC	7	0.7753	TTAAGGAAGCGtGaAAAAAAGAagntGTTcCTTaACATAGggcgCGTCTAcG
NC_016023.1	GCF_000169195.2	1	2631291	2631603	313	6	52	TCTACGTTAA	6	0.7912	TCTACGTTAAGGAAGCgcGGAAAAAcGaAGGcnCTTcCtTCACATAGAGaGCg
NC_016023.1	GCF_000169195.2	1	2655058	2655318	261	5	52	ATGAAGGACA	5	0.6371	ATGAAggACAtTTcGccgttTgCcGGcacntGtTtTGTCcTTCATCAtnctt
NC_016023.1	GCF_000169195.2	1	2663853	2664582	730	14	52	GTCTACGTTA	13	0.7036	GTCTACgTTAAGgAAGCacGgAAAAAcGAnGgcCTTtCTTnACaTAGAGcgC
NC_016023.1	GCF_000169195.2	1	2791625	2792093	469	9	52	GTTAAGGAAG	9	0.6475	GTTAAGGAAGCGnGGAAAaAaGtcngtcTtcCTTnACaTAGAGcGcGTCTAt
NC_016023.1	GCF_000169195.2	1	2868366	2869215	850	4	120	GAAGAAATCG	3	0.5956	GAAGAAATCGaTgtGaTtCCTtTCCanGAAACcgACAAtgCcGggCAAcgcGaAAAgcTgccATCaGATgCGGaaaaTGAAacAGttgGCGGtgCgAnAGGTGAAGacACAgACGaaCcG
NC_016023.1	GCF_000169195.2	1	3359605	3359865	261	4	52	TACGTTAAGA	3	0.6923	TACGTTAAGAAAcAtCgatTTTTnCnCncgcTTCCTTaACnTAGACgCacTC
NZ_ABFU01000138.1	GCF_000171615.1	52	43	615	573	10	52	GGCGCGCTTA	9	0.8113	GGCGCGCTTACcCTAGCGCGnGgCtCTTCTctCtTTTTTCTtCTTCTTGgGa
NZ_ABFU01000138.1	GCF_000171615.1	60	29	599	571	8	52	GCGCTTACCC	5	0.8923	GCGCTTACCCTAaCGCGgGgCtCTTCTCcCTTTTTTCTtCTTCTTGgGaGGC
NZ_ABFU01000138.1	GCF_000171615.1	74	41439	41699	261	5	52	GCGCGGTGCA	5	0.9128	GCGCGGTGCAGAAAAGaGGaGaAGGAAGaGAGAAcAGCcCCGCGCGAGCCgg
NZ_ABFU01000138.1	GCF_000171615.1	75	39270	39436	167	7	21	TAAAAACAGA	5	0.6667	TAAAAACaGAaATgcAaGaGG
NZ_ABFU01000138.1	GCF_000171615.1	81	65762	66019	258	5	52	GCTCTTCTCT	4	0.7474	GCTCTTCTCTTCTTcCtGcTgccTTTGaGacaCGCGCtACCCCtaGCgCGGc
NZ_ABFU01000138.1	GCF_000171615.1	88	78004	78212	209	4	52	GGCGCGGTGC	4	0.8547	GGCGCGGTGCAGaaAgTaGGTTTGGgcAGGgGTGAGAGCACCGCGCGGGgGt
NZ_ABFU01000138.1	GCF_000171615.1	93	12659	12804	146	5	21	GTGCACGCAA	4	0.7198	GTGCACGCAAgaAGnCcgAAAAA
NZ_ABFU01000138.1	GCF_000171615.1	94	31227	32096	870	23	42	TTCTCGTGCG	14	0.6517	TTCTCGTGCGGttgCcgCtCcaTCctGtGCGGctTtTCccCT
NZ_ABFU01000138.1	GCF_000171615.1	106	18545	18854	310	10	21	CCGCACGAGA	7	0.6176	CCGCACGAGAaGAAGgTccnC
NZ_ABFU01000138.1	GCF_000171615.1	128	4002	4209	208	4	52	GCTCTTCTCC	3	0.8291	GCTCTTCTCCcTTCtTttCtCCtCTTTgTGCACCGCGCTCcCcCCGCGCGGt
NZ_ABFU01000138.1	GCF_000171615.1	129	29159	29367	209	4	52	TTTTGGGCAC	4	0.8139	TTTTGGGCACCGCGcGGaCGcgGCgCGGcGCTCTTCTCAcGCTgcAACTCaC
NZ_ABFU01000138.1	GCF_000171615.1	130	149	408	260	5	52	AAGAAGAAAA	4	0.8462	AAGAAGAAAAAaGaGagAAGAGaCaCGCGCTTggGACAGCGCcCCcCCCAAg
NZ_ABFU01000138.1	GCF_000171615.1	137	4281	4859	579	4	152	AAGAAAAGCG	3	0.741	AAGAAAAGCGGAGCCGACTGtttAGGGGCGTAtgGatTGGAGGGCTTggCatCAAAATAaAGGAAACACgaAGAGCGtcAGCGATtcGATGTTGACTTATTGAagGtGAcaaGACCGnaAAtcCaTtAGCCCCTaGGaGgcGGAGCTGGACa
NZ_ACPC01000050.1	GCF_000175075.1	2	945	1361	417	8	52	GGTAACAGAG	8	0.7696	GGTAACAGAGAGgGCtTCTCAAAGCCCGAATCGAGtTTGAGAAtAGcAAAAC
NZ_ACPC01000050.1	GCF_000175075.1	2	12013	12273	261	5	52	ATGAAGACCT	5	0.8974	ATGAAGACCTGtcCatGGcGGAAAAGTTGGAAGaGATGTCTTCATAaGgTGg
NZ_ACPC01000050.1	GCF_000175075.1	2	18020	18125	106	5	21	AAGTCGGAAA	5	0.8286	AAGTCGGAAAtCgGcgGaATA
NZ_ACPC01000050.1	GCF_000175075.1	2	117151	117274	124	5	24	GCTTCTTTCT	3	0.9259	GCTTCTTTCTTAGCTTGcTCTTCg
NZ_ACPC01000050.1	GCF_000175075.1	3	45105	45313	209	4	52	GAGATGTCTT	4	0.8974	GAGATGTCTTCATCCaTgCGATGAGGACCTGTcTACGCACAAatagGAACGA
NZ_ACPC01000050.1	GCF_000175075.1	4	29270	29846	577	4	144	TTGTGCCACA	4	0.5194	TTgTGCCACATgcgcTTgTncaTcCCTcttACAAAacagTCgAtnCgatttgctccCCAtGAAaCTgCagctGGcGnacctTcaaAgCCaCCaCGtGGgGaaCCaAgATtctCCCActgaCTCCAaCgttgtCCaTcCCAccAt
NZ_ACPC01000050.1	GCF_000175075.1	4	76487	76903	417	8	52	TCTCTGTTAC	8	0.8342	TCTCTGTTACCGTTTTTCcTGTTTgAATcgCAgTTCGGgCACTGAGACCGCc
NZ_ACPC01000050.1	GCF_000175075.1	4	86443	86651	209	4	52	AATGAAGACA	4	0.8761	AATGAAGACAcCTCTCCTCctAaTTTCACCTCaCTCAcGTCTTCATacCTCg
NZ_ACPC01000050.1	GCF_000175075.1	5	15548	15860	313	6	52	GTCAGAGAGG	6	0.8224	GTCAGAGAGGTCTTGATAGCGGTtATGAGGACATCtGTTGgtGAGAAATGAG
NZ_ACPC01000050.1	GCF_000175075.1	5	45232	45332	101	5	20	ATATATCAAG	5	0.6258	ATATATCAAgAAattTaGga
NZ_ACPC01000050.1	GCF_000175075.1	5	134083	134447	365	7	52	GGTGAACATT	7	0.8657	GGTGAACATTGTCCTCGTAGGAGTGGAATGAcGCCgTCCaCcGGTGAAAAGc
NZ_ACPC01000050.1	GCF_000175075.1	6	61019	61091	73	4	18	GGCGGTCCTG	4	0.963	GGCGGTCCTGGCTTCGGt
NZ_ACPC01000050.1	GCF_000175075.1	7	5367	5580	214	5	43	AAAACCTTCT	3	0.9587	AAAACCTTCTAACAaAGATcCAACCCCAACCCCTAGTTACCCA
NZ_ACPC01000050.1	GCF_000175075.1	7	33338	33546	209	4	52	ATGAAGACCT	4	0.8675	ATGAAGACCTGaGTGACcAGGAAAAaGgAGaAGAGAtGTCcTCATCgCcGTg
NZ_ACPC01000050.1	GCF_000175075.1	29	40755	41014	260	5	52	TCTCTGTTAC	4	0.9487	TCTCTGTTACCGAACGCCATTGTTTTTcGGGGCTTCGGGCtTTGAGACgCCc
NZ_ACPC01000050.1	GCF_000175075.1	29	50387	50489	103	5	20	TATCCATTGT	3	0.7778	TATCCATTGTaAAtTtgAtA
NZ_ACPC01000050.1	GCF_000175075.1	29	76482	76950	469	9	52	AGGTCTTCAT	9	0.8323	AGGTCTTCATaCACctTATGAAGACACTTccAAGCCTGAAatCCTtCCACTa
NZ_ACPC01000050.1	GCF_000175075.1	29	81534	81653	120	6	20	TTTCTTGATA	5	0.5619	TTTCTtGATAtantgtnAat
NZ_ACPC01000050.1	GCF_000175075.1	29	100527	100736	210	4	52	GGTCTTCATA	3	0.8803	GGTCTTCATAACggCgATGAGAACCTCTCTtCTCCTTTTTCtTtGcCACTGA
NZ_ACPC01000050.1	GCF_000175075.1	29	154879	155190	312	6	52	TCTCTCTGTT	5	0.8516	TCTCTCTGTTAcCgTTTAGacGcTTcgcTTCTTGCTTCGGGCcTTGAGACGC
NZ_ACPC01000050.1	GCF_000175075.1	29	166890	167254	365	7	52	CTCTCTGTTA	7	0.7949	CTCTCTGTTACCgTTTCcCTgCtGtTgCTcGGcGTTCGGGCtTTGAGAGGCC
NZ_ACPC01000050.1	GCF_000175075.1	31	61128	61440	313	6	52	TCACTGATGT	6	0.9009	TCACTGATGTCTTCATAACACCGATGAGGACcTCTCTcCTCCTAATTTcCCg
NZ_ACPC01000050.1	GCF_000175075.1	31	72973	73233	261	5	52	GACATCTCTC	5	0.8513	GACATCTCTCcacCGGAAATCTtCTCTcaCAtgTcTTCATtccGCTTATGAg
NZ_ACPC01000050.1	GCF_000175075.1	31	101319	101579	261	5	52	GATGAAGACA	5	0.9077	GATGAAGACATTCCcatGaTGATTTcCTTtTCCaAAGTGTCTTCATCATGCG
NZ_ACPC01000050.1	GCF_000175075.1	31	195679	195783	105	4	21	TATTTTCCGT	3	0.5217	TATTTTCCGTTaCngntaTatt
NZ_ACPC01000050.1	GCF_000175075.1	31	202656	202864	209	4	52	GACAATGTTT	4	0.8932	GACAATGTTTcCTCTtTTTcAtCgGcTCAGGGcTTCATTGACAcCCTACGAG
NZ_ACPC01000050.1	GCF_000175075.1	32	50201	50513	313	6	52	TTCGGTCAAA	6	0.8291	TTCGGTCAAATAGAaGGGcTCTATACGCCcGAAGCgGAaGTGAgACtgGGaG
NZ_ACPC01000050.1	GCF_000175075.1	32	57067	57168	102	5	20	TTTCTTGATA	4	0.5896	TTTCTTGATATAtctTgCaana
NZ_ACPC01000050.1	GCF_000175075.1	32	87599	88088	490	18	18	AACAACAGCA	17	0.8693	AAcAACAGCAAcAGCGGn
NZ_ACPC01000050.1	GCF_000175075.1	32	122785	122993	209	4	52	CGTTATGAAG	4	0.8419	CGTTATGAAGACATCAGTGAcgAGAaATtaGGAgGAGAGAaGTcCTCATtag
NZ_ACPC01000050.1	GCF_000175075.1	32	156308	156500	193	5	39	TGATCGTGCT	4	0.886	TGaTCGTGCTCtTCCTCaTGAGCTTCTTCcTCATGcTCa
NZ_ACPC01000050.1	GCF_000175075.1	32	169519	169779	261	5	52	GTCAAATAGA	5	0.8641	GTCAAATAGAACGGcTCTATAcGCCCgAACGccCgTtAaAAAGAGgAAAAcg
NZ_ACPC01000050.1	GCF_000175075.1	32	237136	237500	365	7	52	CCGTTATGAA	7	0.9316	CCGTTATGAAGACATCAGTGACGAGAAAtCAGGAGgAGAGaTGTCCTCATCa
NZ_ACPC01000050.1	GCF_000175075.1	32	253955	254216	262	5	52	ATGAAGACAT	4	0.9017	ATGAAGACATCaGTAGCgTGAAAACcGGTagAGAGAGGTCTTGAGAAGaGGc
NZ_ACPC01000050.1	GCF_000175075.1	32	274563	274979	417	8	52	ATGTCTTCAT	8	0.7921	ATGTCTTCATaGAcGGTATGAaGACGTCcGTGAgGtGAAAaTGGAgtGAgAG
NZ_ACPC01000050.1	GCF_000175075.1	32	297990	298092	103	5	20	ATATCAAGAA	3	0.7778	ATATCAAGAAATTttgtGaT
NZ_ACPC01000050.1	GCF_000175075.1	32	398955	399215	261	5	52	CCAAAGGTCA	5	0.9436	CCAAAGGTCAAaTAGAAGCGGTCTATAtGCCCGAAGCGcCGTGAAAgAAaGT
NZ_ACPC01000050.1	GCF_000175075.1	32	472596	472856	261	5	52	AAACGGTAAC	5	0.7753	AAACGGTAACAGAgAgGccGTCTCAaAGCCcGAAACtCctCnGaaCtCCgCC
NZ_ACPC01000050.1	GCF_000175075.1	32	508521	508729	209	4	52	CAACATTGTC	4	0.7479	CAACATTGTCCtCGTaGGtagCGTAcGACTCCctGaGaAGgTGAAAacccGc
NZ_ACPC01000050.1	GCF_000175075.1	32	624889	625097	209	4	52	GTCTCTGTGC	4	0.869	GTCTCTGTGCCCGaAAgaCTtcGGGaAAAaGGAAAACGGTAAGAGAGAAGGC
NZ_ACPC01000050.1	GCF_000175075.1	33	121241	121605	365	7	52	TTATGAAGAC	7	0.8388	TTATGAAGACGtCAGTTTGGaGAGAAAGGCcgGAGAgagGTCtTCATCGCAc
NZ_ACPC01000050.1	GCF_000175075.1	33	209101	209305	205	4	51	TGAATGAGGA	4	0.8693	TGAATGAGGACAAAGTAAGCGggAAaAcaGAAAcATTgTCCTCGTAGgGCg
NZ_ACPC01000050.1	GCF_000175075.1	34	65970	66178	209	4	52	GTTATGAAGA	4	0.8761	GTTATGAAGACtTCAGTGAcgAagAATTAGGAGGAGAaAGGTCCTCATcGCc
NZ_ACPC01000050.1	GCF_000175075.1	34	87713	88025	313	6	52	AACGAGGACA	6	0.9128	AACGAGGACAATGTTGACGTGATTTCgGGGTTACCGGGTTTcATAGGAGTTC
NZ_ACPC01000050.1	GCF_000175075.1	34	92519	92645	127	4	21	TGTTAGTACA	3	0.8307	TGTTAGTACAtTAAAGAgtGa
NZ_ACPC01000050.1	GCF_000175075.1	34	118251	118459	209	4	52	AGTCCTCATA	4	0.9103	AGTCCTCATAGCgGTGATGAAGACcTgAGTGACGAGGAAAAaggAGGAGAGa
NZ_ACPC01000050.1	GCF_000175075.1	34	151816	152128	313	6	52	GAGCTTCGGT	6	0.8376	GAGCTTCGGTCgtATAGAAGGGcTCTATAAGCCtAAAGAGCAaCTAtaGcCg
NZ_ACPC01000050.1	GCF_000175075.1	35	6050	6310	261	5	52	AACAGAGAAG	5	0.9436	AACAGAGAAGGcGTCTCAAGGCCcGAAGCAAGCAACGAAAcCCgAAgACGGT
NZ_ACPC01000050.1	GCF_000175075.1	36	46227	46487	261	5	52	AGAGAGGTCT	5	0.8231	AGAGAGGTCTTGaGaaGtgGAATGAAGACATCtGTtgnnCtAATCACaGCTG
NZ_ACPC01000050.1	GCF_000175075.1	36	48707	48854	148	7	21	GGAGGCTCTT	7	0.8307	GGAGGcTCTTCgCCaTCaCCc
NZ_ACPC01000050.1	GCF_000175075.1	36	67347	67919	573	11	52	AGCGAATGAA	11	0.8625	AGCGAATGAAGACATCAGTGAAGCaGGAAACGAgnnAGAGAAGTCTTCATGa
NZ_ACPC01000050.1	GCF_000175075.1	36	83466	83673	208	4	52	TGTTTGGTAA	3	0.8632	TGTTTGGTAAgATAGaGGGGTTCTATACgCCcGAAgCAGCatGGtAAAAGGC
NZ_ACPC01000050.1	GCF_000175075.1	36	83736	83947	212	4	53	AGAGAAGCCG	3	0.8994	AGAGAAGCCGTCTCAACGCCgGAAGCAGCTCGCCAaAAACCcAAAAcGGTAac
NZ_ACPC01000050.1	GCF_000175075.1	36	173392	173704	313	6	52	GGTATGAAGA	6	0.8652	GGTATGAAGACCTGAGTGACaAGGaAAACGGAGaAGAGAAGTCCTCATCGGC
NZ_ACPC01000050.1	GCF_000175075.1	36	203990	204113	124	4	15	ACCAAAACAA	3	0.8815	ACCaAAACAAGAAGc
NZ_ACPC01000050.1	GCF_000175075.1	36	211307	211515	209	4	52	TCAGTGACGA	4	0.8547	TCAGTGACGAGGAAAAaGgacGAGaGAcGTCCTCATCgccGTGATGAAGACc
NZ_ACPC01000050.1	GCF_000175075.1	38	28329	28537	209	4	52	GCTTCTATAC	4	0.8061	GCTTCTATACTAcCGAAgAcCTcGggaTTCCTaCcGTTCgGGCGTATAGAaC
NZ_ACPC01000050.1	GCF_000175075.1	39	32383	32643	261	5	52	GTTATGAAGA	5	0.9026	GTTATGAAGACnccAGTGACAAGGAAAAAgGAGGaGAGAaGTCTTCATCGCt
NZ_ACPC01000050.1	GCF_000175075.1	39	50471	50679	209	4	52	AGGTAGTCAT	4	0.7104	AGGTAGTCATACgctttGAAcGAGGACAATGTTTtaCAcTtTTCAgtgGggA
NZ_ACPC01000050.1	GCF_000175075.1	39	143077	143336	260	5	52	GTCCTCATCG	4	0.9103	GTCCTCATCGCcCGTaTGAAGACCtCAGTGACGAaAAATCaGGAgGAGAGAa
NZ_ACPC01000050.1	GCF_000175075.1	41	62510	62591	82	4	20	TCGCCCGTAA	3	0.7121	TCGCCCGTAAAtCTcAAAAn
NZ_ACPC01000050.1	GCF_000175075.1	41	65761	65929	169	4	42	GAAGCACCGG	4	0.9153	GAAGCACCGGCTGAaGAaCCTGTAACAGAgGAACCAGCaGAg
NZ_ACPC01000050.1	GCF_000175075.1	42	230894	231206	313	5	52	GTGATGAAGA	4	0.8606	GTGATGAAGACATGAGTgACgAGGAAAAAGGaatAGaGgAGTCcTCATGGTT
NZ_ACPC01000050.1	GCF_000175075.1	42	276011	276219	209	4	52	GAGAGAAGTC	4	0.8462	GAGAGAAGTCcTCATCGgCcgTATGAAGACaTCAGTGACgaGAAATcaGgAg
NZ_ACPC01000050.1	GCF_000175075.1	43	58907	59115	209	4	52	GTTATGAAGA	4	0.9017	GTTATGAAGACATGAGTGacCGGGAATcTgAGTGAGaGatGTCTTCATGGAG
NZ_ACPC01000050.1	GCF_000175075.1	44	33119	33407	289	11	24	GCTGCTGCTT	10	0.8519	GCTGCTGCTTCtGCCTccgCTTTg
NZ_ACPC01000050.1	GCF_000175075.1	44	72026	72234	209	4	52	TCTCTGTTAC	4	0.869	TCTCTGTTACCgTTCTtGGCgCAGCtGAGCAaCTTCGGGCTCTGAGACCGCc
NZ_ACPC01000050.1	GCF_000175075.1	44	72380	72692	313	6	52	CTATACGACC	6	0.865	CTATACGACCGAAGCtAcTtAtcAAGCTcCCCTTCCGTCTTATAGAACCCCT
NZ_ACPC01000050.1	GCF_000175075.1	46	18322	18634	313	6	52	GACCGAAGCA	6	0.9094	GACCGAAGCAACCCCTATTcAcCTCGAAACGTCgTATAGAACGCTTCTATAC
NZ_ACPC01000050.1	GCF_000175075.1	46	49896	50202	307	6	51	GATGACAAAA	6	0.803	GATGACAAAACTtCAaTGAACnAaGGAtTTCTGTCATCGGAaAGCTTCAAC
NZ_ACPC01000050.1	GCF_000175075.1	47	55295	55555	261	5	52	GGGTCCTCAT	5	0.8359	GGGTcCTCATAaGgctGATGAAgACaTGAGttGGtTGaATTTTGTGCgAGAg
NZ_ACPC01000050.1	GCF_000175075.1	48	8867	9075	209	4	52	GCTTCTATAC	4	0.8774	GCTTCTATACGCCCGAAgGCACGAGGAAAAgcgGTAAACGGTcAAATAGAat
NC_014829.1	GCF_000177235.2	1	18432	18848	417	8	52	GTGTATCATA	8	0.6389	GTGTaTCATACGAggcCAATGAcACgcgagAAagTaGtaggAAcGaaATAAa
NC_014829.1	GCF_000177235.2	1	18889	19512	624	10	52	CACTCAACGA	7	0.8154	CACTCAACGAAGGTaATCATAgTAAGcCAATGCTACCCCAAAACCAAacCCG
NC_014829.1	GCF_000177235.2	1	43977	44445	469	9	52	AATAAAGTGT	7	0.6896	AATAAAGTGTaTCATAcGAaGgcAATGACaCgngAgAAAGTaGtgGGAACGn
NC_014829.1	GCF_000177235.2	1	44519	44779	261	5	52	CAATGCTACC	5	0.7528	CAATGCTaCCCcAAAAgctAAtCCtCaCtCAaCGAaGGTcatCATAnGcAAG
NC_014829.1	GCF_000177235.2	1	112827	113243	417	8	52	AATAAAGTGT	6	0.6283	AATAAAGTGTaTCATACgAaGgCAATGACaCataagAAAGTaGgGaGGAAcGg
NC_014829.1	GCF_000177235.2	1	113351	113768	418	8	52	AAGGTCATCA	7	0.7143	AAGGTCATCATaAGcAAGCAATGCTnCCCCAAAAcCAAAnccnCACtcAACg
NC_014829.1	GCF_000177235.2	1	275907	276426	520	9	52	ATAAGATGTG	8	0.8233	ATAAGATGTGTCATAcGAgGaGCAATGCCACGCGAaAAAgtCGAgTcGTCAAA
NC_014829.1	GCF_000177235.2	1	299755	299963	209	4	52	CTGAAGGTCA	4	0.8675	CTGAAGGTCATCATAgaAGcgCAATGCtTACCGAGAAAACaaGAAGAAGcac
NC_014829.1	GCF_000177235.2	1	339003	339210	208	4	52	CCCGTTAGAG	3	0.9316	CCCGTTAGAGCagGATTCAATAACTaAGTGTCGAtTAAACAGGGTTTAAAAT
NC_014829.1	GCF_000177235.2	1	380562	380634	73	4	18	AAGCCAATGC	4	0.963	AAGCCAATGCTGcCCACA
NC_014829.1	GCF_000177235.2	1	414216	415493	1278	6	213	CCACCAGAAA	5	0.7854	CCACCAGAAAAAGAAGGcCATTcATTCaaAGGaTGGTAtCAAGAtgAGTTgCTCACaGAAGCgTGGGAtTTcgAAAcgaaCAcggTTAgcGaAgATATgAcccTGTATGCaAAgTGGGAaATCAACGttTATActGTtAGtTTTGaAtcgAATGGnGGcAGccAaGTaTCgGAAGTAGAagCcGAGTaTGgTTCgtcnATcacAGAgCCAgct
NC_014829.1	GCF_000177235.2	1	494305	494982	678	13	52	ACTCTATTTC	12	0.8947	ACTCTATTTCGGACAGAGTttCTtGTTTAATATTcAACTCTGTCcGATTGCa
NC_014829.1	GCF_000177235.2	1	532212	532500	289	16	18	CCAGGCGAAG	16	0.9346	CCAGGCGAAGGTGAAGGc
NC_014829.1	GCF_000177235.2	1	650939	651407	469	8	52	GTGTCATAGC	7	0.6685	GTGTCATAGCactcGTATGAcgCAtcTTATaTTgaATcTcTAgctAtgTnGt
NC_014829.1	GCF_000177235.2	1	694972	695711	740	5	145	ACATGTGGCA	3	0.9939	ACATGTGGCATCATTTCTTTACCGCTTCTAAGAAAAACGAAAAACTCGTTTTTCGTTTTTCATAAAAGATATGAGAGTATAAAATATGGCGGTGGAAATGAAGCCACGCGTAGTAGTGAGAAGAGCACTCACTACTACTTTAAaA
NC_014829.1	GCF_000177235.2	1	713412	713628	217	11	18	CCAGGAGAAC	10	0.8996	CCAGGAGAaCCaAGTGAc
NC_014829.1	GCF_000177235.2	1	726998	727934	937	18	52	AAGCGTGTCA	18	0.9045	AAGCGTGTCATACGAAGGCAATGCCGCATGAAAAATCGGGAcgCAGGAAATa
NC_014829.1	GCF_000177235.2	1	793103	793946	844	20	15	GAACCAGGAG	19	0.9168	GAACCAGGAGAtGGc
NC_014829.1	GCF_000177235.2	1	857866	858230	365	7	52	TAGTCTGAGT	7	0.9042	TAGTCTGAGTGGATATAAAACACGAAATAAAATCtCGTtGTGAtgGTGAGtC
NC_014829.1	GCF_000177235.2	1	913685	914101	417	4	104	AGCGCCCCAT	4	0.9265	AGCGCCCCATTCTAAAgGGaAAAATaTATGTAGAAAGGCGCACAAaTCgAAATAGcGgGCCATTGAGAGaAAGAAAAAGCAATAGAaTGGCCAGCAAAATAAAAT
NC_014829.1	GCF_000177235.2	1	919080	919888	809	4	143	ACTTTTTCAG	3	0.9627	ACTTTTTCAGTGCCCTTtTATTTGTATTGCAATGGCTACGTTCGTTGCGCGCCTGATAGGATAAACCCACTCCTATCAGGCTTTTAAACGATTGCAACGACTAcGCACATTGCTTAGGGGCACTTcaAAAGTGAAAGAAcaCC
NC_014829.1	GCF_000177235.2	1	1015273	1015845	573	11	52	AAAGCAGAAA	11	0.9338	AAAGCAGAAAAAATGTTCTGAAGGTCATCATACGAgGTCAATGCTACCCGAA
NC_014829.1	GCF_000177235.2	1	1028903	1029101	199	5	16	AACCCGGGTT	3	0.8889	AACCCGGGTTAaAGcG
NC_014829.1	GCF_000177235.2	1	1193617	1194293	677	13	52	ATGTGTCATT	9	0.753	ATGTGTCATTgncCttGTATGACACgngtTATTGGATTGCTTcTtATTTTtc
NC_014829.1	GCF_000177235.2	1	1354085	1354274	190	7	27	GGAGATGACG	5	0.6956	GgAGATgAcggCGAAACnCCaGGCaCA
NC_014829.1	GCF_000177235.2	1	1630177	1630375	199	5	16	GAACCCGGGT	3	0.9444	GAACCCGGGTTAGTgG
NC_014829.1	GCF_000177235.2	1	1679718	1680414	697	6	116	CAAAAGGTCG	6	0.9893	CAAAAGGTCGAACTTTACCTTTTGGGGATTTTACGTAACGAGAGCGAAGTCGTCACAAAGAAGAGCACAAATGGAGTGAACTTCTCCATTAGTGCGAGTGACGAACGGAGCCTCGc
NC_014829.1	GCF_000177235.2	1	1710465	1710724	260	5	52	CCCGTTAGAA	4	0.8932	CCCGTTAGAAtGAtTatCcCGTGCTGAAGGTAGATAAAACAGcGTTTAAAAg
NC_014829.1	GCF_000177235.2	1	2263203	2263619	417	8	52	AAGGTAATCA	8	0.795	AAGGTAATCATAAGCAAGCAAtGCTACCCCAAAACcAaaCCgGCACtcAACa
NC_014829.1	GCF_000177235.2	1	2323006	2323553	548	10	52	AAGGTCATCA	9	0.8597	AAGGTCATCATACGAAGtCTATGCTaCCcGAaAAAtnGAAAcCGAGcAGATg
NC_014829.1	GCF_000177235.2	1	2555929	2556137	209	4	52	AGCATTGCTT	4	0.6915	AGCATTGCTTCtCTATGaTGAccTTCGtTGAaTGaggTTTgGcTTTTgGGGc
NC_014829.1	GCF_000177235.2	1	2556156	2556519	364	7	52	ACACTTTATT	6	0.6481	ACACTTTATTCgtTtCCaCntACtTTCTCAcGtGTCATTGcaCTtcTATGAc
NC_014829.1	GCF_000177235.2	1	2719945	2720257	313	6	52	GCGTGTCATT	6	0.8171	GCGTGTCATTGacCcCGTATGACaCaTCTTATTTCAaTTcTTCaGCTTTCTC
NC_014829.1	GCF_000177235.2	1	2730527	2730944	418	8	52	CTATGATGAC	7	0.6784	CTATGATGACCTTCGTggAtTGnntTTTgGaTTtTcGGGcAGCATTGCttct
NC_014829.1	GCF_000177235.2	1	2731003	2731368	366	7	52	ACACTTTATT	5	0.678	ACACtTTATTcgtttCcaCntActTtcTCacGtGTCATTGcncTcgTATGAt
NC_014829.1	GCF_000177235.2	1	2784025	2784389	365	7	52	TCGTGTGTCA	7	0.8802	TCGTGTGTCATTGCCTTtGTAtGAtACATCTTATTTTCATTCTTCTTCTTTc
NC_014829.1	GCF_000177235.2	1	2835835	2836198	364	5	52	AAGGGCAGCA	3	0.8803	AAGGGCAGCATACGAaGCcTATGCctCCCGAAAAaAtgAAATCGAGCAGATG
NC_014829.1	GCF_000177235.2	1	2996165	2996769	605	4	151	CTAAAAACGA	4	0.9868	CTAAAAACGAGCTTAGTGAAGCTCgTTTTTAGGTTTTCTTAGAAGCGGTgAAGAAGTGaTGCCACATGTCTTTAAAGTAGTAGTGAGTGCTCTTCTCTCTACTACGCGTGGCATCACTTCCACCGCCTTTTTAGCACTTCTTATGAATAGA
NC_014829.1	GCF_000177235.2	1	3148329	3148588	260	5	52	TGCGAGTGGA	4	0.8248	TGCGAGTGGACtTTAAagTgCCTaTAAAaTCCCaTGAgGTaGAGgGAgcATG
NC_014829.1	GCF_000177235.2	1	3310743	3311151	409	4	103	TTTATTCTAC	3	0.8921	TTTATTCTACCTTCACACGATTCTCcnCGtCATGAcGGGAcTTTAAAACATGGTTCTTacCCCTTCAGAcCgGggCgTTCACTCTAAAAGGATATTAAATCGT
NC_014829.1	GCF_000177235.2	1	3704894	3705310	417	8	52	TTTTCCGTTC	8	0.8919	TTTTCCGTTCAGTGGATCCTCTCTTCcTTGAACGGAATTCTTTgTCaTTTTC
NC_014829.1	GCF_000177235.2	1	3741040	3741248	209	4	52	TCTTACCTTC	4	0.8169	TCTTACCTTCaCaCtCtTTTTtCtTTGCTCAaGGGCAGATGGCaGACTCCCa
NC_014829.1	GCF_000177235.2	1	3773627	3773939	313	6	52	TTGCTTTCCT	6	0.9043	TTGCTTTCCTTTCTAAGGCActCAGcTTCCTGGAAAGGAATACTAAGCCACT
NC_014829.1	GCF_000177235.2	1	3821441	3821909	469	9	52	AATGGGTTGC	9	0.8683	AATGGGTTGCTATTTTgTTTTGcgtGcCTTTTGCgCGTTGTTTTtCTGcTcG
NC_014829.1	GCF_000177235.2	1	3834979	3835177	199	5	16	GAACCCGGGT	3	0.8889	GAACCCGGGTTaCCTt
NC_014829.1	GCF_000177235.2	1	3849630	3849838	209	4	52	GCTATTTTAG	4	0.9439	GCTATTTTAGTTTGCTGCCCTTTcTTATGCTGTTCCTTACTTTGAATGGGCt
NC_014829.1	GCF_000177235.2	1	3973488	3975773	2286	37	52	TTTATTTGCT	27	0.8825	TTTATTTGCTTCTTTCTTcATTCTCaTGTGTCATTGactnCGTATGAaACAc
NC_014829.1	GCF_000177235.2	1	3977361	3977881	521	10	52	CACCTTACAA	10	0.8991	CACCTTACAATGgCTCgCTAATTTAaTTTGCTgCCCTTTCTTATGCTTTTTc
NC_014829.1	GCF_000177235.2	1	3996570	3997090	521	10	52	AAGGAATGGG	10	0.9242	AAGGAATGGGGCGCTATTCTTaTTTGCTGgCCTTTACCcTCTGATTtTTGTA
NC_014829.1	GCF_000177235.2	1	4033931	4034762	832	17	52	TTTCCTTTCT	14	0.8828	TTTCCTTTCTaTGCACttTTCaTCCTTAGAAAGGAATACTAaCTCCTCTGGC
NC_014829.1	GCF_000177235.2	1	4063448	4064381	934	18	52	CATTGCTCTC	15	0.9062	CATTGCTCTCGTATGACACgCtTTATTtGcTTGTtTGCTTTTTTTCAtGTGg
NC_014829.1	GCF_000177235.2	1	4069392	4069808	417	8	52	CTTCGTATGA	6	0.7802	cTTCGTATGAtACAcaTTATtctGGCTCttCgGCTTTTTCAcGTGTCATTGa
NC_014829.1	GCF_000177235.2	1	4072932	4073556	625	12	52	GTATGATGAC	12	0.7439	GTATGATGACCgTCGCGaCTTCaGTTTtgaTTTCTCGGGCaGCATTGncCTtc
NC_014829.1	GCF_000177235.2	1	4080458	4081081	624	12	52	AAAGGAATGC	11	0.8657	AAAGGAATGCtAGACTCGTTcGCTTTCCTTTCTAAcGCTcGTTtCTcTTCAG
NC_014829.1	GCF_000177235.2	1	4116764	4117128	365	7	52	CTTTCTCGGA	7	0.8889	CTTTCTCGGATAGTTTTCCtTTCAGaGACTTtTTCCTTCTtTGAACGGAAcg
NC_014829.1	GCF_000177235.2	1	4124120	4124692	573	10	52	CTTTCTCGGG	9	0.7915	CTTTCTCGGGtAgCATTGcCTTCGTATGAtGACCTTCAncGCTTCAGTTTta
NC_014829.1	GCF_000177235.2	1	4188801	4189419	619	11	52	TTCCTTTCTA	9	0.8561	TTCCTTTCTACTAGTAAAATCAgcCatGAAAGGAAtACTAaACgCcTTcaCt
NC_014829.1	GCF_000177235.2	1	4299704	4300137	434	6	42	TAACTTTGAT	4	0.8201	TAACTTtGATcAAATCGCtCgTAACTcggGCcGAATcGCGcg
NC_014829.1	GCF_000177235.2	1	4304399	4305217	819	5	164	AACAGGGACG	3	0.9172	AACAGGGACGGTTCTCacTtGCCAGTTTGATAGtTTTTTTATGATTTGGTCAtaGTTATGTGCGATTTCTTTCAAGTTACACGCGATTTTgATcgAGTTACGCGCGATTTCACACGAGTTtGAAGCGATTTGGAAACCAACTGgAAAAAcACTTCAATTAgGCT
NC_014829.1	GCF_000177235.2	1	4365838	4366774	937	18	52	TAAAGGAATA	18	0.8634	TAAAGGAATACTAAgCaCTCTGGCTTTCCTTTCTaCgtCGATTcCCTCgtcc
NC_014829.1	GCF_000177235.2	1	4408835	4409251	417	8	52	CGCTATGATT	8	0.869	CGCTATGATTACCtTCAaCTCATTTTGGgCTcGtTCTCGGgaAGCATACAat
NC_014829.1	GCF_000177235.2	1	4410749	4411009	261	5	52	CTATGATTAC	5	0.8179	CTATGaTTACCgTCAaCTCATTTTGggCTCncTCTCgGGaAGCATACAcgcg
NC_014829.1	GCF_000177235.2	1	4577046	4578346	1301	25	52	GCTCAAGGGC	25	0.8162	GCTCAAGGGCaGaTGGgacngCgCCATCTTACCTTCACactAtTTTTTATTc
NC_014829.1	GCF_000177235.2	1	4603616	4604344	729	14	52	ATTGCTTCTC	14	0.9152	ATTGCTTCTCTTTTTCGGACAGAGTTCCTTGTTcATTAtTCAACTCTGTCtg
NZ_ABCF01000186.1	GCF_000181495.1	57	492	700	209	4	52	CTCAAGACAC	4	0.7432	CTCAAGACACTtTccTCGGCatTTtAcCCGGTTtATGtcCTTGAGaacctCc
NZ_ABCF01000186.1	GCF_000181495.1	69	3432	3803	372	6	53	CGACCCAACA	5	0.7494	CGACCCAACAaCcaTTCaAtAAtCCAtTCTCcTTGGcccGaTtacnCcCTTTT
NZ_ABCF01000186.1	GCF_000181495.1	71	4024	4448	425	8	53	GAATCGGTAG	8	0.9191	GAATCGGTAGGgTCAAAAGAGCACTTAGACATGGtCGAATCCAgGTAAGaGAa
NZ_ABCF01000186.1	GCF_000181495.1	89	2084	2402	319	6	53	GTAGGTCATA	6	0.9329	GTAGGTCATAaGGGTCTCAACATGAAAATGAAGCCATGCGCTcGtCCCGCGCG
NZ_ABCF01000186.1	GCF_000181495.1	99	4910	5176	267	4	53	TCTCAATGGG	3	0.8292	TCTCAATGGGCtaATTACgTCGTTTaCGGGCCAACACCtCATCaAaAAgTCAA
NZ_ABCF01000186.1	GCF_000181495.1	100	912	1381	470	9	52	GTTTCTTCTT	8	0.8287	GTTTCTTCTTGAATCTTACCaTTATAaAACGgTTTCcCTGCTGTAGgGGTAc
NZ_ABCF01000186.1	GCF_000181495.1	104	725	825	101	5	20	TTATCGGCGA	5	0.6825	TTATCgGCGAtTTcTGaatT
NZ_ABCF01000186.1	GCF_000181495.1	105	10535	10847	313	6	52	CTCATGACAC	6	0.8393	CTCATGACACTTTtCTCTCTCcTTTtTGCCTTTCATGcCCTTGAGAcgcTTc
NZ_ABCF01000186.1	GCF_000181495.1	106	8005	8522	518	8	53	TCGAAAAGAA	5	0.9396	TCGAAAAGAAGCTAAACGAtCCAATGAGAaGGGGAAAcCGaGTGGATGTaGGg
NZ_ABCF01000186.1	GCF_000181495.1	107	1831	2096	266	5	53	TGAAAAAGAG	5	0.8994	TGAAAAAGAGgTAACCgccCCAACGAGAAAGgGAAACCAAGcgGATGtTGGTg
NZ_ABCF01000186.1	GCF_000181495.1	112	1323	1747	425	8	53	CGCCCTATTC	6	0.7753	CGCCCTATTCGACCcAACATCCccTCtAtAAgCcAATCTCcTTGGAttGaTTA
NZ_ABCF01000186.1	GCF_000181495.1	116	6074	6381	308	6	51	AGGACGATAA	5	0.9007	AGGACGATAAAATaaGAaAaTtaAAATTAAAGTACTATAGAGAGgTTtTAA
NZ_ABCF01000186.1	GCF_000181495.1	129	1421	1931	511	10	51	TAAAGGACGT	10	0.7554	TAAAGGACGttAacGAGTcAaTTTAGAgAcTAAaGTCCTaTAaacaGcTTn
NZ_ABCF01000186.1	GCF_000181495.1	130	505	717	213	4	53	TACATGAGTT	4	0.6897	TACATgAGTTaCttCaGaTGGtccgAcTcATGTAtGAAAaactnGaTcnTTGa
NZ_ABCF01000186.1	GCF_000181495.1	133	12224	12305	82	4	20	GACGCAATTA	3	0.545	GACGCAATTAttTcatatta
NZ_ABCF01000186.1	GCF_000181495.1	138	4971	5501	531	10	53	GTCCCTTTGA	10	0.877	GTCCCTTTGACgACTCCGAttcTCcCTGACTTCCGATTCcACAcCCTCATTGa
NZ_ABCF01000186.1	GCF_000181495.1	139	7643	8120	478	9	53	TGAAATGATG	9	0.7698	TGAAATGATGTcCcGCGCctGGCGaGCGCATGACATCATTaTGAAGTTcgTna
NZ_ABCF01000186.1	GCF_000181495.1	140	18323	18531	209	4	52	CTAAAGACCA	4	0.9015	CTAAAGACCAAAACGaaTGAAATTCCAgGTGtaAAAGTGTCTTTAGAGACGTT
NZ_ABCF01000186.1	GCF_000181495.1	141	950	1213	264	5	53	AAAGGGTGTA	4	0.9161	AAAGGGTGTAAAcGGGCCAAcGAGAAAGCAgAACCAGAAGGATGcTGGcCCGc
NZ_ABCF01000186.1	GCF_000181495.1	142	19481	19965	485	4	121	GAAATTCGCC	4	0.9706	GAAATTCGCCGCAATCTCTCCTCccCTGACGAACGAGAAGCAAGAAGTTCAAGGAGATGAGaGAGAGAGGACCGGaGCGTATCTATAATACGTGAGGATCCGAGCGAGCGAAATCGACGCa
NZ_ABCF01000186.1	GCF_000181495.1	143	4307	4677	371	7	53	CGTTTACTCC	6	0.9312	CGTTTACTCCCTTTTCGCACCAAcAcCcCTCCAAAATTTCATTCTCATTGGGC
NZ_ABCF01000186.1	GCF_000181495.1	145	9012	9583	572	11	52	GTTGTCGATT	10	0.8764	GTTGTCGATTAGGAttATGAAAAAATCGATGGTGcCAAAaGGTGCGAATgGg
NZ_ABCF01000186.1	GCF_000181495.1	146	13461	13667	207	4	52	TCAAGGACAT	3	0.6364	TCAAGGACATcAAAnTCCaaAAtaGaaAGCaAAAGtGTCTTGAaGGgagttC
NZ_ABCF01000186.1	GCF_000181495.1	147	20393	20494	102	5	20	TAATTGCGTC	4	0.4988	TAATTGCgTCtaaTncaGtT
NZ_ABCF01000186.1	GCF_000181495.1	149	10584	10950	367	7	52	ATCTTACCAT	5	0.8641	ATCTTACCATTAtAACTcTAgtTTCcCTTTggAATGGTaCGTTTaTCgAGGa
NZ_ABCF01000186.1	GCF_000181495.1	150	24659	25400	742	14	53	CATCAAAAGG	13	0.8949	CATCAAAAGGTgTGGAcGGTGAAAATGATGTATGAAAAgAGGGatGATTCCAG
NZ_ABCF01000186.1	GCF_000181495.1	151	10383	10754	372	7	53	ACCAGTGAGA	7	0.8574	ACCAGTGAGAAcGGATTATGGAAGGGATgTTGGtnTGAAaAGaGAGTAAACAG
NZ_ABCF01000186.1	GCF_000181495.1	156	9142	9350	209	4	52	TCTTTTTGGC	4	0.8491	TCTTTTTGGCTCCATGAAcCTTTCATGAGaCACcCTAATCtTgAAaTcCACtc
NZ_ABCF01000186.1	GCF_000181495.1	157	28244	28774	531	10	53	ACGTTTCTTC	10	0.8384	ACgTTTCTTCtCTAATCGtgcACCTTCACntcAGaTTCCcGCCTTCTAGGGGc
NZ_ABCF01000186.1	GCF_000181495.1	158	13126	13858	733	14	52	CCCCGTCAAA	10	0.8627	CCCCGTCAAAGAGAGGgTATgAGGgTGTCGAATTGaaTTTTGgttGAATCGg
NZ_ABCF01000186.1	GCF_000181495.1	163	107	991	885	17	52	GAAACGTACC	15	0.8718	GAAACGTACCAaTATAGAGTcagAATCCTgcTGTAgTGGTAAGATTCGAGAa
NZ_ABCF01000186.1	GCF_000181495.1	164	6846	7219	374	7	53	TTTAGAGGTT	5	0.8164	TTtAGAGGTTGcCGATTgAAGGTcgTgGAGGAATCgAGGTAGTCAaAGAgGcc
NZ_ABCF01000186.1	GCF_000181495.1	164	12630	13239	610	12	51	TATCGTCCTA	11	0.7495	TATCGTCCTATAGAGggaCTTTAAAGGACttTAAtATtGaATGTtGCnAAA
NZ_ABCF01000186.1	GCF_000181495.1	166	38412	38623	212	4	53	GTTGTTGAAG	3	0.9329	GTTGTTGAAGGGTAAaGtTTAAGAGCTAAACGTACCCCTTGAGTGCaGATTGa
NZ_ABCF01000186.1	GCF_000181495.1	167	17100	17312	213	4	53	TGGCCCATTT	4	0.8658	TGGCCCATTTAcCAcCTTatTGGcCCAAcATCCTctCAtAACTTGATTCTCaT
NZ_ABCF01000186.1	GCF_000181495.1	170	14885	15361	477	8	53	ATGTTGGTCT	5	0.7383	ATGTTGGTCTgaTTAGgatGTttTCagnCCaaTgaGAcTcaATATTCaAGGag
NZ_ABCF01000186.1	GCF_000181495.1	170	36099	36417	319	6	53	GATGTTGGTC	6	0.8474	GATGTTGGTCTGAAAAGGnAGTAAAtAaaCCAATGAGAAcGGATGAtGgAAGG
NZ_ABCF01000186.1	GCF_000181495.1	173	33950	34639	690	13	53	GTACATCATT	13	0.8326	GTACATCATTcGaGAGtCAAcCAGGAAATGACACCCCGCGcgGgaGgAGCGCG
NZ_ABCF01000186.1	GCF_000181495.1	173	43930	44406	477	8	53	CCAACATCTC	6	0.8233	CCAACATCTCGAGGAaTtCTGAATCaCAATGGTCCGATAACCCtCTAAAcGGa
NZ_ABCF01000186.1	GCF_000181495.1	174	16203	16625	423	8	53	GTAAACGTAC	7	0.8323	GTAAACGTACCaCTaCAGAAGGngAATCGGGCTTCTaATGGTaCGAtTAGCtt
NZ_ABCF01000186.1	GCF_000181495.1	174	41004	41469	466	9	52	AGGAATGATG	6	0.9094	AGGAATGATGTAGGAaTgCAGGgGTAATTAGAGCATCAAATCGGaGAAGTGA
NZ_ABCF01000186.1	GCF_000181495.1	175	7654	7968	315	6	52	AAAAGAGAAT	4	0.7521	AAAAgAGAATcGacCCTGTcgAAGAgGcGtAAaGAccAGGTCGAATGgTTGCa
NZ_ABCF01000186.1	GCF_000181495.1	175	18883	19008	126	5	25	AACTGAGCCA	5	0.8077	AAcTGAGCCAGGcTCAAAAGGtgTg
NZ_ABCF01000186.1	GCF_000181495.1	175	27082	27342	261	5	52	GGGTGTCTCA	5	0.8308	GGGTGTCTCATgAaCGCTTCATGgggcCaTTTTgCCTGCaTATtTGaAgttA
NZ_ABCF01000186.1	GCF_000181495.1	175	57618	58242	625	12	52	GGTACGATTA	12	0.7991	GGTACGATTAGaAGAGAAaCGTACCacTACAGAgGgAATtcGAGtTTATAAt
NZ_ABCF01000186.1	GCF_000181495.1	177	12081	12289	209	4	52	TTCATAAGAC	4	0.8462	TTCATAAGACCAAAActaAGGTGGAaaTGcaGtTAGGGTGTCTCATGAAcGc
NZ_ABCF01000186.1	GCF_000181495.1	177	51711	52127	417	8	52	GTTAGACCCT	8	0.7927	GTTAGACCCTGTgGAATtGaAGAAAAaagaAATCGgCCGTGtTAAAAGGttg
NZ_ABCF01000186.1	GCF_000181495.1	178	14811	15278	468	9	52	GGTGGTCGAA	8	0.8837	GGTGGTCGAATCCCaAAAAaAGAGAATCgGcCCCgTCaAAGTGcTGCTTCGA
NZ_ABCF01000186.1	GCF_000181495.1	178	36078	36870	793	13	53	GGCTTCATTT	11	0.7781	GGCTTCATTTGtGGATTCAGgTGCTTATGACaACACgCGCtCgAGGTGCgCGG
NZ_ABCF01000186.1	GCF_000181495.1	178	76540	76957	418	8	52	CTCTCTTTTT	7	0.867	CTCTCTTTTTCTtntTTCATGTCCTTGAGAAaCTTCCTCAcGACACtTTTCC
NZ_ABCF01000186.1	GCF_000181495.1	179	56764	57452	689	13	53	AATGATGCCC	12	0.8414	AATGATGCCCCGcGCGtcCGaAGCGCATGTCaTCATTGTGaGTTTTAgGAgGA
NZ_ABCF01000186.1	GCF_000181495.1	179	78015	78438	424	7	53	CATCATTCTG	5	0.8642	CATCATTCTGGGCcgCCGTGAaAaATGATGTagGAAAaCAAtCGgAATTaGgg
NZ_ABCF01000186.1	GCF_000181495.1	181	9837	9962	126	5	25	TCTGAGCCAG	5	0.7407	TCTGAGCCAGgCTCAAAAggGtgga
NZ_ABCF01000186.1	GCF_000181495.1	181	51513	52096	584	11	53	TTGGTACATC	11	0.9149	TTGGTACATCAAATCAAGGTGGTcCACGcAATGATGTCCTAATAAAgTcAGAA
NZ_ABCF01000186.1	GCF_000181495.1	182	70379	70940	562	11	51	GAAATTAAAG	9	0.9637	GAAATTAAAGTCCTATAAAAGGTTTCTAAAGGACATTAAAAAaGCAaAAGC
NZ_ABCF01000186.1	GCF_000181495.1	183	28650	29233	584	10	53	GAGCTAATCA	9	0.7963	GAGCTAATCAggCCAgTGAGATtCAatTTTCGAAGGGATgtTGGTCtGTTTAg
NZ_ABCF01000186.1	GCF_000181495.1	183	56196	56408	213	4	53	TGGCCCATTT	4	0.7677	TGGCCCATTTAacCATTTaATgGaCCAAcACCCTTTagAgTcGcaACTCTCAt
NZ_ABCF01000186.1	GCF_000181495.1	183	116608	117220	613	12	51	AAACTCCAAA	10	0.9419	AAACTCCAAATTAtCGTCCTtTAAAaCgGCTCTATAAGACATTAATTACTC
NZ_ABCF01000186.1	GCF_000181495.1	184	47614	48038	425	8	53	GTCATTTTGT	8	0.8286	GTCATTTTGTGaGAATTGGTcGAATGACACCCnGCGcccCGTCCGCGCGGTaG
NZ_ABCF01000186.1	GCF_000181495.1	184	58106	58409	304	5	21	ACTCGTCGAT	3	0.7879	ACTCGTCGATAGAACCgcAAn
NZ_ABCF01000186.1	GCF_000181495.1	185	82017	82493	477	9	53	TTTCACACCA	8	0.8069	TTTCACACCAaCTTCCTCaCAAAatTCCAtTCTCATcGGGGTGATTAGTCcgTc
NZ_ABCF01000186.1	GCF_000181495.1	185	150083	150323	241	4	60	TGATAGAATT	4	0.8444	TGATAGAATTCtTTaTCATGGTTaTtaGAcGTTGCTTCTCCgCCtTTTTcaCCaATcTCc
NZ_ABCF01000186.1	GCF_000181495.1	185	152078	153191	1114	21	53	GAGTAAACGA	21	0.8356	GAGTAAACGACCCAATGAGATTGAAatTtTggAGaGATGTTGGGTCGAAAAGg
NZ_ABCF01000186.1	GCF_000181495.1	186	61685	62480	796	15	53	TGAAATGACA	15	0.851	TGAAATGACACCCCGCGCGgGCgGAGCGCATgnccTCATTTTGAACaTTGaGA
NZ_ABCF01000186.1	GCF_000181495.1	186	108256	108627	372	7	53	GCGGTACATC	7	0.8287	GCGGTACATCATtGCAaCAgGaaTCacAAAATGATGCCATGCGCaCAGTCaGC
NZ_ABCF01000186.1	GCF_000181495.1	186	148691	149003	313	6	52	TCTCAAGGAC	6	0.7459	TCTCAAGGACaTgAAcaGGaTAAaATtaGcTCAAAAGTGTCTTGAnGGaAgAg
NZ_ABCF01000186.1	GCF_000181495.1	186	206325	206533	209	4	52	GGTGGAATTT	4	0.751	GGTGGAaTTTAGTtTTgGAGaaATCggCatgGTCaAAGcGGgcGAAAgACaG
NZ_ABCF01000186.1	GCF_000181495.1	186	247447	247818	372	7	53	CACTGGCCCA	7	0.7448	CACTGGCCCAATAAtCCaATAAaTGGGCCAaCAtGatcTGGTTTTAGcaAtCt
NZ_ABCF01000186.1	GCF_000181495.1	186	301034	301853	820	16	51	TTTAAAGGAC	11	0.6567	TTTAAAGGACGaTaAnTTggGgTGnAggAgATTAACGTcCtaTAGAaGccc
NZ_ABCF01000186.1	GCF_000181495.1	186	315613	316090	478	9	53	CAATGAGATT	7	0.8586	CAATGAGATTGaATCTTTGTGAGGATGtTGGTGTGAAAACGGACTAATCagCC
NZ_ABCF01000186.1	GCF_000181495.1	186	321552	322293	742	14	53	GGTTGTCGAT	13	0.7751	GGTTGTCGATTGGntgtTTGAGaGGaATCGGtGGtGTCaAAGAGaGCCtAtGg
NZ_ABCF01000186.1	GCF_000181495.1	186	351607	352031	425	8	53	AGATATAGAA	6	0.8541	AGATATAGAAGAGATGtTGGGCCaTTAAaGgTGTAAATGGCCCAATGAGAATa
NZ_ABCF01000186.1	GCF_000181495.1	186	370855	371491	637	9	53	TGAAAAGGGA	6	0.8122	TGAAAAGGGAGTAAtcAGACCAatGaGAATGGATTAtgTGAGgGATGTTGGTt
NZ_ABCF01000186.1	GCF_000181495.1	186	402271	402635	365	7	52	AAGAGAATCG	7	0.8203	AAGAGAATCGaCCgGGTTAAAGAGGTGTtTgGACCcGGtGGAATcCnAAAAg
NZ_ABCF01000186.1	GCF_000181495.1	186	601490	601914	425	6	53	TGGCCCATTT	4	0.6162	TGGcCCATTTagctCTTaAaTGGgCCAaCatcTacTcaAAAAtggaATcTCAa
NZ_ABCF01000186.1	GCF_000181495.1	186	666606	666977	372	7	53	AAATGATGAC	7	0.8562	AAATGATGACaTGCGCGGCGnGnGCGCGGGGTGTCATTGtgTtGGATTTgCGG
NZ_ABCF01000186.1	GCF_000181495.1	186	674905	675223	319	6	53	GTAATCGACC	6	0.8395	GTAATCGACCCAACATCTtCTCCAAAAcCcAATCTCCTTGGGCTGTTTACCTC
NZ_GL635726.1	GCF_000186125.1	1	1895116	1895212	97	4	24	GGGACACAGC	4	0.8269	GGGACACAGCTGtTGGAGCtgTGC
NZ_GL635726.1	GCF_000186125.1	2	24462	24672	211	5	42	TCTCTTTTCA	5	0.9873	TCTCTTTTCAGCTcATATTCTTCCGGTTCCTCTTCCACTTTC
NZ_GL635726.1	GCF_000186125.1	3	99314	99614	301	5	60	CCGCCTTTTT	5	0.84	CCGCCtTTTTcgCCGaTtTCcTGgTAGAAtTCtTTgTCATGGTTttgGCTTGTgGCTTCt
NZ_GL635750.1	GCF_000186145.1	1	47246	47506	261	5	52	TTTCTTTTCC	5	0.7769	TTTCTTTTCCtCtcTTncatTTTCGTCgTCATgAaccCTccATgaCGaCCaT
NZ_GL635750.1	GCF_000186145.1	2	34085	34280	196	5	39	CGCCTGGATT	5	0.9316	CGCCTGGATTGCCCGGATCTTCAGGATCcGGCTccTCTc
NZ_GL635750.1	GCF_000186145.1	2	72771	73392	622	12	52	TCATGGCGAC	10	0.8524	TCATGGCGACCaTTTTCTtcTCtgGTTnTCaaTTTTCGGCTTCATGAACcCt
NZ_GL635750.1	GCF_000186145.1	2	304102	304312	211	6	42	TTTGATTCGG	4	0.9153	TTTGATTCGGTTGATCaGAAGTtTGATTccATtGATCAGAGA
NZ_GL635750.1	GCF_000186145.1	2	429780	430040	261	5	52	TGTCCGAAGT	5	0.9282	TGTCCGAAGTgGCgCtaaGTTCGGACTCACTCTCCCTGTTTTCtGCTTCTTC
NZ_GL635750.1	GCF_000186145.1	2	563975	564288	314	6	52	GATTTCTGCT	5	0.8641	GATTTCTGCTTCTcCTGTCCGAAGtGGCtTCAGGTTCGGACTCtttCtCcCc
NZ_GL635750.1	GCF_000186145.1	2	649324	649688	365	7	52	GGCTTCATGA	7	0.7493	GGCTTCATGAagCntTCATGgCGACCTTTTCCCgGCTtCCcTtctGtTTTTg
NZ_GL635750.1	GCF_000186145.1	2	775846	776164	319	6	52	ACTTCGGACT	5	0.6755	ACTTCGGACTCaCtTcCTcCaATTtCctCTCtTtCtGTCtGaAgntgCacct
NZ_GL635750.1	GCF_000186145.1	2	825884	826248	365	7	52	CTGTCCGAAT	7	0.768	CTGTCCGAATCnGcgCCAACTTCGGACTCattCnCTCgGaTTTCtCCTccTC
NZ_GL635750.1	GCF_000186145.1	3	854190	854829	640	12	52	ATTAACTCCC	9	0.8241	ATTAACTCCCATTTTCTCTTGAgCaccTTCATTTTGGGCgTtATTcccacTG
NZ_GL635750.1	GCF_000186145.1	4	74543	74803	261	5	52	CTCAACCAGA	3	0.677	CTcAACCAgAGTCcGAAGTtGtaCTAGGTTcGGACtCAaAtTnCagGATgAg
NZ_GL635750.1	GCF_000186145.1	4	107252	107511	260	5	52	GCCGAAAATG	4	0.7096	GCCGAAAATGtGataGgGaaGAgGAAAagGgTAGTTAAtCaaCcGGATTAAc
NZ_GL635750.1	GCF_000186145.1	4	183188	183605	418	8	52	AATAACGACG	7	0.8901	AATAACGACGAAAAAGACGAAGGTCGaAGGAAAATGGtAGTTAATCGAGAaG
NZ_GL635750.1	GCF_000186145.1	4	197835	198199	365	7	52	ATGAAGCCGA	7	0.7108	ATGAAGCCGAAAAgtcGtGnAGCGatAAGAAAACggTCGCCATGAGGCagTC
NZ_GL635750.1	GCF_000186145.1	4	260068	260380	313	6	52	GTTCAGACAG	6	0.8904	GTTCAGACAGGAAGAACGAGAAATAgCCTGTTTGTGTCCGAAGAaGGGGCAG
NZ_GL635750.1	GCF_000186145.1	4	290005	290262	258	5	51	TGGTAGTTAA	3	0.8739	TGGTAGTTAATCAGAGcGAATAACGACGAAAAACGGaATGgTCAAgGaAAC
NZ_GL635750.1	GCF_000186145.1	5	20059	20318	260	5	52	TGGGAGTTAA	4	0.8162	TGGGAGTTAAcCAAAgGGAATAAaGcCGAAaTCCCagAgccAgCCAaCAAAa
NZ_GL635750.1	GCF_000186145.1	5	39414	39827	414	8	52	GTCGCCATAA	5	0.859	GTCGCCATAAGAgGTtcATgACGACgAAAaattGGAGGTcCAAGTaAAAACa
NZ_GL635750.1	GCF_000186145.1	5	65621	65881	261	5	52	AAGCGAAAAA	5	0.9063	AAGCGAAAAAGGgAGAGAAgGAGTCCGAAGTTGGTGCGagTTCGGACAgGAA
NZ_GL635750.1	GCF_000186145.1	5	200856	201375	520	10	52	GACGAAATTG	9	0.8782	GACGAAATTGAGtGgAGTAAgGCGAAAATGGTAGTTAATCacaTGGAaTaAc
NZ_GL635750.1	GCF_000186145.1	5	259376	259584	209	4	52	AGTCCGAACC	4	0.7893	AGTCCGAACCtGCCacgACtTCGGACAGaAAaAGGaGAAAatCccTTGCCAg
NZ_GL635750.1	GCF_000186145.1	5	287610	288102	493	9	52	GACGAAAATT	7	0.7509	GACGAAAATTCAgTGgctcAccAanAAATGGtCGaCATAGAgCcTTCATGAA
NZ_GL635750.1	GCF_000186145.1	5	358104	358520	417	7	52	TTCGGACTCA	6	0.8222	TTCGGACTCAACGACCATCcGTTCGCGgTTTTGaGTCCGAACACCAGTCAAC
NZ_GL635750.1	GCF_000186145.1	5	390749	391008	260	5	52	GAGTCCGAAG	4	0.6719	GaGTCCGAAGTcgGtCaccATTCGGACAGgAaaAGcGGAtATCcagaggaac
NZ_GL635750.1	GCF_000186145.1	6	186939	187251	313	5	52	TTTTCGTCGT	4	0.9308	TTTTCGTCGTTaATCCGGTTGATTAGCTACCATTTTcTCTAcCTCTCTCCACG
NZ_GL635750.1	GCF_000186145.1	6	198141	198401	261	5	52	CATGAAATAT	5	0.8164	CATGAAATATGGgAGTTAaTtCtAATCATTAtCGaCCAAacaAGaGaTgCCa
NZ_GL635750.1	GCF_000186145.1	6	213928	214012	85	4	21	TTGGCCGGTA	4	0.3964	TTGGCCGGTaAtttncaTtnaaa
NZ_GL635750.1	GCF_000186145.1	6	238667	238927	261	5	52	GTTCGGACTG	5	0.7962	GTTCGGACTGCTCtGaaCGGgTTTCctCttCtCCTgTCCgAAGTTGCaTCAg
NZ_GL635750.1	GCF_000186145.1	6	279533	280000	468	9	52	CATGGCGACC	8	0.7672	CATGGCGACCgTTTTCaGcCCTaCTCnTCGAtTTTTcGGCTTcATGAaGCacTn
NZ_GL635750.1	GCF_000186145.1	7	64235	64495	261	5	52	CACCTTCGGA	5	0.844	CACCTTCGGACTCgcTCAcGTTGaTTTCtCCccTTTCTGTCCGAACCTgCTc
NZ_GL635750.1	GCF_000186145.1	9	73399	73710	312	6	52	GAAAAATGGT	5	0.8487	GAAAAATGGTCGCCATGagCgCTtCATGAAgCcGAAAatCAGGAAGCaAaga
NZ_GL635750.1	GCF_000186145.1	14	48997	49307	311	6	52	GTTCGGACTC	5	0.763	GTTCGGACTCTCTccTGcggAtTTCtTCTtCTcCTGTCcGAAGTTgcACCgG
NZ_GL635750.1	GCF_000186145.1	19	25944	26309	366	7	52	GACGAAAAAG	6	0.8137	GACGAAAAAGGAAGAgGcaCGAGGAAAATGGTCgcCATAGAGgGTTcATGAA
NZ_GL635750.1	GCF_000186145.1	41	18	465	448	7	48	GCGATGATGC	5	0.9833	GCGATGATGCCGCAGATGCCGCATCAGATGCCACAtCAGGTGCAGGGA
NC_014551.1	GCF_000196735.1	1	456884	457124	241	4	60	AAAAAGGCGG	4	0.8815	AAAAAGGCGGAgAAGCcACAAGCAAaAAtCAcGACAAAGAATTcTATcAGGAAATcGGtc
NC_014551.1	GCF_000196735.1	1	1355402	1356375	974	13	81	AGCAAATTCA	10	0.7793	AGcAAATTCAGcCCgGAAaCGATATTAacaGAaCTGGAtAAgTTCaCaaccTCATTcATgGggAAAGTgGAcGaaATCGca
NC_014551.1	GCF_000196735.1	1	2209405	2209513	109	9	12	GCTGCTGCAA	9	0.9444	GCTGCTGCAAcG
NC_017190.1	GCF_000204275.1	1	438961	439261	301	5	60	AAAAAGGCGG	5	0.8933	AAAAAGGCGGAgAAGCcACAAGCAAaAAtCAtGACAAAGAATTcTATcAGGAAATcGGtg
NC_017190.1	GCF_000204275.1	1	1272554	1273283	730	9	81	AAATTCAGTC	9	0.6776	AAATTCAGtCCnGAAaCgATATTaacaGAgCTGGAtAAaTTCaCgAccTCaTTcATGgggAAAGTnGAcGanaTcGcnAGc
NC_017190.1	GCF_000204275.1	1	2293892	2294000	109	9	12	GCTGCTGCAA	9	0.9444	GCTGCTGCAAcG
NC_015634.1	GCF_000217835.1	1	231429	232210	782	15	52	GTGAAGGAAG	14	0.8591	GTGAAGGAAGGcCGTCaaTTTTgCAaGCTTtCTTAACgTAGcCGGGCTCTAT
NC_015634.1	GCF_000217835.1	1	261415	261675	261	5	52	CTTAACGTAG	5	0.8038	CTTAACgTAGACGggcTCTATGTgAAGAAAGacCnTCaaTTTTtCgTgCTTc
NC_015634.1	GCF_000217835.1	1	298642	299112	471	9	52	AAATGTCCTT	7	0.6578	AAATGTCCTTTTGgAGgnTTcAAAAaGACAAAAgcGgCccGggtaGtGnTcg
NC_015634.1	GCF_000217835.1	1	327095	327408	314	5	52	TGTCTTTCAT	3	0.7607	TGTCTTTCATCggGGTGATGAAgGACAAAAGngaggtGcCCanGCAGCgAAA
NC_015634.1	GCF_000217835.1	1	327324	327948	625	12	52	AAAGACAAAA	12	0.6195	AAAGACAAAAGAaAGCtGGnAcCCGgGCaAATTGTCcTTTTGGgGGtnTCAA
NC_015634.1	GCF_000217835.1	1	328870	329234	365	6	52	TTAAGGAAGC	5	0.8	TTAAGGAAGCgcGgAAAAAaGAcggcCTTtCTTCACATAGaaccCGTCTacG
NC_015634.1	GCF_000217835.1	1	335197	336033	837	14	52	TTGTCCTTTT	9	0.7778	TTGTCcTTTTGACaGgaTCAAAaGGACAtTTCgttcCCggATGCngCacgTT
NC_015634.1	GCF_000217835.1	1	352300	352924	625	12	52	TCAAAAAGAC	12	0.859	TCAAAAAGACAAAAGAaAGCCGgAcCAgGaGCaAATTGTCcTTTTGGAGaGc
NC_015634.1	GCF_000217835.1	1	395335	395743	409	4	102	GGTTGGAAGC	4	0.9064	GGTTGGAAGCACATGGAACTCTGCAATCAAAAATaTAGATACACTAAaATCATTCTCTGAcCCTTTgAAAGATaCACGAAAAgCcCTtGCtTCaATTGCAgA
NC_015634.1	GCF_000217835.1	1	416000	417405	1406	6	234	ACATTGACAT	5	0.7182	ACATTGACATAcTTcGTCGTTGTTTtGgCtGgggTtGaaGTgccTGCatTgCTatCgGGaTTTGaGtTcGtcAAAaAagatGCatGaACATAgCCCGTTTTgcTCCCGGCtTTTACTTtTGCCCAntCccCgGAaAtAgaGTAaACCgTCActTttTnnCCTcTtgccAaGCTtgCtAAaaTGCtggaCgtttTGgAGGcTTTcGaaCgtAAtaTtAAaTgGgAncCtttaTCc
NC_015634.1	GCF_000217835.1	1	429182	429858	677	13	52	CTTTCTTAAC	9	0.7517	CTTTCTTAACgTAGacgtGcTCTAtGTaAAGGAAGGaCGcCGAtTTTTCTnn
NC_015634.1	GCF_000217835.1	1	697043	697355	313	6	52	GTCTTCCTTA	6	0.6742	GTCTTCCTTAACnTAGAnGCGnttCTAcGTTAAGATAcCCggaAAAAttcCGang
NC_015634.1	GCF_000217835.1	1	908745	908953	209	4	52	TCAAAAGGAC	4	0.6551	TCAAAAGgACAAAagGActgnCgcttgGGcCCgAAaTGTCtTTTTgAAgccG
NC_015634.1	GCF_000217835.1	1	921872	922184	313	6	52	TGTTTTGTCC	6	0.8667	TGTTTTGTCCcTTTGtCGGcTTCAAAAaGACATTTCGaGCCCGGATgCAACA
NC_015634.1	GCF_000217835.1	1	922243	922973	731	14	52	TGTCCTTCAT	10	0.7741	TGTCCTTCATCngGGTgATGAAgGACAAAACaCagGCCTGgcAAaGcCaAAT
NC_015634.1	GCF_000217835.1	1	935120	935692	573	10	52	CTTAACGTAG	9	0.7774	CTTAACgTAGACGngCTCTAtGTgAAGnAAGGCCnTCatTTTTTCgTGCTTt
NC_015634.1	GCF_000217835.1	1	954299	954610	312	6	52	AAAAGACAAA	5	0.8051	AAAAGACAAAAgCgTtCCAgCTTtcCaccGAAcTGTCttTTACAAcggTtCA
NC_015634.1	GCF_000217835.1	1	1229797	1230013	217	5	36	GCAACAACCG	4	0.9198	GCAACAACCGGAaTAACGGgAACGGCCAggCCGCAA
NC_015634.1	GCF_000217835.1	1	1910042	1910492	451	6	75	CTTTCCGCCA	6	0.7321	CTTTCCGCCAACGATGCCGAcTCaTTTTTacCaGaaAACtCCGGntCgGCcTGCCAtTCaTCCtGCgCCacTcCa
NC_015634.1	GCF_000217835.1	1	1959525	1959733	209	4	52	AAGAAAGACC	4	0.7949	AAGAAAGaCCtTCGTTTTTcCgtGCTTCCTTaACgTAGAcGgcCTCTAcGTg
NC_015634.1	GCF_000217835.1	1	1961170	1961482	313	6	52	CTCTATGTTA	6	0.8239	CTCTATGTTAAGAAAGgCCTTCgTTTTTCCatGCTTCCTtAACtTAGACGgG
NC_015634.1	GCF_000217835.1	1	2106488	2106748	261	5	52	CGCTTCCTTA	5	0.7899	CGCTTCCTTaAcgTAgACGcgCcCTAtGTtAAGgAACatcTTCtTTTTTtCa
NC_015634.1	GCF_000217835.1	1	2113071	2113331	261	5	52	TGTCCTTTTG	5	0.6487	TGTCCTTTTGaAcCnctcTAAAggACAgTttgctcTTtgtctcTncCcGAAt
NC_015634.1	GCF_000217835.1	1	2234859	2235431	573	11	52	TTTGTCCTTT	11	0.7156	TTTGTCCTTTTGACaGCTTCAAAAgGACATTTCGagCcCGGaTGcAgCtcnt
NC_015634.1	GCF_000217835.1	1	2666582	2667102	521	10	52	TCTACGTTAA	8	0.7848	TCTACGTTAAGgAAgCatGcaAAAaTGgCCTtGTTCCTTtACATAGAGgctg
NC_015634.1	GCF_000217835.1	1	2718394	2718694	301	5	60	AAAGGCGGAG	5	0.8111	AAAGGCGGAGAAnCtACtGCnGAaAanCAtGatAAaGAATTCTATCAaGAaATcGGCAAA
NC_017138.1	GCF_000225265.1	1	1128295	1128356	62	4	15	AAAAGAAAAA	3	0.8472	AAAAGAAAAAGCTGa
NC_017138.1	GCF_000225265.1	1	3576340	3576466	127	5	21	CGTTCTACTC	4	0.8942	CGTTCTACTCGcCGcTCTCGt
NC_017138.1	GCF_000225265.1	1	3779323	3779479	157	13	12	CTACTCGCCG	13	0.8547	CTACTCGcCGtt
NC_017138.1	GCF_000225265.1	1	4636885	4637044	160	6	21	TTATTATAGG	4	0.5922	TTATTATAGgAGTtaccgtct
NC_017138.1	GCF_000225265.1	2	43307	43811	505	4	126	CATCAATGAC	4	0.4313	CATcAATGACaGAaACngTAtcactattttcntcATTaGctAcaTaAAtacgaTtatTagagggaTtaaCacCtAcatcagaaGGcTGanTctccgACagGtActaTtcCaAtaACagcATTtGTnnAcctg
NZ_JH414738.1	GCF_000238675.1	4	38733	38800	68	4	11	GTTTCTATAT	3	0.9192	GTTTCTATATg
NZ_JH414738.1	GCF_000238675.1	8	63370	64378	1009	5	150	TTCCGGCAAT	3	0.8459	TTCCGGCAATGAATTTTTAATGTGCTTCCAAACtCGATCgTCCACAAACAcaTccGGaGTGGAcAACgaAGTCGAAAACAATGAgTTaTAagAATCTcCtCTCATcGGttCAAAaATTtCTTTTgTCACcGGGTTagGAAGCACATAGTt
NZ_JH414738.1	GCF_000238675.1	17	14392	16174	1783	27	66	ATCATATCAC	25	0.3251	ATCATATCACAGCAATAATCTTAGGGGAACTATGACngntnnTnnngAnnnaTntnncgntnnnnn
NC_021171.1	GCF_000242895.2	1	507909	508266	358	7	51	AAAAATGGGA	7	0.8207	AAAAATGGGAACGAAAGAGCCgCAATaATgCCCAAAATCCAAgAGtCGcaG
NC_021171.1	GCF_000242895.2	1	1111116	1111242	127	7	18	GCGGCTTTGG	7	0.9788	GCGGCTTTGGTTTGTGTG
NC_021171.1	GCF_000242895.2	1	1111316	1112777	1462	65	18	GTTGTCGTCG	47	0.8258	GTTGTcGTCGGTGCgGCn
NC_021171.1	GCF_000242895.2	1	1303702	1303957	256	5	51	GATTTTGGGC	5	0.75	GATTTTGGGCAtcAntgagGCtCTTTgaTTCCCATTTTTccgCgACTcTcg
NC_021171.1	GCF_000242895.2	1	1503263	1503366	104	5	21	AGTCGAGCAT	3	0.8081	AGtCGAGCATAAAcCCtCAAA
NC_021171.1	GCF_000242895.2	1	1675220	1675480	261	5	52	AAAAAGTGTG	5	0.9026	AAAAAGTGTGGAgCGGTAACtGAaACAAgGAAGTAGTGACCaAAGAGggTGg
NC_021171.1	GCF_000242895.2	1	1703717	1703819	103	5	20	AGTCGAGCAT	3	0.8667	AGTCgAGCATAAAAcCTGaG
NC_021171.1	GCF_000242895.2	1	1809966	1810272	307	6	51	GTGACCAAAA	6	0.9076	GTGACCAAAAAgaaAAAAAGAGAGCTaCTTCGGTCACTCCAGAGaATTGGA
NC_021171.1	GCF_000242895.2	1	1925605	1925915	311	6	52	CGGTCACTAA	5	0.7579	CGGTCACTAAACcaGTgAAGTAGTgACCaAAGAgaGgaaAAaAgnACcCAGn
NC_021171.1	GCF_000242895.2	1	1951392	1951496	105	5	21	ATATATGCTC	4	0.8182	ATATATGCTCaACTTTTCgAgg
NC_021171.1	GCF_000242895.2	1	1982125	1982248	124	5	21	GTCGAGCATA	3	0.6908	GTCGAGCATAnnACCCcGaAA
NC_021171.1	GCF_000242895.2	1	2189079	2189571	493	39	12	CGTTCAAGCC	37	0.8308	CGTTCAaGCCGt
NC_021171.1	GCF_000242895.2	1	2430720	2430925	206	4	51	ATTTTGGGCA	3	0.9129	ATTTTGGGCATcAATaCGGcTCTTTCGTTCCCgTTTTTCCAGTCGCCtCGA
NC_021171.1	GCF_000242895.2	1	2712624	2712861	238	5	36	TGTCCTGGAT	3	0.6781	TGTCCTGGATAAcctCCCATGCcaCCgtAcCCgCCG
NC_021171.1	GCF_000242895.2	1	2771381	2771945	565	41	12	CTACTCGTCG	35	0.7582	CTACtCGtCGcT
NC_021171.1	GCF_000242895.2	1	2772134	2772299	166	10	15	GCAGCAGTTC	9	0.8296	GcAGCAGTTCnCGGC
NC_021171.1	GCF_000242895.2	1	2821534	2822245	712	5	114	CCGCTTACAT	4	0.7524	CCGCTTACATcGCATTGGcCATacttATTataACCCaCAgccgcCACCGTgCCGTCAGATTTAAggCCGAcgGTATGantgcaACCCGCCGCtacCGCCACaATAcCacGCCAG
NC_021171.1	GCF_000242895.2	1	3783533	3783728	196	5	39	TCTGGTAATT	5	1	TCTGGTAATTTGTTAGTTGCTTCCTCTTCATGTGCAAGC
NC_021171.1	GCF_000242895.2	1	4197965	4198045	81	4	20	CCGATATAAT	4	0.7116	CcGATATAATcgAgaTTTTa
NC_021171.1	GCF_000242895.2	1	4312051	4313392	1342	5	321	TGAACGTTAC	4	0.9398	TGAACGTTACGGTaTGTCTTCCATCtCTAAATTTGGTTGTGTCGAGaGTatAATGAaAGCCacCATTCCCATTGTGGTACtCTGGAAAGACTTTcTGGACATCTGGTCTCGCATCTCCATAGATCGCCTGACCTGCCACTAcACCGTCTACCAGTACTTCAATTTTcGAcACTCCgCTTTCATCtAAAAACCAGCCCCGtACGTTTTGGgacCCgataAGtgTTTTGCCAGAAACCGGATCATCGATATACCCGAGGACATTTGCAATCGTTATAGTCTTTTCAGGCAATGTTGTGACAtAGCCGTTCaTTCCTGTTTCTC
NC_021171.1	GCF_000242895.2	1	4381175	4381532	358	7	51	ATTTTGGGCA	7	0.829	ATTTTGGGCATCATTGCGGCTCTTTGgTTCCCATTTTTCCgCGACTcTtGg
NC_021171.1	GCF_000242895.2	1	4424659	4424743	85	4	21	TTTATCGGCC	4	0.6413	TTTATCGgCCGcTTtTgataAt
NC_021171.1	GCF_000242895.2	1	4665131	4665236	106	5	21	TATGCTCGAC	5	0.8242	TATGCTCGACtTTTCgAGaTt
NZ_JH600197.1	GCF_000245315.1	41	263357	263714	358	9	39	ATAAAAAATC	6	0.9043	ATAAAAAATCGTACTGtTCTCACAAGAGATCcCGCAGCC
NZ_JH600197.1	GCF_000245315.1	45	128844	129054	211	6	30	ATGCAAGGCG	5	0.8667	ATGCAaGGcGGaGgCTAcCCGGGCTAcGGt
NZ_JH600197.1	GCF_000245315.1	45	163118	163205	88	4	21	GCCGGGCACA	3	1	GCCGGGCACACCGCCGCCGAA
NZ_JH600197.1	GCF_000245315.1	55	29067	29424	358	7	51	GCACGCTGAG	7	0.8867	GCACGCTGAGCCnGCGcTTCGTCAAGAAGAGAAAGCAGCGGCTCAACCGGa
NZ_JH600197.1	GCF_000245315.1	63	23745	24231	487	6	81	CTGGATAAGT	6	0.6982	CTGGATAAGTTcACAacaTCaTTtATGagaAAaGTgGATGCAATcGCaAcaAAgTTCAGtCCgGAaaCnATTcTnaaaCAg
NZ_JH600197.1	GCF_000245315.1	68	3612	3750	139	7	21	AAAAAGTATT	6	0.8053	AAAAAGcATTaTGAtCAtGAc
NZ_JH600197.1	GCF_000245315.1	74	144784	145024	241	4	60	TCTCCGCCTT	4	0.8333	TCTCCGCCTTTttcgCCgATtTCTTGATAGAAtTCTTTgTCATGgTTTtcGCTaGTgGcT
NZ_JH600277.1	GCF_000245335.1	3	543340	543808	469	6	78	GAAGATCTTG	6	0.9499	GAAGATCTTGGTGACCGATATGATTTGGAAGAACTTTTGGaaTCTGATGAACGATCATATGTTGAcGATTGATAATCT
NZ_JH600277.1	GCF_000245335.1	3	546265	546469	205	5	42	CGCAGCTACA	3	0.8942	CGCAGCTACAAAAAgTCtTaCTGcTCTCAcAAGAAAAGATCA
NZ_JH600277.1	GCF_000245335.1	8	299494	299734	241	4	60	AAAGGCGGAG	4	0.791	AAAGGcGGAGAAgCcACTAGcaAaAAcCATGAcAAAGAaTTCTATCAaGAaATcGGcgaa
NZ_JH600277.1	GCF_000245335.1	8	553929	554097	169	7	24	CCTCCGCCAA	7	0.7566	CCTCCGCCaAtaCCaGGcaCgGCg
NZ_JH600277.1	GCF_000245335.1	10	342257	342905	649	6	81	CTGGATAAGT	5	0.8387	CTGGATAAGTTtACAACATCGTTtATGaGtAAgGTgGAtGcaATtGCGaCaAAGTTCAGTCCAGAnACgATTtTGaCAgAG
NZ_AJVF01000001.1	GCF_000262045.1	13	664127	664856	730	9	81	GGACTGAATT	7	0.6756	GGACTGAATTTgCTngCgAtnTCgTCcACTTTTccCATaAAtGAngTCGTgAAcTTaTCCAGcTCggttAAaATnGtTTCC
NZ_AJVF01000001.1	GCF_000262045.1	37	124118	124418	301	5	60	TCCGCCTTTT	5	0.8667	TCCGCCTTTTTgaCCgATTTCtTgATAgAAtTCtTTGTCaTGaTTtTTGCTTGTgGCTTC
NZ_AJVF01000001.1	GCF_000262045.1	39	441056	441350	295	8	36	TTTTGTGAGA	6	0.8864	TTTTGTGAGAACGtGATTTTTTaTGgCTGCGgGATt
NZ_AJVF01000001.1	GCF_000262045.1	51	24	285	262	7	27	CCAGTTACTC	5	0.9457	CCAGTTACTCCtGTTGCTCCtGTTGGA
NZ_HE610985.1	GCF_000285535.1	1	1108238	1108853	616	5	42	CTGGACCTAT	4	0.9206	CTGGACCTATGATGGGtGGGTTTAACCCTCAAGgaccTGGTG
NZ_HE610985.1	GCF_000285535.1	1	1333233	1333493	261	5	52	TCACAGACAA	5	0.7769	TCAcAGACAaTTCaTTCaacTTTTTACTnCgnTTTGTCTtcGAGActGgcTa
NZ_HE610985.1	GCF_000285535.1	2	421697	421905	209	4	52	TATGAAGGAC	4	0.739	TATGAAGGACTTTCtCAcCggCcaggctGCtCGTTCGaGGCTTCATCGgCCt
NZ_HE610985.1	GCF_000285535.1	2	498937	499757	821	30	20	GACGCAAATA	19	0.6253	GACGCAAAaAacCtngTggn
NZ_HE610985.1	GCF_000285535.1	2	783130	783602	473	11	41	TTTGCGTCTT	9	0.8201	TTTGCGTCTTCtGATgAgnGATTTGCACCGGTTTGGTGGcA
NZ_HE610985.1	GCF_000285535.1	2	785830	786454	625	30	20	TTTGCGTCTC	25	0.7662	TTTGCGTCTcCtCccnGATa
NZ_HE610985.1	GCF_000285535.1	2	812840	813040	201	5	40	ATTTGCGTCT	5	0.7533	ATTTGCGTCTcCtctanGATTTtTGCGTcggtTTTCtcac
NZ_HE610985.1	GCF_000285535.1	2	814688	815514	827	13	20	TTTTTGCGTC	8	0.6071	TtTTTGCGTCTcCtgaCCaAnn
NZ_HE610985.1	GCF_000285535.1	2	942459	942748	290	5	39	GCGCTTTTCT	3	0.9772	GCGCTTTTCTTATGCTTGTCGCcGATAAACAGGCGCCTT
NZ_HE610985.1	GCF_000285535.1	2	945617	946345	729	14	52	TCAGTTTCTC	14	0.7662	TCAGTTTCTCaGACCnAATCCCCTTCATagACCAcTTGAAGaGGAtacaCCt
NZ_HE610985.1	GCF_000285535.1	2	954754	954914	161	5	40	TTTTTGCGTC	3	0.7967	TTTTTGCGTCgATaTccgCGGATTTGCGTCTTcTCCCtGA
NZ_HE610985.1	GCF_000285535.1	2	955930	956292	363	14	20	TTTGCGTCAA	9	0.5882	TTTGCGTCAAcanCCacaga
NZ_HE610985.1	GCF_000285535.1	2	1010386	1010802	417	8	52	TCCTCTTCAT	8	0.7352	TCCTCTTCATaAGCccCGTGAAGaGGAAacgtAacCAAAAtCTCATTCcTTT
NZ_HE610985.1	GCF_000285535.1	3	14224	14505	282	7	40	GATTTGCGTC	6	0.7978	GATTTGCGTCTGcaTTTcgttTTTTGCGtCGCACCCGGCa
NZ_HE610985.1	GCF_000285535.1	3	66531	66842	312	6	52	CTTCATCAAC	5	0.859	CTTCATCAACCCGATGAAgGACTtTCCaGcgACACTTCCgcTgcATTCGcGa
NZ_HE610985.1	GCF_000285535.1	3	73213	73421	209	4	52	CCTCGGCATA	4	0.9017	CCTCGGCATAcTCCGGTTTGTTTTGTCtCCgAGAGCAgCTATCAAAcACtTt
NZ_HE610985.1	GCF_000285535.1	3	178754	178962	209	4	52	ATGAAGGACT	4	0.4974	ATGAAGGACTtTcccctagtaatCTaccTccattcGagaCTTCAtcagCCtcg
NZ_HE610985.1	GCF_000285535.1	3	225928	226269	342	8	53	ATACCATTTA	5	0.7937	ATACCATTTATCGTTgCtCgGCTtcGtGATAttCCGTTTacGCcgTTTgcgGt
NZ_HE610985.1	GCF_000285535.1	3	290400	290816	417	8	52	TGAAGAGGAT	8	0.8516	TGAAGAGGATTACAaGCTTatgTTCgTCCcGcTTTCCTCTTCATCtAGGCTt
NZ_HE610985.1	GCF_000285535.1	3	346534	347418	885	17	52	TTCATTGCCT	17	0.8269	TTCATTGCCTCgATGAAGaGcATAACGCAACagAACTATGCTCGAATTCCtC
NZ_HE610985.1	GCF_000285535.1	4	98805	98913	109	5	36	ATGCAGGGTA	3	0.9259	ATGCAGGGTATgCAGGGTAGAGCTGGCCTgGGGGGt
NZ_HE610985.1	GCF_000285535.1	6	20567	21714	1148	52	20	TTTTTGCGTC	41	0.6724	TTTTTGCGTCTcCacCgAgn
NZ_HE610985.1	GCF_000285535.1	7	68195	68355	161	5	40	GAGACGCAAA	3	0.7317	GAGAcGCAAAaATCTtAAttTcGAcGCAAATCcTCaGAAt
NZ_HE610985.1	GCF_000285535.1	7	68195	69241	1047	16	40	GAGACGCAAA	12	0.7455	GAGACGCAAAaATCTgAgttatGACGCAAATCtTCaGAac
NZ_HE610985.1	GCF_000285535.1	31	3	163	161	4	40	TTTTCTCACA	4	0.9056	TTTTCTCACATTTGCGTCTCccCaGCGATTTtTGCGTCgG
NZ_HE610985.1	GCF_000285535.1	41	8	216	209	4	52	TGAAGAGGAT	4	0.8462	TGAAGAGGATTAcaGGCTtcaaTTCcTCCCaCTTTCCTCTTCATctAGGCTa
NZ_HE610985.1	GCF_000285535.1	45	36	244	209	4	52	AAGAGGAAAA	4	0.7949	AAGAGGAAAAaGAaTGAGaTTTTggtTAcgtTTCCcCTTCACGaaGCTtATg
NZ_HE610985.1	GCF_000285535.1	51	18	258	241	7	40	AGACGCAAAT	5	0.7431	AGACGCAAATntGaGAAAatcGACGCAaAAatCgctGggG
NZ_HE610985.1	GCF_000285535.1	56	13	336	324	8	40	TTTTTGCGTC	5	0.7397	TTTtTGCGTcTGCntcCAcgGATTTGCgTCGAaATcCTta
NZ_HE610985.1	GCF_000285535.1	57	33	354	322	8	40	GACGCAAAAA	7	0.7238	GACGCAAAAAttaGgATttcGACGCAAATCCnTGGgCgCA
NZ_HE610985.1	GCF_000285535.1	60	15	376	362	18	20	ATTTGCGTCT	17	0.5905	ATTTGCGTCnnTtCCnncnG
NZ_HE610985.1	GCF_000285535.1	61	20	436	417	8	52	ATGAAGAGGA	8	0.7692	ATGAAGAGGATaCaCCAcGAATGAAAgCtACgAAaTCCCcTTCATGaGAGcTa
NZ_HE610985.1	GCF_000285535.1	62	31	473	443	22	20	ATTTGCGTCT	21	0.6166	ATTTGCGTCTcCCagntGat
NZ_JH792262.1	GCF_000290995.1	1	43675	44110	436	15	21	AAGAAACAGA	13	0.8942	AAGAAACAGAAAAgCCaGGTg
NZ_JH792262.1	GCF_000290995.1	1	414507	414678	172	5	33	AAGAAACAAG	3	0.9192	AAGAAACAAGAgGAAGCaAAAAAaCTAGAAGAG
NZ_JH792262.1	GCF_000290995.1	1	1160788	1161253	466	8	45	TCTTGTTGTT	5	0.8069	tctTCTTGTTGTTTACGAGcTTGTTCATCAGCctGgCGTTTTTGt
NZ_JH792262.1	GCF_000290995.1	1	1238234	1238324	91	7	12	AAAGGAAAAG	6	1	AAAGGAAAAGGA
NZ_JH792262.1	GCF_000290995.1	1	1402612	1402892	281	11	18	GGAGCAACAG	7	0.8166	GGAGCAACAGGcccAACA
NZ_JH792262.1	GCF_000290995.1	1	1730757	1730841	85	4	21	TCTTTTTTTG	4	0.9577	TCTTTTTTTGGcTCACAATCC
NZ_JH792262.1	GCF_000290995.1	1	1982219	1982366	148	7	21	GCCAACCACC	7	0.873	GCCAACCACCgTGTCCgCCtt
NZ_JH792262.1	GCF_000290995.1	1	2060357	2060513	157	4	39	TTTGTTGCTC	4	0.8746	TTTGTTGCTCTTCTTGcTTACGcTTcTCTTCTTCtgCTc
NZ_JH792262.1	GCF_000290995.1	2	176867	177083	217	7	36	AGAAGAACAA	5	0.8296	AGAAGAACAAtcAGTTGtAGAaGAAacACCGgTcGc
NZ_JH792262.1	GCF_000290995.1	2	177294	177504	211	5	42	GAACCACAAG	5	0.8921	GAACCACAAGTGGAAGAAaAACCAgTGCAgCAaGTaGTaGTg
NZ_JH792262.1	GCF_000290995.1	2	317567	318278	712	13	18	ACAACCAAGG	11	0.8492	ACAACCAAGGTGgAAAcg
NZ_JH792262.1	GCF_000290995.1	2	421236	421470	235	6	39	ATAGTGTCAC	6	0.8724	ATAGTGTCACCaCAAGTaAAGAAAGAaAATgTAGGAAAc
NZ_JH792262.1	GCF_000290995.1	2	421558	421882	325	9	36	TGGATAACAA	9	0.8426	TGGATAAcAATCAaccaCCAAAcATcATGCCAATtA
NZ_JH792262.1	GCF_000290995.1	2	809286	809454	169	4	42	AATCCAACGA	4	0.963	AATCCAACGACACCACCAACAaGTGAAGGaAATAATGGAGAA
NZ_JH792262.1	GCF_000290995.1	3	327060	327582	523	11	45	CCTTGAGGTC	9	0.7878	CCTTGAGGTCCAGTaGCaCCaGTAGCACCcGccGgTCCTTGAaca
NZ_JH792262.1	GCF_000290995.1	4	613849	613969	121	5	20	GATATAATTT	4	0.6878	GATATAATTagAAaaTgCGCc
NZ_JH792262.1	GCF_000290995.1	5	83347	83542	196	8	15	TGGTTCTGGT	5	0.8933	TGGTTCTGgTGGCAa
NZ_JH792262.1	GCF_000290995.1	9	66816	67098	283	15	18	GAGCTTTAGC	14	0.7664	GAGCTTtAGCTgCTtCtt
NZ_ALPT02000001.1	GCF_000292245.2	2	36979	37183	205	4	51	TTTCATTACC	4	0.8606	TTTCATTACCTATCACAgCTTTTTCGCACtCTAATcTcgacATcCCCcAAC
NZ_ALPT02000001.1	GCF_000292245.2	2	54137	54392	256	5	51	TTTTCATTAC	5	0.6917	TTTTCATTACCtATtancatTTATtcGCACCCTAAtTCCtCACacCnCgnn
NZ_ALPT02000001.1	GCF_000292245.2	2	95942	96554	613	12	51	TTTCATTACC	12	0.8217	TTTCATTACCTATtACcGtTTATTCGCACCGTAATTcCgACAaCnCGGCTT
NZ_ALPT02000001.1	GCF_000292245.2	2	106784	107395	612	12	51	ATTGGTAATG	11	0.7434	ATTGGTAATGnAAtTTTcGcTTTCctCCgTTTtCGGTGCGTATtACtcTGa
NZ_ALPT02000001.1	GCF_000292245.2	3	26666	27023	358	7	51	TCATTACCTA	7	0.625	TCATTACCTATtcCngtTTtTTCGcaCcCaAATCCgncaCaGCtCGGcTTT
NZ_ALPT02000001.1	GCF_000292245.2	3	32494	32754	261	5	52	TTGGACATTC	5	0.8333	TTGGACATTCTGACTacCTcCacTTTCTccTTTGTCCTTtAAACTTGggata
NZ_ALPT02000001.1	GCF_000292245.2	4	4185	4491	307	6	51	TTTTTCATTA	6	0.7803	TTTTTCATTACCTAtTCCTacccTATTCGCACCnTAATCaCGgCAACTCaaC
NZ_ALPT02000001.1	GCF_000292245.2	4	29318	29828	511	10	51	GCACCGTAAT	10	0.7842	GCACCGTAATTtCnGcTCCCCAnCTTTTTCATTACCTATTCCTTTTTaTCc
NZ_ALPT02000001.1	GCF_000292245.2	4	69040	69412	373	7	53	CTTATGACTT	6	0.8876	CTTATGACTTTCTCaCCTAAAGTCTGATGCTCGTTTCCCGCTcCcgCTCTTTc
NZ_ALPT02000001.1	GCF_000292245.2	5	9	315	307	6	51	TTTTCATTAC	6	0.6739	TTTTCATTACcTATCcCAAGTTTTTCGcACtCTAATttgcncACCTgCTCgact
NZ_ALPT02000001.1	GCF_000292245.2	5	34399	34863	465	9	51	TTCGCACCCT	7	0.8336	TTCGCACCCTAATTTGaCtCAGCTCgGCTTTTCATTACTTATCccGcTTTa
NZ_ALPT02000001.1	GCF_000292245.2	5	78606	78963	358	7	51	TTTCATTACC	7	0.7375	TTTCATTACCTATCcCaGCTTTTTCGCACtCTAATCCCACAACcCaCAAg
NZ_ALPT02000001.1	GCF_000292245.2	7	14915	15272	358	7	51	TTTCATTACT	7	0.6012	TTTCATTACtTATcnTcnGTTtTTCGcACCCTAATtCtgcnAATcTCnAan
NZ_ALPT02000001.1	GCF_000292245.2	7	15608	15698	91	6	15	GGATCTTCTT	6	0.6386	GGATCTTCtTTnACc
NZ_ALPT02000001.1	GCF_000292245.2	7	20889	21092	204	4	51	CTTATCCTCC	3	0.7734	CTTATCCTCCGTTTTTCGtACCgTAtTTtgGccAGgGagaaTTTTTCATTc
NZ_ALPT02000001.1	GCF_000292245.2	7	40548	40756	209	4	52	CTTTGATTCC	4	0.7644	CTTTGATTCCCTTTaCgGCTCTTaTTcaATcGCTTTTGaaaTCATTGacaGG
NZ_ALPT02000001.1	GCF_000292245.2	8	10287	10542	256	5	51	TTTTCATTAC	5	0.7173	TTTTCATTAcCTAttAACngtgATTCGCACCGTAATcnctcaCAgCACggg
NZ_ALPT02000001.1	GCF_000292245.2	8	67209	67464	256	5	51	TTTTCATTAC	5	0.8248	TTTTCATTACCaaTtcCCttTTATTCGCACcnTAATTTCtcgcAGCAcCGc
NZ_ALPT02000001.1	GCF_000292245.2	9	64736	64996	261	5	52	TACATGTTTT	5	0.9385	TACATGTTTTGGCTGGtTGCtGACCaTTATTTGGGTGCCATAcTCATTTGGg
NZ_ALPT02000001.1	GCF_000292245.2	10	69101	69413	313	6	52	TATGATTCCC	6	0.7754	TATGATTCCCTTTGCagCTCTGATTCATatGCTTTTGACaTCATTcGaGCTC
NZ_ALPT02000001.1	GCF_000292245.2	14	17182	17488	307	6	51	TCATTACCTA	6	0.7508	TCATTACcTATtCaccGTTATTCGCtCcCTAATTTCTaAAcccCAcTAGTt
NZ_ALPT02000001.1	GCF_000292245.2	15	25962	26268	307	5	51	TTTTCATTAC	4	0.6047	TTTTCATTACcTATtAaCCtgTATTCGcAccgTAAttTCgctCTGCTtgga
NZ_ALPT02000001.1	GCF_000292245.2	15	39283	39543	261	4	52	TACCACTTTT	3	0.9145	TACCACTTTTCACTTCAcTCTTCCTCTTTTTTTGTttCCAtCTCCCTTTGGa
NZ_ALPT02000001.1	GCF_000292245.2	16	189	393	205	4	51	GATAAGTAAT	4	0.7692	GATAaGTAATGAAAaTTTTGAGaTGccGgaATTAGGGTaCGAATaaGtAGgt
NZ_ALPT02000001.1	GCF_000292245.2	16	66119	66404	286	5	57	TTTCCAATGC	5	0.8877	TTTCCAATGCCAaGCCAcCATGGAGGAATGATGCCaATGCCaGagCAAagtGGAGGa
NZ_ALPT02000001.1	GCF_000292245.2	17	22115	22158	44	4	11	TTTTTACTTT	3	1	TTTTTACTTTC
NZ_ALPT02000001.1	GCF_000292245.2	17	33217	33472	256	5	51	TTTTCATTAC	5	0.783	TTTtCATTACtTATcAccacTTtTTCGcACCGTaATcCcAGcacCACGcgG
NZ_ALPT02000001.1	GCF_000292245.2	20	40449	40806	358	7	51	ATTCGCACCC	7	0.7883	ATTCGCACCCTAATTTGaCtCAGCAccgcTTTTCATTACCTATCcCgCTCa
NZ_ALPT02000001.1	GCF_000292245.2	21	11408	11714	307	6	51	GATAAGTAAT	6	0.803	GATAaGTAATGAAAcTTGaGaTTTGCcGGAATTAGGGTGCGAAAAAcctAg
NZ_ALPT02000001.1	GCF_000292245.2	23	12860	13115	256	5	51	TTCATTACCT	5	0.7551	TTCATTACCTAtTCCTGActATTCGcaCctTAATTTtgcaTTcgCcGTGgt
NZ_ALPT02000001.1	GCF_000292245.2	25	14121	14376	256	5	51	TTTTCATTAC	5	0.7463	TTTTCATTACCTATTAtCtgcTATTCGcaCCCTAATCTtgGCtTTGCTggc
NZ_ALPT02000001.1	GCF_000292245.2	26	8	518	511	10	51	GTAATGAAAA	10	0.7709	GTAATGAAAAGCcGaGCaGTGccAAATTAggGTgCGAATAAactGGaATAa
NZ_ALPT02000001.1	GCF_000292245.2	27	36252	36558	307	6	51	GAAAAAGAAG	6	0.8397	GAAAAAGAAGCCGAGctAGCGGaAGTACGGCGTATaaGGAgTcAtGAAGTT
NZ_ALPT02000001.1	GCF_000292245.2	27	54281	54494	214	4	53	GAGGAAAGTC	3	0.8239	GAGGAAAGTCAGAAGGAGAaGCtnnGnACGcGTCgGCAGgTTCAGACTTTAGg
NZ_ALPT02000001.1	GCF_000292245.2	29	13895	14099	205	4	51	TAATTCGTAA	4	0.6924	TAATTCGTAATGtAAttTCCcactaTgnACtAATTACgGTGCGTATAAcCcc
NZ_ALPT02000001.1	GCF_000292245.2	31	11	419	409	8	51	GTAATGAAAA	8	0.774	GTAATGAAAAttAaaTTTaGCAatGATTAcgGTgcGAAaaACccGGGATAG
NZ_ALPT02000001.1	GCF_000292245.2	31	19400	19655	256	5	51	ATTGGTAATG	5	0.8039	ATTGGTAATGAaACAGgagGAaTccCaAAATTACgGTgCGAATAAcgntGa
NZ_ALPT02000001.1	GCF_000292245.2	31	24471	25040	570	11	52	AAGGGAATCA	9	0.7934	AAGGGAATCAAAGgGcgccAATGAttcCtAAAGCAtATGAATAAAAGCcgcA
NZ_ALPT02000001.1	GCF_000292245.2	33	5368	5572	205	4	51	CTTTTTTCGC	4	0.8649	CTTTTTTCGCTCcCTAATTTCTGCGaTcCTCGATTcTcATTACcTATcAcG
NZ_ALPT02000001.1	GCF_000292245.2	34	46830	47085	256	5	51	TTTTTTATTA	5	0.8536	TTTTTTATTACTTATTaCTgGTTtTTCGCaCCgTAaTTTtnaCTGgCTGGc
NZ_ALPT02000001.1	GCF_000292245.2	35	14658	15015	358	7	51	GTAATGAAAT	7	0.8456	GTAATGAAATTAgnCGACTCACttGATTTCAGTGCGTATTactCTTTATTg
NZ_ALPT02000001.1	GCF_000292245.2	35	20426	20996	571	4	42	CTTCTTCAGG	3	0.9365	CTTCTTCAGGAGTcTCtACTTCcTCTCCTGGTTCTTCTGTTC
NZ_ALPT02000001.1	GCF_000292245.2	35	28784	28988	205	4	51	TAATGAAAAT	4	0.9259	TAATGAAAATCcTGaCTtCtCTCTTTTACGGTGCGTATTATCCTTTATTCg
NZ_ALPT02000001.1	GCF_000292245.2	38	108	363	256	5	51	TTTAAAGGAC	5	0.9007	TTTAAAGGACAAAAaagGaaGCcGAAGCTGGaAAgTGTCCAATAACGAGAG
NZ_ALPT02000001.1	GCF_000292245.2	38	11355	11712	358	7	51	GTAATGAAAA	7	0.7766	GTAATGAAAAAGccaGcCaGtCcAAATTAAGGnGCGAAAAACcCGTAATAa
NZ_ALPT02000001.1	GCF_000292245.2	38	13764	14076	313	6	52	AAAGGGAATC	6	0.7139	AAAGGGAATCAAAGCCagCCAATGAAaCCaAAaGCcAtCaAATCaaAGCCGn
NZ_ALPT02000001.1	GCF_000292245.2	38	24849	25109	261	5	52	CAATGAATCC	5	0.7531	CAATGAATCCgaAAGCCAtcaAATAAAAGCctcAAAGGGAAtCAaAGaGccc
NZ_ALPT02000001.1	GCF_000292245.2	38	28715	29235	521	10	52	AGTGAAAAGG	10	0.7111	AGTGAAAAGGGAAtCAAAGcccTCAATGAtTcCcAaAGagcCcCAGAAcCA
NZ_ALPT02000001.1	GCF_000292245.2	38	34016	34224	209	4	52	CAAAGGGAAT	4	0.9017	CAAAGGGAATCAAAGgCCCGCAATGAAGCCaAAAGCCAgcaAATaAAAGCCg
NZ_ALPT02000001.1	GCF_000292245.2	38	38220	38584	365	8	52	GAATCAAAGG	6	0.8465	GAATCAAAGGCCaGCAATGAAGCCGAAAGCCAtCAAAtaAAaGCcgcAAAGG
NZ_ALPT02000001.1	GCF_000292245.2	41	5487	5747	261	5	52	CTTTGATTCC	5	0.6667	CTTTGATTCCcTTTccgGCTtttaTTcgatgGCTTcgGGctTCATTgCgggc
NZ_ALPT02000001.1	GCF_000292245.2	42	17059	17365	307	6	51	TTTTTCGCAC	6	0.8147	TTTTTCGCACCGTAATctGACTCAGCACGgTTTTTCATTACtTATTcCAgC
NZ_ALPT02000001.1	GCF_000292245.2	43	36326	36680	355	7	51	TTTTCATTAC	6	0.7906	TTTTCATTACCtATtCcTgnTTATTCGCAcCCTAATnTCTTcACAGCaCGGC
NZ_ALPT02000001.1	GCF_000292245.2	46	27	231	205	4	51	ATTTTCATTA	4	0.8146	ATTTTCATTACCTATCCCaagTttTTCGaACccTAATCccTGCAAAACTtc
NZ_ALPT02000001.1	GCF_000292245.2	52	29439	29796	358	7	51	TTTTTCATTA	7	0.8954	TTTTTCATTACcTATCCTCACTTTTTCGCACcgTAATTTTGCCtGctcGGC
NZ_ALPT02000001.1	GCF_000292245.2	53	28960	29215	256	4	51	CGGCTTTTTC	3	0.9129	CGGCTTTTTCATTACtTATCtCAAGTTTTTCGcACtCTAATTTgACCTGCT
NZ_ALPT02000001.1	GCF_000292245.2	55	71	275	205	4	51	GATTTTCATT	4	0.8606	GATTTTCATTACcTATTATgAaGgTTAcGcACCcTAAcCTTGGCTTTGcTa
NZ_ALPT02000001.1	GCF_000292245.2	57	3327	3507	181	10	18	GTTAACTGAG	10	0.9654	GTTAACTGAGGAAGAAGg
NZ_ALPT02000001.1	GCF_000292245.2	57	11835	12090	256	5	51	CATTACCAAT	5	0.5623	CATTACCAAttCcagttaATAcGcACcgTAAaaaGangAAcncGaAATntn
NZ_ALPT02000001.1	GCF_000292245.2	57	27020	27280	261	5	51	GTAATGAAAA	4	0.6101	GtAATGaAAAAgCCaTGCtgaGgCaaaATTAcgGTGcGAAaAatgaGgaATAg
NZ_ALPT02000001.1	GCF_000292245.2	58	26892	27198	307	6	51	CAATTTTCAT	6	0.919	CAATTTTCATTACCAATCACgCTTTATTCGCACCCTAATTTGGCTTCACCT
NZ_ALPT02000001.1	GCF_000292245.2	59	24274	24682	409	8	51	GGTTCGAAAA	8	0.9094	GGTTCGAAAAAACTTGAATAGGTAATGaAAAgCCGAGgTGTtAaGAATTAg
NZ_ALPT02000001.1	GCF_000292245.2	60	13365	13773	409	8	51	CGGTGCGTAT	8	0.8207	CGGTGCGTATTATCCncaATTGGTAATGTAATtTTcaCTTtCTCtCttTTa
NZ_ALPT02000001.1	GCF_000292245.2	61	1751	1955	205	4	51	TTTTCATTAC	4	0.6561	TTTTCATTACcTATcCgcccTTTTTCGcaCcCTAATtTggcCCacTctcCT
NZ_ALPT02000001.1	GCF_000292245.2	61	11632	11836	205	4	51	TTTTCATTAC	4	0.8954	TTTTCATTACcTATCACATGCTTTTCGCACCCTtATtTctGCAAGcCgCgA
NZ_ALPT02000001.1	GCF_000292245.2	61	22691	23863	1173	6	195	ACGTCGAATA	5	0.5758	ACGTcGAATACACtAagnCcgTtCCacTcGgATTgAgtTTgcTtAtAaAcaCATCaaAnTtCcGTTanAacTttgaTcAtAtGCtCCnGcgGTCGTtGGgAAATtcGntGAtgttGTATanCCngtcACATAcGCATTtCCatCcTcATCgAnngcaATTcCatntCCtnnaTCannAtcacttCCnCCtAAAT
NZ_ALPT02000001.1	GCF_000292245.2	66	18	323	306	6	51	GTAATGAAAA	5	0.7244	GTAATGAAAAaGgngAGcnGGccaAATTAgGGtGCgAAAAAnaGtgTAATAg
NZ_ALPT02000001.1	GCF_000292245.2	72	15429	15633	205	4	51	TTTCATTACC	4	0.8189	TTTCATTACCaATccCCtgTTATTCGTACCcTAATTAAggcAAcCCTCCaT
NZ_ALPT02000001.1	GCF_000292245.2	77	841	1153	313	7	52	TGATTCCCTT	5	0.841	TGATTCCCTTtGcGGcTcTtATTCAtATGCTTTTGGCATCATTGacgcCcTa
NZ_ALPT02000001.1	GCF_000292245.2	80	13385	13741	357	7	51	TTTTTTCGTA	6	0.8368	TTTTTTCGTACcCTAATTCaGCcAACACTCGAGTTTCATTACcTATTACCA
NZ_ALPT02000001.1	GCF_000292245.2	80	17413	17718	306	6	51	TTTCATTACC	5	0.8693	TTTCATTACCTATTCacccTTTTTCGCaCCtTAATTTgGCaTtCACcGCTT
NZ_ALPT02000001.1	GCF_000292245.2	82	9184	9652	469	9	52	AATCAAAGGC	9	0.916	AATCAAAGGCtGtCAATGAAGCCAgAAGCCATCGAATcAgAGCCAGAAAGGg
NZ_ALPT02000001.1	GCF_000292245.2	83	12733	12989	257	5	51	TTTTCATTAC	4	0.7023	TTTtCATTACcAATTAAcctTTaTTcGCACTCTAAtTcacCgCAncTcgcAtt
NZ_ALPT02000001.1	GCF_000292245.2	84	3892	4206	315	6	52	TTTGATTCCC	4	0.7464	TTTGATTCCCTTTCcGGCTTTgAttCAAcGGCTTccGgatTCATTGcgggCC
NZ_ALPT02000001.1	GCF_000292245.2	84	12497	12803	307	6	51	CTTTTTCATT	6	0.7061	CTTTTTCATTACCTATTAcCAaTTTTTCGCACCcTAATCcgGccaACTCnG
NZ_ALPT02000001.1	GCF_000292245.2	87	12883	13293	411	8	51	CTTTTTTCAT	6	0.9041	CTTTTTTCATTACTTATCcTTTGTTATTCGCACCtTaATTTGGCACGTTCC
NZ_ALPT02000001.1	GCF_000292245.2	91	13346	13554	209	4	52	TGATTCCCTT	4	0.751	TGATTCCCTTTccgaCTTTTATtCaATgGCTTtcgGAcTCAtTGACGctCTT
NZ_ALPT02000001.1	GCF_000292245.2	92	17	274	258	5	51	TTCGGCTTAT	3	0.8954	TTCGGCTTATAATTCTTacTCTCCATTCTTTTTACGCCGAaCTctCTCTTa
NZ_ALPT02000001.1	GCF_000292245.2	92	15221	15533	313	6	52	CTCTATGATT	6	0.8632	CTCTATGATTCCCTTTCTGGcTTTgATTCACCgGCTTTTGACaTCATTGCGG
NZ_ALPT02000001.1	GCF_000292245.2	94	1889	2195	307	6	51	ATTTTCATTA	6	0.7484	ATTTTCATTACCTATCaCAGCTnaTTCGCACcCTaATTTgaCTAcATaCAcc
NZ_ALPT02000001.1	GCF_000292245.2	100	13250	13504	255	5	51	AATACGCCGA	4	0.8693	AATACGCCGAACTTCcCTTtaCTCGGCTCTTTTTTCTGCTTCaCagtTCta
NZ_ALPT02000001.1	GCF_000292245.2	105	6378	7343	966	18	51	TTTCATTACC	14	0.681	TTTCATTACCTAtTcAnCaTTATTCGCACCtTAATcTCcgCaaCtCgGcTT
NZ_ALPT02000001.1	GCF_000292245.2	106	11691	12195	505	8	52	GAAAGGGAAT	7	0.844	GAAAGGGAATCATAGAGCnGCAATGATGTCAAAAGCcAGTGAATtAaAGCCg
NZ_ALPT02000001.1	GCF_000292245.2	107	33	293	261	5	52	CCTTTTCTTG	5	0.8616	CCTTTTCTTGtCTCCATCCttgtTTGGTtACCTCTTTCCTCcaCgCTCCTtC
NZ_ALPT02000001.1	GCF_000292245.2	107	6328	6635	308	6	51	GTGCGTATTC	5	0.9582	GTGCGTATTCATCTGATTTgGTAATCAAATTTCAACCTgaGCCGAATTACG
NZ_ALPT02000001.1	GCF_000292245.2	111	7118	7883	766	15	51	GATTGGTAAT	15	0.8162	GATTGGTAATgAAATtcTCGCtTTTCCtgAtTTTCATTACCTATTACtcCn
NZ_ALPT02000001.1	GCF_000292245.2	122	8353	8558	206	4	51	TTTTCATTAC	3	0.8083	TTTTCATTACCTATTatnGTTTaTTCaAACCCTAATTGagnGAGTttCCCT
NZ_ALPT02000001.1	GCF_000292245.2	125	10	369	360	7	51	TCGGCGTAAA	5	0.8327	TCGGCGTAAAAAGAaTGGAGaaaAaGAAtTATAAGCCgAAtAAGAgccAgt
NZ_ALPT02000001.1	GCF_000292245.2	126	27	495	469	9	52	CTCTGATTCA	9	0.7825	CTCTGATTCATatGCTTTTGgCaTCATTGACTccCTATGATTCCCTTTGgca
NZ_ALPT02000001.1	GCF_000292245.2	128	7207	7563	357	7	51	GTAATGAAAA	6	0.8135	GTAATGAAAAGCacGaGcTGGtCgAATTAcGGTtCGAATCaAgGTGAATAg
NZ_ALPT02000001.1	GCF_000292245.2	130	6522	6734	213	4	53	GAAAGTCATA	4	0.9329	GAAAGTCATAAGCAAaGAGCGGGAAAAGCCAAcTAGaTTCCGACATTAAGcCg
NZ_ALPT02000001.1	GCF_000292245.2	133	14	269	256	5	51	TTTTCATTAC	5	0.6398	TTTTCATTACCtATtCctgtTtATTCGCAcCcTAATctCTTaCAgCacggc
NZ_ALPT02000001.1	GCF_000292245.2	136	43	303	261	5	52	ACCTCTTTTC	5	0.8359	ACCTCTTTTCCaTTctcTCcTTCCCaTTTaTTGtCTCCAtCTccATTTGGtt
NZ_ALPT02000001.1	GCF_000292245.2	139	4619	4975	357	7	51	GTAATGAAAA	6	0.7889	GTAATGAAAAGCtGtGCAGTGccAAATTAGaGTgCGAATAAAcTGGGATAA
NZ_ALPT02000001.1	GCF_000292245.2	171	47	724	678	13	52	AAAGGGAATC	12	0.7617	AAAGGGAATCATAGAGCcGCAATGAtGTCAAAAGCcggTGAATcAaAGCcag
NZ_CP015506.1	GCF_000294775.2	1	370090	370350	261	5	52	GACGAAAAAG	3	0.8205	GACGAAAAAGgAAGagGaaCGAGGAAAATGGTcGTCATAgAGgnTTCATGAc
NZ_CP015506.1	GCF_000294775.2	1	477876	478136	261	5	52	GTGAGTCCGA	5	0.8667	GTGAGTCCGAACacAGTGCTtATTcGGAcAGGagAAGAAGaAAACCGaGtTg
NZ_CP015506.1	GCF_000294775.2	1	658243	658659	417	8	52	GAGTCCGAAG	8	0.8297	GAGTCCGAAGGTGgAGgAGGtTCGGACAGAaAaGggaGAAATCAACgTGAGc
NZ_CP015506.1	GCF_000294775.2	1	796655	797434	780	15	52	CGATTAACTA	14	0.7795	CGATTAACTAcCATTTTCCcTnGacCcatGTcaTTTTcGTCGTTAaACaTCc
NZ_CP015506.1	GCF_000294775.2	1	859052	859364	313	6	52	ACTTCGGACA	6	0.7839	ACTTCGGACAGGAGAAGaaGAAAcCCGtTCaGAGCAGTCCGAACCTaGAtGCA
NZ_CP015506.1	GCF_000294775.2	1	899649	899960	312	6	52	TAACTCCCAT	5	0.8718	TAACTCCCATaTTTCATGtgGcAtCTCTtgTTTGGtCGaTAATGATTAGgAt
NZ_CP015506.1	GCF_000294775.2	1	900085	900448	364	7	52	TGAAGCCGAA	6	0.8103	TGAAGCCGAAAAAGGaacCaGAGcCAGAAaAATGGTCGCCATGAAGCtCTCA
NZ_CP015506.1	GCF_000294775.2	1	910807	911429	623	12	52	AACGACGAAA	10	0.8321	AACGACGAAAACGTGGAGAGAGTAGAgAAAATGGTAGcTAATCAaCCGGATt
NZ_CP015506.1	GCF_000294775.2	1	1113586	1113995	410	6	52	GTTCGGACAG	4	0.7863	GTTCGGACAggAgAAGAgGaaaaAcCGTGgAtTGaGTCCgAAGTcGCcCTaT
NZ_CP015506.1	GCF_000294775.2	1	1168663	1168919	257	5	52	GAAAAATGGT	3	0.812	GAAAAATGGTCGCCATGAgCaCTtCATGAAgCcGAAAatCAGGAAGCaAaga
NZ_CP015506.1	GCF_000294775.2	1	2223445	2223705	261	5	52	TCATGACGAC	5	0.8718	TCATGACGACGAAAaTgCAAGAGAGGaAAAGAAAAtGGtCGtcAtGGAggGt
NZ_CP015506.1	GCF_000294775.2	1	2273821	2274185	365	7	52	CTCAAAAAAT	7	0.9438	CTCAAAAAATGgGAGCTAATCGAAaTGAATAACGACGAAAAAGAAAcCTCTA
NZ_CP015506.1	GCF_000294775.2	1	2523541	2523749	209	4	52	CTGTCCGAAT	4	0.6761	CTGTCcGAATGaTgaccaACTtCGgACTcacaCcTCCaGAttaCCcCTtCTT
NZ_CP015506.1	GCF_000294775.2	1	2554186	2554498	313	5	52	TGAGTCCGAA	4	0.7474	TGAGTCCGAAgTTGacTGGtGTTcGgACaCAAAAcCGcgAaCgGATgctCGc
NZ_CP015506.1	GCF_000294775.2	1	2652246	2652610	365	7	52	CTGTCCGAAG	5	0.8718	CTGTCCGAAGTCGTGGCAGGTTCGGACTCTGGcaCggGgaTTTttCCTtTTa
NZ_CP015506.1	GCF_000294775.2	1	2711828	2712087	260	5	52	ATTAACTACC	4	0.772	ATTAACTAcCATTTtcGCcTTaCTcCaCTCaaTTTCGtCGTaAaTCCAtgtG
NZ_CP015506.1	GCF_000294775.2	1	2731628	2731940	313	6	52	TTCTCTGTCC	6	0.8479	TTCTCTGTCCGAAGTTGGCCCaGGTTcGGACTCtCaCaCCgGgTTTTTCGAt
NZ_CP015506.1	GCF_000294775.2	1	2845024	2845284	261	5	52	GCACCAACTT	5	0.9077	GCACCAACTTCgGACTCtTTCTCTCCCTTTTTCGCTTcttCTGTCCGAAgtc
NZ_CP015506.1	GCF_000294775.2	1	2898257	2898722	466	9	52	TTATGGCGAC	6	0.8256	TTATGGCGACcGTTTTtACTTGgACCTCCaatTTTTcGTCGTCATgaACCTC
NZ_CP015506.1	GCF_000294775.2	1	2910855	2911062	208	4	52	CTCCCATTTT	3	0.812	CTCCCATTTTGtTGGCTtgCTctGGGAtTTCGnCtTTATTCCnTTTGaTTAA
NZ_CP015506.1	GCF_000294775.2	1	2924329	2925107	779	15	52	TTTTCGTCGT	13	0.8475	TTTTCGTCGTTaTTCATTACGATTAACTACCATTtCTTatGGnGCaCAgCct
NZ_CP015506.1	GCF_000294775.2	1	3171456	3171624	169	4	42	CAGCCTTTTA	4	0.8942	CAGCCTTTTATCCATCGAgCTGACcTTTTGaTCCAGAaCGTc
NZ_CP015506.1	GCF_000294775.2	1	3342184	3342700	517	10	52	TTTTTCGTCG	6	0.9111	TTTTTCGTCGTTATTCGCTCTGATTAACTACCAGTTTCcTTGAGaATTCCGC
NZ_CP015506.1	GCF_000294775.2	1	3372157	3372521	365	7	52	TCTTCGGACA	7	0.8645	TCTTCGGACAcAAaCAGncTATTTCtcGTTCTTCCTGTCTGAACCTGCCCCg
NZ_CP015506.1	GCF_000294775.2	1	3419345	3419761	417	8	52	TTCGGACTCA	6	0.8376	TTCGGACTCATTCcCTCGGATTCTTGCTTCTTCTGTCCGAAGGtGcgCCGac
NZ_CP015506.1	GCF_000294775.2	1	3448271	3448740	470	9	52	CCATTTTCCT	8	0.8342	CCATTTTCCTtCgACCtTCGTCTTTTTCGTCGTTATTctTCTCGATTAACTa
NZ_CP015506.1	GCF_000294775.2	1	3523470	3523938	469	9	52	ACATTTTCGG	9	0.8047	ACATTTTCGGCgTTAATCCaGtcGaTTAACTAcCagTTTCcTcCTCCCCTCc
NZ_CP015506.1	GCF_000294775.2	1	3556334	3556750	417	4	104	GGACTCTGGT	4	0.8331	GGACTCTGGTtgAGGaTaTCacGTaTTTTGGgTCCaAACCtGAGcCTACTTCAGAcTcTGGTTGAGCTCATCCTGaAATgTGAGTCCGAACCTAGTaCAACTTC
NZ_CP015506.1	GCF_000294775.2	1	4325726	4326222	497	4	124	GCTGAACAGT	4	0.9946	GCTGAACAGTCGCCTCCGCTTTTCTTTgCTATGTCCAGCTGCGGCTCCTAGCCCCTCGAGGTCATAAGCTGGTCTGCTCTGCGGCAAACTGCGCCGCGCCACAGCCCATCTTATGCTTGTCGGG
NZ_CP015506.1	GCF_000294775.2	1	4687252	4687712	461	9	51	GATTAACTAC	8	0.7297	GATTAACTACCaTTTTTCTtTgcaCCcCTTATTTTcGGCGTTAATCCcTCc
NZ_CP015506.1	GCF_000294775.2	1	4788379	4788640	262	5	52	TTCGGACAGA	4	0.8632	TTCGGACAGACTCtGGaCtTTTtCTGCCTTgCCTGTCCgAAcTTGCCcCaGG
NZ_CP015506.1	GCF_000294775.2	1	4910289	4910520	232	6	42	GATTCCATTG	5	0.9054	GATTCCATTGATCAgAGaTTTGATTCGGtTGATCAGAAGTTt
NZ_CP015506.1	GCF_000294775.2	1	4944734	4944837	104	5	21	TCTATTTGCA	3	0.4907	TCTATTTGCAGnttTncGGc
NZ_CP015506.1	GCF_000294775.2	1	5051016	5051119	104	5	21	TGCAAATAAA	3	0.44	TGCAAATAAAcnGgTngaAcc
NZ_CP015506.1	GCF_000294775.2	1	5091581	5091934	354	5	52	TCCCTGTTTT	3	0.9316	TCCCTGTTTTCcGCTTCTTCTGTCCGAAGTaGCGCTAagTTCGGACTCACTC
NZ_CP015506.1	GCF_000294775.2	1	5335150	5335462	313	6	52	ACTTCGGACT	6	0.5935	ACTTCGGACTCaACcTCTCCgATTtCtaCTCctaCTGTCcGAAtaactGcCA
NZ_CP015506.1	GCF_000294775.2	1	5362631	5363411	781	15	52	CTGTCCGAAG	15	0.8706	CTGTCCGAAGTTaCaCCAaGTTCgGACTCTaTCTCtCGGTTTTCcgnCTCTC
NZ_CP015506.1	GCF_000294775.2	1	5435232	5435596	365	7	52	CTGTCCGAAT	7	0.768	CTGTCCGAATCnGcgCCAACTTCGGACTCattCnCTCgGaTTTCtCCTccTC
NZ_CP015506.1	GCF_000294775.2	2	295544	295664	121	5	12	AGCCTAAGCC	3	0.6667	AGCCTaAgCCtn
NZ_JH921517.1	GCF_000299035.1	1	106604	107612	1009	28	36	ATGATGGATA	28	0.9594	ATGATGGATAATAACCAAATGCCGAATATGATGCCA
NZ_JH921517.1	GCF_000299035.1	1	825324	826476	1153	60	18	CCTTGTTCGC	49	0.8502	CCTTGTTCGCCcTGaGGt
NZ_JH921517.1	GCF_000299035.1	1	1198325	1198505	181	9	15	CAAAAACCAG	7	0.752	CAAAAaCCAGAGGAn
NZ_JH921517.1	GCF_000299035.1	1	1278771	1279065	295	21	12	GAAGATGAAG	16	0.8926	GAAGAaGAAGAA
NZ_JH921517.1	GCF_000299035.1	2	20736	20973	238	5	45	GAACAAGCTC	4	0.837	GAACAAgCTCGTAaaCAacAgGAAGAgCAACAaCGtCAaGCTGAa
NZ_JH921517.1	GCF_000299035.1	2	237491	238103	613	4	153	CGCTTGCCAT	4	0.6189	CGCtTGCCATTCcGGACCAccACgTTTcTCCCAaATaGCaGCatAacgatCcTgaCCattactaccgTaaCCacTtAcntGcatATcAacCGaTAgCCTTGcGCAAccAgttcaTtgAACGTccGcTGaTAtTGctctGctGTcAAaCCATGtCg
NZ_JH921517.1	GCF_000299035.1	2	1035187	1035517	331	5	66	TAGTACCATT	5	0.7274	TAGTACCATTTtCCaTcTACTTgTncCCAnCCtgtTTTCATtGCtCCaCCatcATTtgcATctAgG
NZ_JH921517.1	GCF_000299035.1	2	1035252	1037684	2433	17	66	GTAGTACCAT	15	0.7053	GTAGTACCATTTnCCnTcTaCTTgtncCCAgCCTgTTTTCATtGCTCCaCCaTcATTtcCATcTAg
NZ_JH921517.1	GCF_000299035.1	2	1062701	1063439	739	41	18	CTTCTTGCGC	41	0.9165	CTTCTTGCGCTTTCGCTA
NZ_JH921517.1	GCF_000299035.1	2	1202161	1203221	1061	7	99	AACAAAAATA	6	1	AACAAAAATAACAGTAACGATGAAGATACAGAAACAACATCGAATGAAAAAATAAACAATACAAAACAAGATAACGATAATCAACAAAATTCTAACAAC
NZ_JH921517.1	GCF_000299035.1	3	203147	203195	49	4	12	TTTCTTTTTC	4	0.8889	TTTCTtTTTCTt
NZ_JH921517.1	GCF_000299035.1	3	476185	476329	145	8	18	ATCTTGGTCT	8	0.9603	ATCTTGGTCTTTTCCTGg
NZ_JH921517.1	GCF_000299035.1	4	44054	44162	109	4	18	CACCTAATCC	3	1	CACCTAATCCAACTCCGC
NZ_JH921517.1	GCF_000299035.1	4	202303	202378	76	5	15	TTAGGCTCTT	5	0.7563	TTAGgCTCTTCTtTn
NZ_JH921517.1	GCF_000299035.1	4	316574	316862	289	4	72	TTCTGCTGCT	4	0.9691	TTCTGCTGCTTGTCTTCTGTTTGGCTGTTTGTTGCCTTTTCATCAGCAGAACCaTTTGTTGAtTTCTCTTCc
NZ_JH921517.1	GCF_000299035.1	4	356724	357203	480	4	122	GGCTCGTTCA	3	0.9854	GGCTCGTTCAGAATGGGAGGAGGATGGAGCTTCTGcCGtAGAGGCGCTTTTTGCCTCGTAGGAAGACGCGAAGCCACCGACCGTTCTTGCCCCTGGAGCTGGATATCTTTAAAAGCGGAATT
NZ_JH921517.1	GCF_000299035.1	5	177403	178117	715	17	42	AGTTGTAGTG	17	0.9818	AGTTGTAGTGGAAACTCGAGAAGAAGAGAGACCAGTAGAGCG
NZ_JH921517.1	GCF_000299035.1	14	15269	15464	196	5	39	TTACCATTAT	5	0.9521	TTACCATTATCAGAGCCAcTGCCATTGTTCGTgTTgTTA
NZ_JH921517.1	GCF_000299035.1	27	4592	4928	337	7	48	TCAGCCAGAA	7	0.9524	TCAGCCAGAAAACAACGGAAAAGGatATAAACAAGAAAATAGAGAGTC
NZ_AJTN02000265.1	GCF_000305495.1	3	23376	23586	211	5	42	ATTGTTAGAG	5	0.8197	ATTGTTAGAGcTGCGtCGATcATTCGAACAaCgACGGCgacG
NZ_AJTN02000265.1	GCF_000305495.1	17	24629	24719	91	6	15	GGTACTGAAA	6	0.9467	GGTACTGAAAAACCa
NZ_AJTN02000265.1	GCF_000305495.1	37	40246	40493	248	6	21	TATTCCCGTC	5	0.5136	TAtTCCCGTCTgcgnangntg
NZ_AJTN02000265.1	GCF_000305495.1	66	16974	17058	85	4	21	TTATTCCCGT	4	0.6136	TTATTCCCGTCtcGaataaGc
NZ_AJTN02000265.1	GCF_000305495.1	84	16859	17291	433	7	39	CTTTTCCTGA	5	0.8906	CTTTTCCTgAAGTCTaCgGAtCCTGTGtAGTATgGTGCg
NZ_AJTN02000265.1	GCF_000305495.1	90	7041	7359	319	7	21	ATTCGGCCCT	6	0.5082	ATTCGGCCCTtanTctccAtcnn
NZ_AJTN02000265.1	GCF_000305495.1	162	38	785	748	21	18	CAGGAGCAAC	13	0.7117	CAGGAGCaACaGGaGtaA
NZ_AJTN02000265.1	GCF_000305495.1	193	33	213	181	5	36	ACAGGTGATA	5	0.7963	ACAGGTGATACcGGgGCnACcGGaGtaACnGGAgca
NZ_AJTN02000265.1	GCF_000305495.1	210	5429	5585	157	8	18	GCTTCTTGTT	6	0.8667	GCcTCTTGTTcAGCTTcT
NZ_AJTN02000265.1	GCF_000305495.1	243	5857	5941	85	4	21	AGACGGGAAT	4	0.5202	AGACGGGAATaActtccatctc
NZ_AJTN02000265.1	GCF_000305495.1	259	12228	12312	85	4	21	TATTCCCGTC	4	0.4271	TAtTCCCGTCtcatcatgnGct
NZ_AJTN02000265.1	GCF_000305495.1	263	11580	11634	55	4	12	GAAAAAGAAA	3	0.9259	GAAAAAGAAAAg
NZ_AJLR01000001.1	GCF_000307855.1	16	13575	13719	145	6	24	GGAGGATTTT	6	0.9	GGAGGATTTTGcGCAGGCAGGTGc
NZ_AJLR01000001.1	GCF_000307855.1	40	158681	158889	209	4	52	TTTATCCTCA	4	0.9231	TTTATCCTCAcCAAACCgaGcCTAGaTGAGGTTTGATAGTAAATAACTCGTG
NZ_AJLR01000001.1	GCF_000307855.1	92	44514	45037	524	8	65	GTCGCATCCC	5	0.4909	GTCGCATCCCACGCGGATGCGTGGATTGAAATgnCnAncAtgnCGagatanAnCcgnnantcTnGn
NZ_AJLR01000001.1	GCF_000307855.1	111	42295	42598	304	4	48	GGGATGCCGC	3	0.8889	GGGATGCcGCTAAATCCGGCTCCTGGTACcCCTCCATAaCCTGCtgGt
NZ_AJLR01000001.1	GCF_000307855.1	128	3586	3794	209	4	52	TTTGGTGAGG	4	0.8291	TTTGGTGAGGATAAAagCAGgTTATcTACtacCAAAaGTaAgtAGAGtGgAA
NZ_AJLS01000001.1	GCF_000307875.1	7	97	181	85	4	21	ATTCCGCCAA	4	0.5713	ATTCCGCCAActTcanaagTA
NZ_AJLS01000001.1	GCF_000307875.1	7	26272	26417	146	7	21	TGCGACAGTA	6	0.6586	TGCGACAGTAAaGCGtggctA
NZ_AJLS01000001.1	GCF_000307875.1	34	24055	24262	208	4	52	TGTCCTCAAT	3	0.812	TGTcCTCAATAaGGGcTaTTGaGGACAAAAcTCgcCTGGATAGCagGAAAAa
NZ_AJLS01000001.1	GCF_000307875.1	34	35332	35689	358	7	51	TTGGTCTTCA	7	0.8755	TTGGTCTTCATCCGCTTAATGAAGACCTTTTTTCcGATTTCgTTTACACTT
NZ_AJLS01000001.1	GCF_000307875.1	35	121244	121841	598	4	114	CGCCACAATA	3	0.6483	CGCcACAATATcGCgCCAgtCaCtTAcaTTgCATTGGccaTactnATTcnaACCtACAGcCatcACnGTaCCGTCCGATtTAAGnCCGATnGTATGannAnTagCCCgCcGCtAt
NZ_AJLS01000001.1	GCF_000307875.1	52	16517	17289	773	5	51	CGTTACCTTT	4	0.7473	CGTtACCTTTTcTtCgTatTTTCcCaTTTTtGGTcAcaTAGAccCcTTCTA
NZ_AJLS01000001.1	GCF_000307875.1	55	48119	48266	148	7	21	TTTGGCGGAA	7	0.5476	TTTGGCGGAATtaccAnTcna
NZ_AJLS01000001.1	GCF_000307875.1	55	97122	97182	61	4	15	AATAATGGCA	4	0.8963	AATAATGGCAACGgc
NZ_AJLS01000001.1	GCF_000307875.1	58	10690	10774	85	4	21	CGCTCATTGA	4	0.6389	CGCTCATTGAcagCtTaaAtT
NZ_AJLS01000001.1	GCF_000307875.1	58	51271	51373	103	5	21	TCCGACAGTA	4	0.5845	TCCGaCAGTAAcggtggCtTA
NZ_AJLS01000001.1	GCF_000307875.1	97	105197	105245	49	4	12	CAAATATGAT	4	1	CAAATATGATGC
NZ_AJLS01000001.1	GCF_000307875.1	114	10800	11164	365	7	52	AAAATCTAGC	7	0.8755	AAAATCTAGCggACTGTCCTTAATAGGCGCTGTTGAGGACAAAAcgGgGTtG
NZ_AJLS01000001.1	GCF_000307875.1	114	62513	62721	209	4	52	TTTTGTCTTT	4	0.8974	TTTTGTCTTTAAtAAGGGgTCTTAAAGACAtTTCcaGCGAAAGGAAcATgcA
NZ_AJLS01000001.1	GCF_000307875.1	120	4680	4752	73	4	18	AAAGAACAAC	4	0.8519	AAAGAACAACCaATcAtc
NZ_AJLS01000001.1	GCF_000307875.1	120	5376	5682	307	7	42	GGAGAAATGC	5	0.8857	GGAGAAATGCCACAAGGtTACGGcCAGATGCCgacAGGnTAc
NZ_AJLS01000001.1	GCF_000307875.1	121	73699	73903	205	4	51	GTCACGTAGA	4	0.8736	GTCACGTAGAACCTCTCTACGTGACCTCTCcCaTgctTTTTCTcCAAAAta
NZ_AJLS01000001.1	GCF_000307875.1	123	41009	41093	85	4	21	TTGGCGGAAT	4	0.5067	TTGGCGGAATaaacTagaaag
NZ_AJLS01000001.1	GCF_000307875.1	135	3379	3463	85	4	21	TTTATTTGCG	4	0.5255	TTTATTtGCGAAactaGccaca
NZ_AJLS01000001.1	GCF_000307875.1	137	4596	4680	85	4	21	ATGAGCGAAT	4	0.7037	ATGAGCGAATTtcgatgttcA
NZ_AJLS01000001.1	GCF_000307875.1	138	19368	19452	85	4	21	ATCCGACAGT	4	0.7235	ATCCGACAGTtAgCtgCggTt
NZ_AJLS01000001.1	GCF_000307875.1	140	27298	27463	166	11	15	GTATTTCTTC	11	0.8448	GTATTTCtTCTtGAg
NZ_AJLS01000001.1	GCF_000307875.1	146	993	1137	145	4	36	AAAAGGGAAT	4	0.9198	AAAAGGGAATTGGAACtGCAGTcAGAACAACAgAGa
NZ_AJLS01000001.1	GCF_000307875.1	182	7089	7293	205	4	51	TGAAGGACAA	4	0.9041	TGAAGGACAAAACTCTGTaAAAATCgGAAGAAATGTCCTTcATGAAGCcaa
NZ_HE978511.1	GCF_000311725.1	1	120906	121010	105	5	21	AATTCCGGAA	4	0.7045	AATTCCGgAACtTTcGagCAtn
NZ_HE978511.1	GCF_000311725.1	1	927879	928355	477	9	53	CATGAAACAT	8	0.8913	CATGAAACATAcTTTCcCTACAAATCCgCTCTTCTCTTGTcTCATGAACcCcT
NZ_HE978511.1	GCF_000311725.1	2	106659	106759	101	5	20	TATATCGGCG	5	0.5522	TATATCGGCGaaaaTttaAt
NZ_HE978511.1	GCF_000311725.1	2	132590	132855	266	5	53	ACATAAGTTG	5	0.8864	ACATAAGTTGAGCAcATTCttAGAGAAtGTaTGTcTCATGAAGGGcTCATGGa
NZ_HE978511.1	GCF_000311725.1	2	224797	224897	101	5	20	TATATCGGCG	5	0.5937	TATATCGGCGnttttagCaA
NZ_HE978511.1	GCF_000311725.1	2	350998	351082	85	4	21	ATTGCGGGCG	4	0.601	ATTGCGGGcGTTcTanGccata
NZ_HE978511.1	GCF_000311725.1	2	362483	362583	101	5	20	TATATCGGCG	3	0.5253	TATATCGGCGAtattctgAn
NZ_HE978511.1	GCF_000311725.1	2	378341	378913	573	11	52	TTGTCCGAAT	11	0.6749	TTGTCCGAATAAnCcTTCTATTCGGACTanAaCCACTTGgtGctTCCntCnTc
NZ_HE978511.1	GCF_000311725.1	2	435289	435392	104	5	21	AATTCCGGAA	3	0.8307	AATTCCGtAACTTTTcgTgTT
NZ_HE978511.1	GCF_000311725.1	2	554922	555286	365	7	52	TGTCCGAATC	7	0.8755	TGTCCGAATCCAGCTATTATTCGGACTCCtTCTttgTTTTTTCGCTcCaCTC
NZ_HE978511.1	GCF_000311725.1	3	146549	147069	521	10	52	CGGATTCGGA	10	0.8609	CGGATTCGGACAAcATcacCGATTCACCCTGCTTCcCTGTCCGAATaTCaaG
NZ_HE978511.1	GCF_000311725.1	3	434751	434853	103	5	20	ATTCCGGAAC	3	0.8148	ATTCCGGAACTTTTgGAtTA
NZ_HE978511.1	GCF_000311725.1	3	509966	510547	582	11	53	TTTGTCTCAT	9	0.8588	TTTGTCTCATggaGCnTTCATGTTACAtgAgTTaCTCcCTTTCTTGAggAAaG
NZ_HE978511.1	GCF_000311725.1	3	585727	586091	365	7	52	GATTCGGACA	7	0.8974	GATTCGGACAACATtgcCGgTTCAtCCTGCTTCTCTGTCCGAATATCAAGCG
NZ_HE978511.1	GCF_000311725.1	3	662414	662785	372	7	53	TGTATCATGA	7	0.855	TGTATCATGAACCCTTCATGtGACATACTTTcCtCTTcCaACCACCtAACTTA
NZ_HE978511.1	GCF_000311725.1	4	30876	31291	416	8	52	ATTCGGACTC	7	0.7836	ATTCGGACTCCCTTnCnCCTtTTCCTGCTCGacCTGTCCGAATTCCCCTTCt
NZ_HE978511.1	GCF_000311725.1	4	83330	83410	81	4	20	CGCCGATATA	4	0.6035	CGCCGATATAtcTcagAtttt
NZ_HE978511.1	GCF_000311725.1	4	95730	95830	101	5	20	TATATCGGCG	3	0.672	TATATCGGCGtttttTgAGA
NZ_HE978511.1	GCF_000311725.1	4	214050	214934	885	17	52	TCATGAGGAC	13	0.7747	TCATGAGGACaAagTCgggCGAAAatCAgGAAaGTTTGTCCTCATAgaGGGT
NZ_HE978511.1	GCF_000311725.1	4	290049	290519	471	9	52	TATGAGGACA	7	0.867	TATGAGGACAAACTTTctTCcTTTTCGTtcGACTTTGTCCTCATGAAcnCtC
NZ_HE978511.1	GCF_000311725.1	4	326412	326730	319	6	53	TGTGGACAAA	6	0.9061	TGTGGACAAACTtCacCGCTTTTCTTCCaGAGTTTGTCCTCATGAACCtCTTA
NZ_HE978511.1	GCF_000311725.1	4	432525	432628	104	5	21	TAATTCCGGA	3	0.7249	TAATTCCGGAActTtnaCCcA
NZ_HE978511.1	GCF_000311725.1	4	536064	536636	573	11	52	TCTGTCCGAA	11	0.7563	TCTGTCCGAATgCACCTCTTATTCGGACTCCTTCaCCCtCtCtACTacCTTt
NZ_HE978511.1	GCF_000311725.1	4	562666	563196	531	10	53	AGTTTTGTTT	10	0.8653	AGTTTTGTTTCATGAaCCctTCATGtGACATACtTTCCtCTGAAAACAccctG
NZ_HE978511.1	GCF_000311725.1	4	573981	574346	366	7	52	ACTTTGTCCT	6	0.7778	ACTTTGTCCTCATGAACCCTcTATGAGGACAaaCTTTccTGgtTTTCGtccG
NZ_HE978511.1	GCF_000311725.1	6	46056	46316	261	5	52	TCTATTCGGA	5	0.8872	TCTATTCGGACttACTTATtTgTTTTACAGCTtGGgCTGTCCGAaTagCCCc
NZ_HE978511.1	GCF_000311725.1	6	313304	313604	301	6	52	TGTCCGAATA	5	0.8365	TGTCCGAATAtGaagCgGATTCGGACAAtCcctACTACTcTCTCCTCTTTCC
NZ_HE978511.1	GCF_000311725.1	7	13528	13944	417	8	52	ATTCGGACAA	8	0.8892	ATTCGGACAAgcCTAtGGCtTCTTGCTTCCtaCTTGTCCGAATAtCCTTCCG
NZ_HE978511.1	GCF_000311725.1	7	70953	71160	208	4	20	ATCGGTCTAA	3	0.6444	ATCGgTCTAAttTcaaaTaT
NZ_HE978511.1	GCF_000311725.1	9	43921	43981	61	5	12	GGTTCTGGCT	5	1	GGTTCTGGCTTT
NZ_HE978511.1	GCF_000311725.1	11	254	826	573	11	52	GTTCATGAGG	11	0.7925	GTTCATGAGGACAAAGTCgaaCGAAAtccAaGAAAGAnTGTcCTCATAgAGg
NZ_HE978511.1	GCF_000311725.1	12	53034	53294	261	5	52	GACTTTGTCC	5	0.763	GACTTTGTCCTCATGAACnccTTATGAgGACAaaCTTTctTGAtTTTCgtCt
NZ_CAPG01000120.1	GCF_000321185.1	45	7876	8053	178	8	12	CTACTGCTGC	5	0.9111	CTACTGCTgCTa
NZ_CAPG01000120.1	GCF_000321185.1	73	12532	12802	271	7	39	GCTGGTTGCT	6	0.9499	GCTGGTTGCTGCTGCATGCCACCCATCGGTTGTTGgTAc
NZ_CAPG01000120.1	GCF_000321185.1	73	13581	13737	157	4	39	TTCTTTTACT	4	0.7949	TTCTTTTaCTGGAGcTGtTttgaCAATtGGCTTTGGcgc
NZ_CAPG01000120.1	GCF_000321185.1	73	59292	59609	318	5	57	AATGACTCAT	3	0.9532	AATGACTCATAAATaCTcGATTCCTTTTTTATCATGGATTCTTcAGCTGGTCTTATT
NZ_CAPG01000120.1	GCF_000321185.1	87	51026	51170	145	4	36	CTTCTGGTTT	4	0.9444	CTTCTGGTTTATTgTtATCAACAACtGGTTGATCTG
NZ_CAPG01000120.1	GCF_000321185.1	87	138564	139038	475	26	18	GATGCCTGGT	25	0.8928	GATGCCTgGTGGTGGAat
NZ_CAPG01000120.1	GCF_000321185.1	111	34583	34703	121	5	24	CAGGCAAAAG	5	0.9333	CAGGCAAAAGCTgAAGcAGAGGCg
NZ_KB223527.1	GCF_000331575.1	1	30506	31078	573	11	52	TGTCCGAACT	11	0.9021	TGTCCGAACTAgGCTTaaGTTCGGACAGAAATGAcCGCTTTTtcTCAAATGG
NZ_KB223527.1	GCF_000331575.1	1	32436	32556	121	4	30	ATATTTCGGT	4	0.9333	ATATTTCGGTTAGCTTTTcAACaTAATgGG
NZ_KB223527.1	GCF_000331575.1	1	73323	73782	460	9	51	TCAGCAAATC	9	0.9477	TCAGCAAATCGCTGAAAAATCCTTTTTGCTGATAATAAAAccGATTTAcCa
NZ_KB223527.1	GCF_000331575.1	1	75628	75724	97	4	24	ACTGTTTTTC	4	0.9074	ACTGTTTTTCGTTcTgcTATTTAC
NZ_KB223527.1	GCF_000331575.1	1	153900	154010	111	7	12	ATTTTGATTT	5	0.7778	ATTtTgATTTtg
NZ_KB223527.1	GCF_000331575.1	1	158394	159108	715	14	51	GTTTTGCTGA	14	0.9793	GTTTTGCTGATAGTAAACCTTATTTATCGTCAGCAAATTGAGAATACGGCC
NZ_KB223527.1	GCF_000331575.1	1	158415	160735	2321	32	51	ATTTATCGTC	31	0.8191	ATTTATCGTCAGCAAATtGAGAATACGGCCGTTTTGCTGATAGTAAACCTT
NZ_KB223527.1	GCF_000331575.1	1	244438	244999	562	11	51	TTTTGCTGAT	11	0.9325	TTTTGCTGATAGTAAATCCTTTTTATcgTCAGCAAATTGAGGATCGCGaCg
NZ_KB223527.1	GCF_000331575.1	1	475624	475876	253	12	21	TTACCCATAT	12	0.7353	TTACCCATATaTcTGnGCAct
NZ_KB223527.1	GCF_000331575.1	1	651421	651726	306	6	51	GTTTTGCTGA	5	0.8536	GTTTTGCTGATcGTAAATCctTTTTATcGTCAGCAAAtccAgTctCaCGCc
NZ_KB223527.1	GCF_000331575.1	1	755726	755838	113	4	21	CTTTATTGTC	3	0.6019	CTTTATTGTCCGgaATtGccn
NZ_KB223527.1	GCF_000331575.1	1	755995	757235	1241	8	155	TGCTCTACCG	8	0.9866	TGCTCTACCGACTGAGCTATCGAGCCATAATAATATTTAACTTACAACTTTATACTCCACTTGCAAAACGTCCTCTGTCCCTTCCTCTTCTAGCTTATTCTTTGATGCTTATGCGTCGGGACAACTCGCAGCTGATTCGCTGATGTGGTGCTCGT
NZ_KB223527.1	GCF_000331575.1	1	892265	892616	352	9	39	CTCCGTATCC	9	0.7987	CTCCGTATCCaGGCATtGctCCATAgCCcGctGGgGctG
NZ_KB223527.1	GCF_000331575.1	1	893092	893287	196	5	39	AAACCTGGCT	5	0.9111	AAACCTGGCTGAGcGCCATAAgGAACTCCtgCTGcGGCG
NZ_KB223527.1	GCF_000331575.1	1	1325868	1326120	253	6	42	TTCGCTTTCG	6	0.7947	TTCGCTTTCGGgTTTGCTTTTggGTCTAccTTcGaATTtCCg
NZ_KB223527.1	GCF_000331575.1	1	1363446	1363522	77	4	19	TATATTCTCT	4	0.9181	TATATTCTCTacGTTATTA
NZ_KB223527.1	GCF_000331575.1	1	1364253	1364865	613	12	51	CGCTTTTATC	12	0.8875	CGCTTTTATCGTCACGTAAAaTGAtTtCaacGCGTTTTGCTGATAaTAAAt
NZ_KB223527.1	GCF_000331575.1	1	1378343	1378409	67	6	11	GCACTATTTT	6	0.9354	GCACTATTTTc
NZ_KB223527.1	GCF_000331575.1	1	1399302	1400446	1145	22	52	GTTCGGACAC	22	0.8944	GTTCGGACACaAtTTTGCTACTACGGCCgTTTTCTGTCCGAACTACCACCAA
NZ_KB223527.1	GCF_000331575.1	1	1522649	1522889	241	16	15	TATTCGCTCC	16	0.8704	TATTCGCTCCAGTGC
NZ_KB223527.1	GCF_000331575.1	1	1524595	1525167	573	11	52	TTTTCTGTCC	11	0.9026	TTTTCTGTCCGAACTTGGCCTCAGTTCGGACtCAATTTTaGCTTTTGCTGCg
NZ_KB223527.1	GCF_000331575.1	1	1527350	1527623	274	7	39	CAAAGTCTCA	5	0.8291	CAAAGTCTCATAGCAtGCTgaTCaTtGAcTACaTCAAtg
NZ_KB223527.1	GCF_000331575.1	1	1528380	1528428	49	4	12	GGATGAGTTA	4	0.9444	GGATGAGTTATt
NZ_KB223527.1	GCF_000331575.1	1	1553326	1553721	396	4	51	TCCGTTATTT	3	0.695	TCCGTTATTtgtCcaAaAccCTatGCTaCaGCtATTTTncCGGACaCCAGg
NZ_KB223527.1	GCF_000331575.1	1	1603161	1603305	145	4	36	TCGCTTTGAT	4	0.8272	TCGCTTTGATTTtgGTTTtgGGAcAAGCcCtCGTCc
NZ_KB223527.1	GCF_000331575.1	1	1618267	1618343	77	4	19	CTTGATTGAG	4	0.9298	CTTGATTGAGAATCcTCAg
NZ_KB223527.1	GCF_000331575.1	1	1625853	1626033	181	9	20	TAATGAGGGT	9	0.9741	TAATGAGGGTaTTAAACTTT
NZ_KB223527.1	GCF_000331575.1	1	1646263	1646335	73	6	12	TAAGAAAATA	6	0.9407	TAAGAAAATAAc
NZ_KB223527.1	GCF_000331575.1	1	1646807	1647470	664	11	51	CTGATAGTAA	9	0.8853	CTGATAGTAAACtTTATTTATcGTCAGCaAATcGnGAatTCGGCTGGTTTG
NZ_KB223527.1	GCF_000331575.1	1	1650370	1650647	278	5	55	GGACCATGAT	3	0.903	GGACCATGATTAAGCTGCTATTTGTTGGtAgTTTTATACAtAGcAcTTGATTCGc
NZ_KB223527.1	GCF_000331575.1	1	1667305	1667917	613	12	51	TTTACTATCA	12	0.8578	TTTACTATCAcCAAATtcGCTCTgCGTCCGTTTTGCTGAtgATAAATCGgA
NZ_KB223527.1	GCF_000331575.1	1	1688744	1689472	729	14	52	TTTCTGTCCG	14	0.876	TTTCTGTCCGAATTCgcACcTAGTTCGGACTCgATTTCGCTtCtncGGCCTT
NZ_KB223527.1	GCF_000331575.1	1	1702114	1702162	49	4	12	CGTTGTATTA	4	1	CGTTGTATTATT
NZ_KB223527.1	GCF_000331575.1	1	1704740	1704945	206	4	41	AATATTGGAA	3	0.8699	AATATTGGAATTTGcTTCTgAAAATTtCAGGgTTAGTtCCc
NZ_KB223527.1	GCF_000331575.1	1	1705037	1705121	85	4	21	ATTTATTGTC	4	0.5483	ATTTATTGTCcggaaACaAgg
NZ_KB223527.1	GCF_000331575.1	1	1707310	1707394	85	6	14	ATTTTGTAGT	6	0.9175	ATTTTGTAGTCGTg
NZ_KB223527.1	GCF_000331575.1	1	1781562	1782030	469	9	52	TCCTGTCCGA	9	0.8761	TCCTGTCCGAACTAcCaCCaAGTTCGGACACCATTTGgTgCTTaTGCTAAAa
NZ_KB223527.1	GCF_000331575.1	2	25217	25727	511	10	51	AAAAGGATTT	10	0.957	AAAAGGATTTACTATCAGCAAAACGGCGTGAGACTggATTTGcTGACGATA
NZ_KB223527.1	GCF_000331575.1	2	519806	520142	337	8	42	AGATTCGTGG	8	0.8333	AGATTCGTGGGTAAAGcACCGgGTtAtgTgGGTATTCtAcTa
NZ_KB223527.1	GCF_000331575.1	2	525802	525852	51	4	10	TTGTCGCGGA	3	1	TTGTCGCGGA
NZ_KB223527.1	GCF_000331575.1	2	526077	526485	409	8	51	ATCAGCAAAA	8	0.8312	ATCAGCAAAACgGaGCGATcCTCAATTTGcTGAcgATAAAAcGGATTTAcT
NZ_KB223527.1	GCF_000331575.1	2	594953	595079	127	5	21	TTCCTTCCGT	4	0.8624	TTCCTTCCGTGGTAaCgTgGa
NZ_KB223527.1	GCF_000331575.1	2	599172	599835	664	13	51	TATCAGCAAA	13	0.8847	TATCAGCAAAATGgTGTGATGCTcGATTTgCTGACGaTAAAAtGGATTTAt
NZ_KB223527.1	GCF_000331575.1	2	602668	602743	76	4	15	ATCACGAATT	3	1	ATCACGAATTCTATA
NZ_KB223527.1	GCF_000331575.1	2	632825	633284	460	9	51	ATTTGGTGAC	9	0.9361	ATTTGGTGACGATAAAACGGATTTACTATCAGCAAAACGATtgaAtTTTCg
NZ_KB223527.1	GCF_000331575.1	3	37579	37631	53	4	13	TACTAGGAGA	4	0.9487	TACTAGGAGACAg
NZ_KB223527.1	GCF_000331575.1	3	40144	40312	169	4	42	TCAAGAATCG	4	0.9312	TCAAGAATCGCGATGaAATGTCcGgTCGTACAATAGACGAGc
NZ_KB223527.1	GCF_000331575.1	3	53390	53458	69	4	17	ATGATGCAAA	4	0.9608	ATGATGCAAAAAAGACg
NZ_KB223527.1	GCF_000331575.1	3	79046	79529	484	7	69	TAATTTCTGA	7	0.9945	TAATTTCTGACTTTGTACCTTCAATAGATGTTCCGTTTGTTAATGTTCAGGTAAAGAGAATTATATGGT
NZ_KB223527.1	GCF_000331575.1	3	82032	82150	119	6	20	CTTACATATA	4	1	CTTACATATATTTTTGGGTC
NZ_KB223527.1	GCF_000331575.1	3	87769	87977	209	4	52	ATTGCGTTGC	4	0.8718	ATTGCGTTGCTCTCGATCAAGAAATGGaCtTCAtAGCCgAGgTaAcGAtCgt
NZ_KB223527.1	GCF_000331575.1	3	88190	88246	57	4	14	CTAATCAACC	4	0.9524	CTAATCAACCAACa
NZ_KB223527.1	GCF_000331575.1	3	122725	123817	1093	21	52	GTCCGAACTA	21	0.8983	GTCCGAACTAGGgGtgaGTTCGGACAGAAAaGGTAGAAGAAAGCGAAATCGa
NZ_KB223527.1	GCF_000331575.1	3	126837	127053	217	9	24	GACCAAAACA	9	0.8333	GAcCAAAACAcAATACaGAaGTTg
NZ_KB223527.1	GCF_000331575.1	4	6822	6946	125	4	31	TAGAATATAT	4	0.914	TAGAATATATGAGAaaACgTTAATTcCGTTG
NZ_KB223527.1	GCF_000331575.1	4	7266	7566	301	6	50	CGACTGCCAC	6	0.7529	CGACTGCCACTATTtGGaAAAcaaAATGcaCacacACTCATTtaCCGcCT
NZ_KB223527.1	GCF_000331575.1	4	14090	14162	73	4	18	TAATTAGTTA	4	0.8025	TAATTAGTTAccaAgCAa
NZ_KB223527.1	GCF_000331575.1	4	18792	18873	82	5	12	GTTGATGTTG	4	1	GTTGATGTTGAT
NZ_KB223527.1	GCF_000331575.1	4	23784	24242	459	13	22	GATACCTTAT	8	0.9026	GATACCTTATGAgTACGGAAat
NZ_KB223527.1	GCF_000331575.1	4	27225	27953	729	14	52	GACAGGAAAT	14	0.9152	GACAGGAAATCCCCAGAACTGCTaAATCGTGTCCGAACTcAGCCCcAGTTCG
NZ_KB223527.1	GCF_000331575.1	4	32194	32368	175	6	29	TTGCGGTAAT	6	0.8989	TTGCGGTAATAaAACTTCTaATACcCCTt
NZ_KB223527.1	GCF_000331575.1	4	37610	37783	174	7	25	TACTACCCTA	5	0.9573	TACTACCCTaTGgTAAAATATGTAA
NZ_KB223527.1	GCF_000331575.1	4	107598	107787	190	7	21	AATCGAGTGC	5	0.9111	AATCGAGtGCTTTtCTCGCgG
NZ_KB223527.1	GCF_000331575.1	4	111890	112405	516	18	21	TTTATTGTCC	13	0.8063	TTTATTGTCCggAaTcAaATt
NZ_KB223527.1	GCF_000331575.1	4	141893	142040	148	7	21	TTTACCCATA	7	0.6876	TTTACCCATATGaaTtAgCta
NZ_KB223527.1	GCF_000331575.1	4	145562	145634	73	6	12	ATGCAAACTC	6	0.7316	ATGCAAACTCtA
NZ_KB223527.1	GCF_000331575.1	4	168656	168731	76	5	15	ATTTCTCCGC	5	0.8133	ATTTCTCCGcTtGgc
NZ_KB223527.1	GCF_000331575.1	4	173707	173821	115	5	23	TACATGTAAA	4	0.8762	TACATGTAAAATCATATTTTcgA
NZ_KB223527.1	GCF_000331575.1	4	174812	175053	242	6	37	GAAATCGGCC	4	0.8619	GAAATCGGcCTTaTTGCacGTTATCGGgCTTgTTGcA
NZ_KB223527.1	GCF_000331575.1	4	228625	228873	249	10	21	TACCCACATA	9	0.6691	TACCCACAtAAAaTgcggATT
NZ_KB223527.1	GCF_000331575.1	4	228971	229263	293	4	73	CACGCAAGTA	4	0.9787	CACGCAAGTATCACTATGGTAATTTGACGGACaTAACTCCACAACGAGATcCCAGAAAGAATCTCTAAAATGA
NZ_KB223527.1	GCF_000331575.1	6	23405	23463	59	4	15	ATTGTAAAAA	3	1	ATTGTAAAAATAAAT
NZ_KB223527.1	GCF_000331575.1	6	31803	31970	168	4	42	GAGTTATATG	3	0.8398	GAGTTATATGGGTATTCCAcCcAAAcTCGTGGGTAAAnCnCC
NZ_KB223527.1	GCF_000331575.1	6	36584	36779	196	5	39	ATGACCATGA	5	0.8564	ATGACCATGATGgAAgCCATAaccAGGgTAgTAACCGcc
NZ_ANNK01000001.1	GCF_000334155.1	10	13608	14440	833	4	208	AGGGTGAGAG	4	0.984	AGGGTGAGAGAGGGAGGAGTTTGGGAGGTAAGAAAAACTAAGgCCTCCGCCGATCTGCCGTCTtTGGTaAAGGGAATCGGACAGTTTTTAGGAGTGCTCTTCTTAACGGGATACAGGCAAGGTAGTGACGcTGAAAAACAtCCCGATCCGCCCTGTCATAAAGAGCGGTGGAAAAGCAAGCTTGCTTTTCATGATTAAACTTTATGAC
NZ_ANNK01000001.1	GCF_000334155.1	18	2736	3096	361	8	45	GCCCGAAGCA	6	0.8716	GCCCGAAGCAttAggGGtCAGnGCAGAAGTGCcCAGAGCGTGAGA
NZ_ANNK01000001.1	GCF_000334155.1	44	19664	22112	2449	125	18	TGAGGCCCTT	117	0.8835	TGAGGCCCTTGtTCnCCT
NZ_ANNK01000001.1	GCF_000334155.1	48	14925	15845	921	4	230	GAACAACCAT	4	0.9932	GAACAACCATTATGAAGGGTGAGAGAGGGAAAAGTTTGGGAAGTAAGAAAAGCTAAGGGCTCTGCCGAACTTCCGTCTTTGAAGGGAGGAAAGAGGACTTCGAAAAGAATGCACTCTTTAAAaAGAATCTGGCAGAGCCCAAGCTTTGAAACAGAGGTTTATAAGGTCTGAAAAAGAGCGCCCCTCCCCTATCATAAAGAGGGGAGGAAAAACAGCGGTCTGTTTTTCTc
NZ_ANNK01000001.1	GCF_000334155.1	69	26716	27262	547	26	21	CATGAAGAAG	26	0.8679	CATGAAGAAGAaGaaCATGGa
NZ_ANNK01000001.1	GCF_000334155.1	72	536	620	85	7	12	GATGCTGATG	7	0.8519	GATGCtGATGCn
NZ_ANNK01000001.1	GCF_000334155.1	81	1145	1840	696	5	139	TTTTGTGGAA	5	0.9847	TTTTGTGGAAAAGGGGACGGAGCTTACAGGAtGATAAAGCAGGAAGCcTATCGCTCACACCCCTTCATTGAaAGGTTACTCAGCGTTACTGGACGTACTCATTTTCATCCCAGTGGGAAGAGCGAGCCACTTATGCTAA
NZ_ANNK01000001.1	GCF_000334155.1	143	18667	20053	1387	6	231	GAAAAACTTG	6	0.9923	GAAAAACTTGGTTGCCGCTAGATTTTCTGTAAATTGCCCTCTTTACTTGTCATTTGCTGTCTTTCCATTCGAAGATAGCAGTTCAGCGGCAGCCTTAGCTTTTTCTTACCTCCCTTCAGCCCACGCTCTTTCACCCTTAATAATGGTTGTTCAAGAAAAACAAGCCTGTTTTTCCACCTCTCTTTATGACAGGGAGGAATCACTTCTCTTTTTGCCTTCAACCTTTATTTC
NZ_ANNK01000001.1	GCF_000334155.1	160	15	793	779	7	111	TGTGGCGGAA	6	1	TGTGGCGGAATGGCAGACGCGCTAGACTTAGGATCTAGTGTCTTATGACGTGGGGGTTCAAGTCCCTTCACCCGCACTTTGAATTTTTAGAGTGATGAAAACTGAAGCGGT
NZ_KB893976.1	GCF_000374345.1	3	96044	96563	520	10	52	ATGAAAGCCA	9	0.599	ATGAAAGCCAnTtcgGtGaAAtTTttggnTcgaaaTGttGTTCATAAGCcgn
NZ_KB893976.1	GCF_000374345.1	4	25818	26244	427	6	52	CGTTCATAAG	5	0.7795	CGTTCATAAGGcggATGAAaGCcATtgTaAAGAGAAAAaAcAGGtgAgaaGg
NZ_KB893976.1	GCF_000374345.1	4	87852	88188	337	8	42	TGCGTGAAGT	8	0.7948	TGCGTGAAGTATTgCGgTTTCTtGAAGTAnaGCGGctctGcT
NZ_KB893976.1	GCF_000374345.1	5	37937	38145	209	4	52	GGCTTTCATT	4	0.8034	GGCTTTCATTCcCCtTAtGAACGACcacgGGCAcGGGTTTTCCacgGGaaCg
NZ_KB893976.1	GCF_000374345.1	5	73203	73463	261	5	52	TTCATCGGCT	5	0.7974	TTCATCGGCTCTaTGAtCtacATTTcGAgcCAtatTTtTGcCTgtgaTaGCG
NZ_KB893976.1	GCF_000374345.1	5	87235	87443	209	4	52	GGCTTTCATC	4	0.906	GGCTTTCATCcCCttTATGAgCGACCATACCGaTGTGTTTTACCaTGGcACG
NZ_KB893976.1	GCF_000374345.1	6	64384	64486	103	4	15	TTCAAGTTCA	3	1	TTCAAGTTCAAGCAA
NZ_KB893976.1	GCF_000374345.1	7	32632	33048	417	8	52	AATGGCGTTC	8	0.8846	AATGGCGTTCATCAGCCGtATGAACGCTATCTCTACcgGGgTTGATcctTGA
NZ_KB893976.1	GCF_000374345.1	7	48950	49010	61	4	12	CCTTCTTTTA	3	0.6508	CCTTcTTTTAtA
NZ_KB893976.1	GCF_000374345.1	7	56200	56512	313	6	52	CGGGCTTTCA	6	0.7311	CGGGCTTTCATAtCCCcaATGAACGACCGTTtCccCGGGCAcTTGCCTGaTt
NZ_KB893976.1	GCF_000374345.1	8	71233	71545	313	6	52	AGAAAATATC	6	0.7966	AGAAAATATCGGGCcgGaATgGcGTTCATAGGGnaaATGAAAGCTATTTTGg
NZ_KB893976.1	GCF_000374345.1	8	71582	72050	469	9	52	ATGAAAGCCC	9	0.7601	ATGAAAGCCCGcaCCgGAagAAAAACagCaCCCGCGGTCGtTCATcAAGGcG
NZ_KB893976.1	GCF_000374345.1	8	79176	79540	365	7	52	AATCAAACGG	7	0.796	AATCAAACGGTCGcTCATCCcCtTtATGAACGCCCGCgCCtGCtGAgTttTT
NZ_KB893976.1	GCF_000374345.1	9	12991	13459	469	8	52	TCACACGGTC	7	0.79	TCACACGGTCGaTCATttccCTTATGAAcGaCCacGCCGGcTGAAAATCcAa
NZ_KB893976.1	GCF_000374345.1	9	32790	34036	1247	24	52	GGTCGTTCAT	20	0.7674	GGTCGTTCATAgGaGgAATGAAAGCCCgtGCcGGagAAAAACCcGCGCgCnC
NZ_KB893976.1	GCF_000374345.1	9	34053	34313	261	5	52	ATGAACGCGA	5	0.8923	ATGAACGCGATCACAGaCAAAaTtTAGGctCaAAATGaCTATCATAAGCCcg
NZ_KB893976.1	GCF_000374345.1	9	65991	66356	366	7	52	GCGAAATGAA	6	0.7897	GCGAAATGAAgTTCATCAGgCcTATGAAAGCaATcgCGgcCGAAaTTTTAGA
NZ_KB893976.1	GCF_000374345.1	13	64454	65078	625	12	52	CACGGTCGTT	12	0.838	CACGGTCGTTCATAaGGGaAATGAAagCCCGtGCCGGaAGAAAAtCcGcGCc
NZ_KB893976.1	GCF_000374345.1	16	99	567	469	9	52	GCGTTCATCC	9	0.7177	GCGTTCATCccGCTnATGAACgTcATTaCAanTCaAnTTTTgcaCCGgGATg
NZ_KB893976.1	GCF_000374345.1	18	16790	17225	436	6	52	TGGCTTTCAT	4	0.5919	TGGCTTTCATCaccCaaATGAACgCCatTccccctGctATTTcttCtcAAga
NZ_KB893976.1	GCF_000374345.1	18	23841	24079	239	4	62	ATGAAAGCCA	3	0.6007	ATGAAAGCCAtnaTgAAggAAAAAcgcGGgTnAAntnGCtTTcATCTGTaAAaaAgatCCAA
NZ_KB893976.1	GCF_000374345.1	22	25197	25509	313	6	52	ATGAACGACC	6	0.7241	ATGAACGACCaTGGGcgCGGcTTTTtCTTGGGAaCGGGCaTTCATTcgCCgT
NZ_KB893976.1	GCF_000374345.1	22	48552	48902	351	13	21	TTCATTCCAA	9	0.6406	TtCATTCCAAaatgGGntTTt
NZ_KB893976.1	GCF_000374345.1	24	14134	14498	365	7	52	GGGCTTTCAT	7	0.7146	GGGCTTTCATTcgaCcGATGATCGACCgCGCGGaTGgTTTTTTCtcTCgcgt
NZ_KB893976.1	GCF_000374345.1	26	26410	26774	365	6	52	ATGAACGCGA	5	0.8031	ATGAACGCGATCACGaATGAAAAAggGggTTaCGATGGtGTTCATaAgnCCG
NZ_KB893976.1	GCF_000374345.1	29	21895	22466	572	11	52	GGGCTTTCAT	10	0.8519	GGGCTTTCATTCCCcTTATGAAcGACCGtGgGCggGGAtTTTcTcCCGgCGC
NZ_KB893976.1	GCF_000374345.1	31	31	340	310	11	21	TTCATTCCAA	7	0.619	TtCATTCCAAaActGGGnTTt
NZ_KB893976.1	GCF_000374345.1	32	2694	2934	241	4	60	AAAGGCGGAG	4	0.7407	AAaGGCGGAGAAaCgACagCtGAcAaaCAtGacAAaGAATTcTATCAGGAaATcGGccaa
NZ_KB893976.1	GCF_000374345.1	34	20589	20901	313	6	52	GATGAAGGAC	6	0.659	GATGAAGGACatTAGGcatGAAaTTTTTGgtgGAAAtGaCGTTCATaaGCCc
NZ_KB893976.1	GCF_000374345.1	42	4571	4935	365	7	52	GAATGAAAGC	7	0.7382	GAATGAAAGCCCangCCGGAGtAAAACCCGcGCttCCGGTCGtTCATAaGTg
NZ_KB893976.1	GCF_000374345.1	43	29468	30092	625	12	52	GTCGTTCATA	12	0.7584	GTCGTTCATAAGgGgAATGAAAGCCcGcGctgGAaGAAAAacCAtGaTCgCG
NZ_KB893976.1	GCF_000374345.1	44	13486	13902	417	8	52	ATAGCGTTCA	8	0.7225	ATAGCGTTCATcccGGGtATGAACtTcATcTTGanTatCTTTTTtactTGna
NZ_KB893976.1	GCF_000374345.1	44	21064	21532	469	9	52	ATGAACGCCC	9	0.5805	ATGAACGCCCgcGAgCaCgGaTtTTntncCggcaCGGtctTTCATaCCCnT
NZ_KB893976.1	GCF_000374345.1	47	7566	7826	261	5	52	GGTCGTTCAT	5	0.6914	GGTCGTTCATaagtgGAATGAAaGCCCgtGacgGaggAAAAtCtGnGtTCgn
NZ_KB893976.1	GCF_000374345.1	49	17746	17954	209	4	52	CCTATGTGTT	4	0.8761	CCTATGTGTTTTTcatTCTcgCGGGCGgTCATTcCCCTTATGAaCGACCGTg
NZ_KB893976.1	GCF_000374345.1	53	47	463	417	8	52	GGTCGTTCAT	8	0.7821	GGTCGTTCATAaGgGgAATGAAAGCCcGCGgcGGaaGAAAAcCCacGTgcgC
NZ_KB893976.1	GCF_000374345.1	57	9268	10100	833	16	52	AATGAAAGCC	16	0.8318	AATGAAAGCCCGcGtCGGAAGAAAAttCgtGCCCGCGGTCGTTCATAgGAGa
NZ_KB893976.1	GCF_000374345.1	66	11358	11621	264	4	66	ATTTCAATCC	3	0.4605	ATTTCAATcCtCGCACTCACATGGAgTGCGACcantAagtctattnCtGtTaTgCAAgAnngnct
NZ_KB893976.1	GCF_000374345.1	74	7594	7802	209	4	52	GGGGATGAAC	4	0.7906	GGGgATGAACGcTaTcacagGATgGaAAATtGAaCGAGATgGCGTTCATAag
NZ_KB893976.1	GCF_000374345.1	80	5979	6392	414	8	52	GCTTATGAAC	5	0.8615	GCTTATGAACtGCaTttGgCAtgGatTTTTTTACCgAGATAgCGTTCATTCC
NZ_KB893976.1	GCF_000374345.1	84	32	604	573	10	52	ATGAACGCCC	9	0.6506	ATGAACGCCCgtGGAngcgGAaatTCTtccgGnGCgGTCtTTCATtcGcCtt
NZ_KB893976.1	GCF_000374345.1	99	27	339	313	6	52	CTTATGAACG	6	0.7692	CTTATGAACGACCgcgcACacGGGTTTTCTcCCgCcGCGGGCTTTCATtcCc
NZ_KB894685.1	GCF_000374565.1	1	446313	446554	242	6	40	TAAGAGTATT	5	0.8867	TAAGAGTATTTCctAAtTCcGAAGAGTTTCCCGGcAAAGt
NZ_KB894685.1	GCF_000374565.1	1	689690	690002	313	6	52	CGGGCACTTT	6	0.7864	CGGGCACTTTTAgCcTCTATTAGTGACCGGTTCTctCGAcAAaCtCTaTTTg
NZ_KB894685.1	GCF_000374565.1	1	698811	699383	573	11	52	ATTAGTGACC	11	0.7629	ATTAGTGACCGtTATcCGGGatTTtnCcTAAATACGGGTACCTTTtACTGCt
NZ_KB894685.1	GCF_000374565.1	3	32442	32847	406	4	108	ACAGGTCCAG	3	0.7325	ACAGGTCCAGttGGtCcncnAGGaGCgACGGGcCCcccCGGnCCtACAGGAGCAGTAGGCcCAGCAGGgccAACAGGagCcccaGGCCCgATCGGCCcaATgGGaGcG
NZ_KB894685.1	GCF_000374565.1	3	72207	73350	1144	22	52	AAACGGTAAC	21	0.8058	AAACGGTAACtAATCgtggGgaAAtGTTCCCGTTTTGTGCCtGaGtTCGAAc
NZ_KB894685.1	GCF_000374565.1	3	124095	124776	682	32	20	ATACTCTTCA	22	0.6954	ATACTCTTCacATTtGcGaa
NZ_KB894685.1	GCF_000374565.1	3	204349	204867	519	10	52	AATCGGTAAC	8	0.7491	AATCGGTAACtAATagGCagGAAAGatGCCCGAATcCGntGTgTcGTCCcGc
NZ_KB894685.1	GCF_000374565.1	3	243558	244159	602	15	40	GGATACTCTT	14	0.8564	GGATACTCTTCgGAAAACGGAAATaCTCtTAACTTTgcgA
NZ_KB894685.1	GCF_000374565.1	3	246080	246600	521	10	52	CGGTAACTAA	8	0.7858	CGGTAACTAATGgaGAAGaAAGgTgCCCGcTTTGtGTCCGAttTCGAAAAAc
NZ_KB894685.1	GCF_000374565.1	3	262427	263155	729	14	52	GGTCACTAAT	14	0.765	GGTCACTAATcGcggcaAAAGGTtCCCGTaTTTacgGTAAATCCCGtagctC
NZ_KB894685.1	GCF_000374565.1	4	170298	171100	803	32	20	AAGAGTATTT	23	0.6391	AAGAGTATTncTtgaAAgTg
NZ_KB894685.1	GCF_000374565.1	4	225418	226666	1249	24	52	ATTAGTGACC	24	0.5925	ATTaGTGACCgttTTCtnttgCAActaCaaAaAACGGGcAtCTAnTacaCTcG
NZ_KB894685.1	GCF_000374565.1	5	148962	149638	677	13	52	CGTATATCCC	13	0.8445	CGTATATCCCAAAAAGCGGTCACcAATCGTatGGAttAGTGCCCGTTctGaG
NZ_KB894685.1	GCF_000374565.1	5	154921	155692	772	32	20	CTCGTATAAA	21	0.7079	CTCgTATAAAaGCTnCAACT
NZ_KB894685.1	GCF_000374565.1	6	25006	25384	379	9	42	CAACCAAGAG	9	0.97	CAACCAAGAGAAGTgGCCCCTGGAGAGGTACCTTCTGAAGCt
NZ_KB894685.1	GCF_000374565.1	6	153087	153207	121	5	24	CCGGGTGAAG	5	0.9222	CCGGGTGAAGGgCCAGGAgAAAAc
NZ_KB894685.1	GCF_000374565.1	6	158147	158511	365	7	52	AAAAGCGGTC	5	0.7698	AAAAgCGGtCACgATTAgTGagGaAAgaTGCCCgTTttAGtCGGtTTTcagT
NZ_KB894685.1	GCF_000374565.1	7	0	79	80	4	20	TATGTGAGTT	4	1	TATGTGAGTTGGAGCTTTTA
NZ_KB894685.1	GCF_000374565.1	7	2370	2942	573	11	52	TATTTGTGAC	11	0.8573	TATTTGTGACCGGaTTTCGtATTtcTcCCTTcAAACGGGCAtCTTCCACTAC
NZ_KB894685.1	GCF_000374565.1	7	121779	122039	261	6	40	TATACGAGAG	4	0.794	TATAcGAGAGgTGGAGCtGcTATAAgtGAGTGGcAcCTgTc
NZ_KB894685.1	GCF_000374565.1	9	47516	47873	358	7	51	GCTTCAGTTT	7	0.8419	GCTTCAGTTTCtTCatCCGAAATCATcTCAGCTGTAccTGCaGGCTCtTTT
NZ_KB894685.1	GCF_000374565.1	11	44641	44941	301	8	42	GATGATGGTG	6	0.8624	GATGATGGTGgCCATGCTCATGGTGATGATGCTCaCGTTCaT
NZ_KB894685.1	GCF_000374565.1	12	88054	88651	598	8	52	TCACTAAAAA	7	0.8608	TCACTAAAAAGtGcTAAAAGTGCCCGTaatgTGGTGAATCacGAAAaTCCGG
NZ_KB894685.1	GCF_000374565.1	15	92410	92570	161	4	40	CAAAGTAAAG	4	0.9004	CAAAGTAAAGAGTATTTcTGATTTCTGAAGAGTAtTCacG
NZ_KB894685.1	GCF_000374565.1	16	33589	34317	729	12	52	ACCGCTTTTT	10	0.7501	ACCGcTTTTTacCaAAAtCtCTCgTAACGGGcAcCTTtCTcCaacATTaGTG
NZ_KB894685.1	GCF_000374565.1	16	37328	37794	467	9	52	GAAAAAACGG	7	0.6723	GAAAAaACGGgaACTaaTCgTGAgGaAAGGTtaCCGgTTGGGGCcCGtGTTn
NZ_KB894685.1	GCF_000374565.1	18	1732	1914	183	5	36	TTTTCATCCA	3	0.9506	TTTTCATCCAAAGGGCAGCCGGAAAaGcAAACCAGG
NZ_KB894685.1	GCF_000374565.1	18	12540	13648	1109	51	20	ATACTCTTCA	33	0.5754	ATACTCTTCanaatTCaGaa
NZ_KB894685.1	GCF_000374565.1	22	20071	20488	418	8	52	ACCAATAAAG	7	0.9121	ACCAATAAAGGTTAATAGTgCCCgAAAAGGAGAAAAAAGtGCTCTAATGGTc
NZ_KB894685.1	GCF_000374565.1	29	5643	6006	364	7	52	TTAGTTACCG	6	0.7333	TTAGTTACCGTTTttCgcaCTtaaaCCCGtatTCGGGCAcCTTTcCcCgCGA
NZ_KB894685.1	GCF_000374565.1	29	30054	30365	312	6	52	GATTAGTGAC	5	0.8264	GATTAGTGACCGntTTTCGGAtTAACgcAACtTTTCGGGcAtCTTTTACtCc
NZ_KB894685.1	GCF_000374565.1	30	38245	38545	301	14	20	AAGTGAAGAG	13	0.7795	AAGTGAAGAGTAttTcccGA
NZ_KB894685.1	GCF_000374565.1	32	3468	3780	313	6	52	CCCGAAAAAG	6	0.8147	CCCGAAAAAGcGTCCGagaGGgAAAAcCGGTCACTAATCGAGAGTAATAGTG
NZ_KB894685.1	GCF_000374565.1	33	0	79	80	4	20	TAAAAGCTCC	4	1	TAAAAGCTCCAACTCACATA
NZ_KB894685.1	GCF_000374565.1	34	28543	28664	122	5	20	TACTCTTCAC	3	0.7778	TACTCTtCACtTTcgAGAAt
NZ_KB894685.1	GCF_000374565.1	37	21075	21996	922	4	237	CCATTGGCTT	3	0.8894	CCATTGGCTTtCACCcTTGCCCAgCCgTTCGATTCGGATATCACtGAtACTGCCGTtCCGCTGGACAGcTTGCttAtCACTTTTCCtTGTGTAGAcGCCTTgTCTCGGACATTCAGCGAGGAtCCAGagTCGACtTTCACATATTTGGTAACCGGnTTggCCGaCGGtTTTGgtGTACCtGTGCTGGcTGACGGCTTGCTtGATGACAAATATTGTGAaCTTACGTAGCCTGTTTTG
NZ_KB894685.1	GCF_000374565.1	38	0	139	140	7	20	AAGTGAAGAG	7	0.8889	AAGTGAAGAGTATTTgCGGA
NZ_HG428752.1	GCF_000380245.2	8	153502	153556	55	4	12	TTCTTTTTCT	3	0.9259	TTCTTcTTCTTT
NZ_HG428752.1	GCF_000380245.2	9	119172	119272	101	5	20	CTCATATATT	5	0.8933	CTCATATATTTtGTTCTCng
NZ_HG428752.1	GCF_000380245.2	9	119172	119412	241	12	20	CTCATATATT	12	0.8596	CTCATATaTTTcGTTCTCcg
NZ_HG428752.1	GCF_000380245.2	12	375741	376014	274	7	39	AAAGAAGCAC	7	0.7444	AAAGAAGCACCncagCCaAATGTaACAAAaCCaATaGta
NZ_HG428752.1	GCF_000380245.2	12	377405	377621	217	6	36	CAGACATATC	6	0.9679	CAGACATATCAaCCAAATCAAATGACGATGCCACAA
NZ_HG428752.1	GCF_000380245.2	12	1180413	1180611	199	6	33	AACAAATCCG	6	0.9731	AACAAATCCGCCGTCAACAGGAGGAAATGAATC
NZ_HG428752.1	GCF_000380245.2	12	1413968	1414058	91	5	18	ACAGGAGTAA	5	0.77	ACAGGAGTAACtGGtGAG
NZ_HG428752.1	GCF_000380245.2	12	2893696	2893756	61	5	12	CTTTTTTACA	5	1	CTTTTTTACAAC
NZ_ASRU01000001.1	GCF_000401235.1	6	1275	1356	82	4	20	ATGATCCAAA	3	0.8222	ATGATCCAAAAATcaaATAt
NZ_ASRU01000001.1	GCF_000401235.1	37	7	109	103	5	20	TATCAGCCAA	3	1	TATCAGCCAAACTTTCCATT
NZ_ASRU01000001.1	GCF_000401235.1	88	17091	17236	146	7	21	ATCAGCCAAA	5	0.6889	ATCAGCcAAAgcaGntGngAt
NZ_ASRU01000001.1	GCF_000401235.1	89	3	145	143	7	20	ATCAGCCAAA	5	0.88	ATCAGCCAAAgcAGCtGGAT
NZ_ASRU01000001.1	GCF_000401235.1	107	6849	6933	85	6	12	CCAGGAGAAG	5	0.9556	CCAGGAGAAGAa
NZ_ASRU01000001.1	GCF_000401235.1	108	2225	2531	307	4	52	AGGTAACAGA	3	0.7757	AGGTAACAGAGaGAactGCTCAGTGACCGTTGcAGCAAAggAAAgGaggAAA
NZ_ASRU01000001.1	GCF_000401235.1	108	5084	5249	166	8	21	ATCAGCCAAA	5	0.8095	ATCAGCCAAAatgAGGgGGAa
NZ_ASRU01000001.1	GCF_000401235.1	109	50519	50812	294	14	21	TTGGCTGATA	13	0.8081	TTGGCTGATATCGGTGtTGGa
NZ_ASRU01000001.1	GCF_000401235.1	112	56318	56642	325	9	36	CTATCTCTTC	9	0.7873	CTATCTCTTCaGTTACTTCgacTTCtgGAGTTaCAg
NZ_ASRU01000001.1	GCF_000401235.1	144	20	332	313	6	52	GTTCATCTTG	6	0.8598	GTTCATCTTGtTtATGAACGaTaGTTTTgCcCTCTTCTtTTGaAAAAGTGGc
NZ_ASRU01000001.1	GCF_000401235.1	153	115	374	260	5	52	TGGCTTTCAT	4	0.8718	TGGCTTTCATTCCCTTGATGAaCGCCACTTTCcTCcaaGaTTACCTTAAAac
NZ_ASRU01000001.1	GCF_000401235.1	154	1239	1364	126	6	21	CTTGCGACTC	5	0.7439	CTTGCGACTcCgaCACTTTtt
NZ_ASRU01000001.1	GCF_000401235.1	155	14912	15172	261	5	52	TTCATCCACT	5	0.7912	TTCAtCCACTcgATGAACaCCACtTTTCTcCTGCtTccTCTaCTTTTtGGtg
NZ_ASRU01000001.1	GCF_000401235.1	157	4403	4508	106	5	21	TTACTTGCGA	5	0.7152	TTACTTGCGACTttCaCcctt
NZ_ASRU01000001.1	GCF_000401235.1	164	34058	34338	281	13	21	TTACTTGCGA	12	0.8268	TTACTTGCGACTTcccCACct
NZ_ASRU01000001.1	GCF_000401235.1	215	29479	29643	165	4	41	GATTTATCAG	4	0.935	GATTTATCAGCCAAAAacTCACTCTTTTCAGCCAAaCTTCC
NZ_ASRU01000001.1	GCF_000401235.1	227	43989	44111	123	6	20	AGTCGCAAGT	4	0.8373	AGTCGCAAGTAAgaGGGGAg
NZ_ASRU01000001.1	GCF_000401235.1	233	4508	4820	313	6	52	CCACTTTTTC	4	0.8846	CCACTTTTTCCTTcTaCTacTGCtTTTcTGGcTTTCATCtCCtTTATGAACA
NZ_ASRU01000001.1	GCF_000401235.1	276	14688	14894	207	4	52	GAAAAACAAA	3	0.9145	GAAAAACAAAAGCAAAAGGTAACAGAGAGgGCtCCTCAgTGCCCGtAAGCAc
NC_021362.1	GCF_000408885.1	1	560702	560942	241	4	60	AAAGAATTCT	4	0.8815	AAAGAATTCTACCAgGAaATCGGcgAAAAaGGCGGaGAAGCcACAAGCcaAAAtCATGAC
NC_021362.1	GCF_000408885.1	1	903316	904711	1396	62	18	GGAGCAACCG	39	0.8021	GGAGCAACcGGncCgACa
NC_021362.1	GCF_000408885.1	1	1277423	1277564	142	5	36	AAAAGCAAGA	3	0.6901	AAAAGCAAGAAaCcTGAtGACtgCAAaAAaCCnGAc
NC_021362.1	GCF_000408885.1	1	3192978	3193251	274	7	42	AAGCGCTTGT	6	0.8116	AAGCGCTTgTCgAccTCAaCGAAaCGTGCGTCcACTTCATCG
NZ_AUCI01000001.1	GCF_000429685.1	3	302688	302835	148	5	30	TGCATGCCCT	4	0.9333	TGCATGCCCTGCACaTTGTTgGGTGGATaC
NZ_AUCI01000001.1	GCF_000429685.1	11	127207	127375	169	4	42	TCTCCAGAGT	4	0.8889	TCTCCAGAGTCATCaTCGTTtCCgTCaTCCGGaTTCGAaTCa
NZ_AUCI01000001.1	GCF_000429685.1	13	95209	95355	147	6	21	GAGGAGAAAA	4	0.6061	GAGGAGAAgAAanaGCgGaGcn
NZ_KE386941.1	GCF_000429705.1	1	164813	164917	105	5	21	TATAATGAAT	4	0.4988	TATaATGAATctcgaanCaTt
NZ_KE386941.1	GCF_000429705.1	1	195033	195200	168	7	21	CTAACTCGAC	5	0.6944	CTAACTCGAcTaAAGGnGAgg
NZ_KE386941.1	GCF_000429705.1	1	212906	213009	104	5	21	AAAGTGATGG	3	0.6825	AAAGTGATtGATAAnnGgaTn
NZ_KE386941.1	GCF_000429705.1	1	361409	361556	148	7	21	GCTAACTCGA	7	0.8636	GCTAACTCGACtAAAGGcGGA
NZ_KE386941.1	GCF_000429705.1	1	1695051	1695135	85	4	21	TTAAACAGGT	4	0.6931	TTAAACAgGTTaggcTCTcat
NZ_KE386941.1	GCF_000429705.1	1	1910664	1910961	298	6	40	ATCCACTTAT	5	0.8833	ATCCACTTATTTTaacTTTGTCCGaGTTATTggCAGATTG
NZ_KE386941.1	GCF_000429705.1	1	1926382	1926520	139	4	42	TTGTTGTTCT	3	0.8307	TTGTTGTTCTGGTTgTTaTTTGGAtcCTGaTTgTTCCAtTGg
NZ_KE386941.1	GCF_000429705.1	1	2283624	2283729	106	4	21	TTTAAACAGG	3	0.5253	TTTaAACAGGTTngcacgnCg
NZ_KE386941.1	GCF_000429705.1	2	37535	37615	81	4	20	AATTGGCGGA	4	0.8056	AATTGGCgGAgTTATTTaTg
NZ_KE386941.1	GCF_000429705.1	2	114683	114847	165	5	41	TCGATCGATA	3	0.9566	TCGATcGATAAATCTCAAAGTCGATGAATAAACCaGGCAAC
NZ_KE386941.1	GCF_000429705.1	2	243049	243709	661	10	66	GACAGCACCA	10	0.846	GACAGCACCACcAACGCtACtGATACtTCcAcCGCtACaAGcGGcTCCACcAGCGAgTCcGACACg
NZ_KE386941.1	GCF_000429705.1	2	323368	323473	106	5	21	TTATCCATCA	3	0.6667	TTATCCATCACTTcgGCCgG
NZ_KE386941.1	GCF_000429705.1	2	604162	604246	85	4	21	TAATTCTACC	4	0.5208	TAaTTCTACCtaAAaaGncaT
NZ_KE386941.1	GCF_000429705.1	3	200483	201166	684	8	63	TTTTTTCTAC	5	0.6646	TTtTTTCTACCgcAAAGAgAGAtAttCCtAccACAaAnAGCaAtAATcCTACCgaaAatCCGa
NZ_KE386941.1	GCF_000429705.1	3	352016	352120	105	5	21	TATAATGAAT	4	0.6376	TATaATGAAtTcCTcAaCnAta
NZ_KE386941.1	GCF_000429705.1	6	23293	23457	165	4	41	TTTATCAATC	4	0.8537	TTTATCAATCACTTTcccCtCGTTATcCATCACTTTcAcAa
NZ_KE386941.1	GCF_000429705.1	6	55774	55879	106	4	21	AACCTGTTTA	3	0.8307	AACCTGTTTAAacGCgCCtCC
NZ_AUCK01000001.1	GCF_000429725.1	2	332298	332770	473	5	41	CGATTGTGAC	3	0.9133	CGATTGTGACCAAGcGCGGCgAAACTCCGGcCAATTGGCGa
NZ_AUCK01000001.1	GCF_000429725.1	2	355518	356110	593	5	41	TGGACAATTC	3	0.8699	TGGACAATTCgGCgggATTGTGACCAAGCGgCGGCCAAGTc
NZ_AUCK01000001.1	GCF_000429725.1	2	377721	378441	721	5	83	TGGCGAGCTT	3	0.8286	TGGCGAGCTTTCcGCTcgGGGCGtCgcGGTTcGtcCCgTACCTCGACgTACCTCTCGcCTCCAGTGGCGAGgCGgTCcCcATG
NZ_AUCK01000001.1	GCF_000429725.1	2	378953	379145	193	12	12	ACGACATGGA	8	0.7738	ACGACATGgAca
NZ_AUCK01000001.1	GCF_000429725.1	8	26322	26492	171	5	34	CTGCTCCTGC	5	0.898	CTGCTCCTGCGcTTcCTCGTCgCATGtAGACCGc
NZ_AUCK01000001.1	GCF_000429725.1	9	71563	71857	295	7	42	CCGGCGGCGG	7	0.87	CCGGCGGCGGGAACAACGGgGCtGACAAtgGCgCcAACAACG
NZ_AUCK01000001.1	GCF_000429725.1	10	14934	15732	799	5	124	GAACGTCCGA	3	0.957	GAACGTCCGAGCCGGCCGGCGGAGTGtCCGCCCAGCGcCGGAGTGACCGCTTTGCTCTTCGATGTGACcGCTCACCTCCtcCGAAGCGCCGTCCGCGGCCGCCTTCCGACCGCTTTTCCCGGcC
NZ_AUCK01000001.1	GCF_000429725.1	10	90786	91168	383	8	41	AATTGTCCGC	6	0.7852	AATTGTCCGCACTTTnCgCCgCGCTTGGTCACAATctcCgCC
NZ_AUCK01000001.1	GCF_000429725.1	11	96592	96732	141	4	35	TGCTCCTGCG	4	0.9746	TGCTCCTGCGATTACTCGTCGCATCaCAGCCCGTT
NZ_AUCK01000001.1	GCF_000429725.1	19	52932	53076	145	8	18	TGCTGCTGAA	8	0.9286	TGCtGCTGAAGAgCAGGC
NZ_AUCK01000001.1	GCF_000429725.1	25	9598	10275	678	5	84	CTCGCCAAAC	3	0.814	CTCGCCAAACGgTCgCTACCTCGCCACTGGAaGGnAGAGGTACGTCGAGGTAtGCTCcCaACCTCGTCGACTCgcngCccCAAC
NZ_KE387237.1	GCF_000430765.1	3	286133	286444	312	6	52	TGTCCGAAGT	5	0.8615	TGTCCGAAGTgGGtCtGTGTTcGGACAACTTccgGAtGAATCCaAgCcAACt
NZ_KE387237.1	GCF_000430765.1	4	178616	178796	181	9	12	TGGTTCCATT	7	0.8836	TGGTTCCATTgc
NZ_KE387237.1	GCF_000430765.1	5	148049	148621	573	11	52	TCTCTGAACC	9	0.7358	TCTCTGaACCAtTTnCCAgcGgAGCagCCtCngTTTTGGTCTTGAgAcGCCt
NZ_KE387237.1	GCF_000430765.1	5	240069	240277	209	4	52	TTTTGTCCTT	4	0.8803	TTTTGTCCTTCAtcCCcCTgATGAAGGACcGTTCTCCTGcACgTGAcCCTGG
NZ_KE387237.1	GCF_000430765.1	6	130918	130983	66	5	13	AGTGTTCAGG	5	1	AGTGTTCAGGATA
NZ_KE387237.1	GCF_000430765.1	6	140008	140268	261	5	52	TCTCATGACC	5	0.9795	TCTCATGACCAAAACTTCTGCCGCTTCCCCTCTTTATgGTTCTGAGACgCAC
NZ_KE387237.1	GCF_000430765.1	6	140808	141395	588	4	147	TTTTTCTTTG	3	0.8776	TTTTTCTTTGGtgGCTGCATCAAGaTTTGCgAACATGCCGTGGCGTTCACCCTTTTCCGGAAgtGTTACaCCaAGCTTTTTCAgCTGGTCCTGTGCCTGGGTCtgtGTCAGgGTgCCGGCCTTcAGCTTtTCCATaATCGCCcGCGC
NZ_KE387237.1	GCF_000430765.1	6	155335	155595	261	5	52	GGACTACTTT	5	0.8629	GGACTACTTTCTCcTCCtGCcgCCTCAACCTGTCCGAACagaGACcGCcTTC
NZ_KE387237.1	GCF_000430765.1	6	269287	269548	262	5	52	CACTTCGGAC	4	0.8718	CACTTCGGACAGaTTGCGGacCCTggtCtCAAAAGcTGTCCGAACTCAGATc
NZ_KE387237.1	GCF_000430765.1	7	272233	272397	165	5	21	GAGCAAAAAA	3	0.4167	GAGCaAAAAAgnaccnTGCng
NZ_KE387237.1	GCF_000430765.1	7	289548	290021	474	9	52	CCTCTCAAGA	6	0.8587	CCTCTCAAGACCAAAATTcCtTTAAGCAAGCGGAGAAGtGGTTCAgAGaGgG
NZ_KE387237.1	GCF_000430765.1	9	15	224	210	4	52	GGATGACGAA	3	0.8113	GGAtGACGAAGAtAgGTCaATGAGAAGgGTTCTAATGGACacTAcGCTGAAn
NZ_KE387237.1	GCF_000430765.1	10	72408	72928	521	10	52	CTAAAGGACA	10	0.7387	CTAaAGGACAAAACTcGgatGGAGcatCAAagATaaGTCCaTGAgAAGgGTc
NZ_KE387237.1	GCF_000430765.1	12	86711	87701	991	11	60	GCTTCTCCGC	9	0.7605	GCTTCTCCgCCtTTTttgCCaATTTCCTGgTAgAATTCtTTgTCATGattcTcnGAAGTa
NZ_KE387237.1	GCF_000430765.1	12	149140	149400	261	5	52	TCAGGACCAA	5	0.9487	TCAGGACCAAAAAcAAAGACaGAGCtGGTGAAAGTGGTTCAGAGGGGGCgtC
NZ_KE387237.1	GCF_000430765.1	12	155300	155504	205	10	18	GGAAAGAGAA	9	0.8436	GGAAAGaGaACGcGAGcg
NZ_KE387237.1	GCF_000430765.1	13	190	660	471	9	52	TAAAGGACAA	7	0.6392	TAAAGGACAAAACAGgatcaaGGcagCaAaGATnnGTCCaTGAtagGCaTtc
NZ_KE387237.1	GCF_000430765.1	14	8047	8192	146	7	21	TTTTTGCTCA	5	0.5253	TTTTTGCTCAnCacacCnatn
NZ_KE387237.1	GCF_000430765.1	14	23161	23577	417	8	52	TTGTCCTTTA	8	0.8269	TTGTCCTTTAGACCgCTTCTCATGGACAGAtCTTTgCTgGGgCGACtgAGTT
NZ_KE387237.1	GCF_000430765.1	14	144417	144731	315	6	52	TTCGGACTAC	5	0.8308	TTCGGACTACTTTctCcGCcncCCGCttCAACcTGTCCGAACCtGgacCGAC
NZ_KE387237.1	GCF_000430765.1	20	41962	42022	61	5	12	ATCTTTATCT	5	1	ATCTTTATCTTT
NZ_KE387246.1	GCF_000430785.1	3	131543	131690	148	7	21	TGCCACAAGG	7	0.9456	TGCCACAAGGAATGcATCAAG
NZ_KE387246.1	GCF_000430785.1	4	98178	98286	109	6	18	CATCTAAACC	6	0.8765	CATCTAAACCaACtACAG
NZ_KE387246.1	GCF_000430785.1	4	125493	125637	145	4	36	CCGCTTCCTG	4	0.9815	CCGCTTCCTGGAGCATCTGGTTGATTTCCTTCTTGg
NZ_KE387246.1	GCF_000430785.1	5	20934	21024	91	5	18	ATTAGTACCA	5	0.8815	ATTAGTACCAGTgCCtGg
NZ_KE387246.1	GCF_000430785.1	5	28845	28989	145	8	18	CCAGGAGCAG	8	0.9418	CCAGGAGCAGGCTTTGGc
NZ_KE387246.1	GCF_000430785.1	5	28846	29137	292	9	18	CAGGAGCAGG	8	0.9418	CAGGAGCAGGCTTTGGcC
NZ_KE387246.1	GCF_000430785.1	5	99863	100391	529	11	48	AAACCAACAG	11	0.8253	AAACCAACAGAGTcAGCATCaTTGAGCAATgCTgCATaAtCAtCTTGt
NZ_KE387246.1	GCF_000430785.1	6	52001	52085	85	4	21	TTTACTATCC	4	0.6641	TTTACTATCCaAatTgaacCA
NZ_KE387246.1	GCF_000430785.1	13	56722	56902	181	8	18	TTAGAGAAGT	6	0.7827	TTAGAGAAGcaAGAaCac
NZ_KE387246.1	GCF_000430785.1	13	56715	57603	889	13	18	AGAGCGTTTA	9	0.9054	AGAgCGTTTAGACTGCTT
NZ_KE387246.1	GCF_000430785.1	16	70112	70730	619	9	42	CATGCGGAAG	6	0.5762	CATGCgGAAGGTnaaancACAACaGCaAGTgGgAnaTgctTCn
NZ_KE387246.1	GCF_000430785.1	16	70466	70970	505	4	42	GGAGGATCTT	3	0.9788	GGAGGATCTTCtCACGCGGAAGGATCGAACACAACAGCCAAT
NZ_KE387246.1	GCF_000430785.1	16	70154	71534	1381	21	42	CATGCCGAAG	15	0.533	CATGCnGAAGGtnnnnntACAAcnGCAagTGGanaTncTtCn
NZ_KE387246.1	GCF_000430785.1	20	47240	47348	109	9	12	CCTGGAGGAA	9	0.9136	CCTGGAGGAACa
NZ_KE387246.1	GCF_000430785.1	23	12805	12925	121	5	24	AAAGCAGAGG	5	0.9778	AAAGCAGAGGCAGATGCgAAAGCA
NZ_KE387246.1	GCF_000430785.1	24	4949	5111	163	8	18	AGAACTTTTA	7	0.9577	AGAACTTTTAGAAGCCGT
NZ_KE387246.1	GCF_000430785.1	27	11652	12024	373	4	93	ATTACCCAAC	4	0.9474	ATTACCCAACTAgAAATGAaCCTGCAcCTCCAGATACACAACACATAATGCAAATGATGACAAGTCTcGAGGATCGaTTAaATAAAcTCACTA
NZ_KE387246.1	GCF_000430785.1	27	22202	22412	211	5	42	CTGTTCAACA	5	0.9175	CTGTTCAACAGCAATCAgCTCAaCAAGAAAAAACtCAgCAgC
NZ_KE387246.1	GCF_000430785.1	32	20641	20977	337	5	63	CAAGAAATAG	4	0.9153	CAAGAAATAGAAAATTTAAATGAAACaATcATCAGTTACAAaaCAAAAgAAAcTGAAcATAAA
NZ_KE387246.1	GCF_000430785.1	57	8024	8408	385	16	24	CCCATTCCAG	16	0.9315	CCCATTCCAGGGAAACCgCCCATG
NZ_KE387246.1	GCF_000430785.1	125	5214	5682	469	4	39	TTCACCTACT	3	0.9544	TTCACCTACTcTTTGCTTCATTGCAGTtAAGTCCGTCAA
NC_022524.1	GCF_000473245.1	1	212820	213236	417	8	52	AGAGGGTGTT	8	0.8407	AGAGGGTGTTAGTGgTaGcGACTAaAGCCGTCTAagAGAGATTTTGctaAAC
NC_022524.1	GCF_000473245.1	1	491395	492826	1432	27	53	GTACATGAGT	27	0.8339	GTACATGAGTGGTGTgaAaAAGAGGAAGTCATGTATgCCGgGAtcGTTtTGgA
NC_022524.1	GCF_000473245.1	1	503588	503802	215	5	40	GGGACAGACC	3	0.9111	GGGACAGACCCCATGGCTCaTTTTTTGgAGCAGgGCCGGg
NC_022524.1	GCF_000473245.1	1	507480	507768	289	7	36	TTCAAGGACC	6	0.7904	TTCAAGGACCgCAaGGAGAtCAaGGCaCACAAGGgg
NC_022524.1	GCF_000473245.1	1	550520	550790	271	5	45	CCGGAGTTTT	4	0.6247	CCGGAGTaTTaACagaaATaGAaTCacaCACaTCgaCATCgacaa
NC_022524.1	GCF_000473245.1	1	590850	591215	366	7	52	GACTAGAACC	6	0.8359	GACTAGAACCctCTGAATCACATTTTgGAGaATAGaGGGTCTTAGTtCGcTc
NC_022524.1	GCF_000473245.1	1	632989	633089	101	4	20	TTGCTAATAA	3	0.7355	TTGCTAATAAAAtGaAAAan
NC_022524.1	GCF_000473245.1	1	647550	648145	596	11	20	TATTAGCAAC	9	0.6524	TATTAGCAAcTTTtcnttTa
NC_022524.1	GCF_000473245.1	1	662499	662693	195	5	20	TGCTAATAAA	4	0.7222	TGCTAATAAAacggaAaAgT
NC_022524.1	GCF_000473245.1	1	774018	774208	191	5	38	TTGGCTCTTT	3	0.9064	TTGGCTCTTTTTGAaACTGGGCCAGGGGGaCGGTTCcg
NC_022524.1	GCF_000473245.1	1	870777	870947	171	5	34	AAGGGGACAG	5	0.8902	AAGGGGACAGAcCCCCTGGCcCGAAAActGgGCc
NC_022524.1	GCF_000473245.1	1	889265	889365	101	5	20	AGTTGCTAAT	3	0.6889	AgTTGCTAATAaAangnAAA
NC_022524.1	GCF_000473245.1	1	974011	974323	313	6	52	AGGTAGAACC	6	0.7948	AGGTAGAACCgCTATTTcTaTGAAAAtcGAaAATAGTGGTTCCAGCAtGAGg
NC_022524.1	GCF_000473245.1	1	1054274	1054592	319	6	53	TCATGTATTC	6	0.948	TCATGTATTCGGGGAGCGTTCCGGGATACATGAGCTGTGCTCgGGAAGGGCAg
NC_022524.1	GCF_000473245.1	1	1107975	1108183	209	4	52	CTTAGTCAGC	4	0.8761	CTTAGTCAGCTGGACTAGAgCCCTCTGTaaGGCaaTTAAgAGTCcAGAGGGc
NC_022524.1	GCF_000473245.1	1	1507348	1507827	480	9	53	AGTCATGTAT	7	0.8682	AGTCATGTATCCCacCggGCATCCGGGATACATAACcaGGCTGAGAAAAGaGa
NC_022524.1	GCF_000473245.1	1	1667185	1667564	380	5	52	AAAAAAGAAA	3	0.8291	AAAAAAGAAAACAGAtGGTcTTAGTCAagGCCaCTAAGaCCCTCTgAcCAgg
NC_022524.1	GCF_000473245.1	1	1841148	1841516	369	7	52	ATAGAGGGTG	5	0.6974	ATAGAGGGTGtTAGTccgnCCgACTAaggCccTcTgAaAGtCAtttTgCnga
NC_022524.1	GCF_000473245.1	1	2054544	2054752	209	4	52	GAACCGCTAT	4	0.812	GAACCgCTATTTTaGCttTaCaCAgAAATAGTGGtcCCAGcGagCgTGGCTa
NC_022524.1	GCF_000473245.1	1	2071154	2071674	521	10	52	GTCACTCTAA	10	0.9088	GTCACTCTAACCAaAGAACATAGAAtCAGAGTGCCTCAAAAAGAGgATATGA
NC_022524.1	GCF_000473245.1	1	2090960	2091375	416	7	52	AAATCAGAGG	6	0.894	AAATCAGAGGGcCTCAAAcGAGCGAAATGGAACCcTCTAAACTGAAAtAATC
NC_022524.1	GCF_000473245.1	1	2119185	2119554	370	10	36	CAAGGATCAA	9	0.8025	CAAGGATCAACTGGnGCncagGGAtccCAAGGaCCG
NC_022524.1	GCF_000473245.1	1	2184010	2184804	795	13	53	CGGGATACAT	11	0.8756	CGGGATACATGgTATgaCTGCaAGAAGGCTaGTCATGTATgCCAAcAGGTTTC
NC_022524.1	GCF_000473245.1	1	2304596	2304856	261	5	52	GACTAAGACC	5	0.8769	GACTAAGACCCtCtGGCTAGCAaTTcTCAAATCAGAGggtACTAGTtCAgCc
NC_022524.1	GCF_000473245.1	1	2350437	2350907	471	9	52	CTGACTAAGA	7	0.8547	CTGACTAAGACCgTCTGATTCgCTTTTCTGTGGctAGAtGGTgTTAGTCGCa
NC_022524.1	GCF_000473245.1	1	2366668	2367085	418	8	52	AAAATAGTGG	5	0.7952	AAAATAGTGgCTcCAGCCacaGGAGCTGgGACCAcTATccTGAAGaAAAAtg
NC_022524.1	GCF_000473245.1	1	2388131	2388928	798	15	53	GATACATGAC	13	0.8649	GATACATGACcaTCcTTTTTTCTCCCTACTCATGTATtcCgGGAaCcTGATGG
NC_022524.1	GCF_000473245.1	1	2449207	2449684	478	9	53	CCCTTTGCAC	9	0.9385	CCCTTTGCACGGCCGGGTCATGTATCCCAGGAGCCTGTTGAAGTACAtGACTt
NC_022524.1	GCF_000473245.1	1	2532988	2533135	148	11	12	TCTTCATCTT	7	0.8307	TCTTCATCTTCa
NC_022524.1	GCF_000473245.1	1	2545989	2546197	209	4	52	CCCTCTGTTT	4	0.7906	CCCTCTGTTTCttTTTTCaccgTTCagAgGGTcTTAGtCCGcaTGAcTAgTA
NC_022524.1	GCF_000473245.1	1	2556644	2557068	425	8	53	CACTCTGTAC	8	0.8091	CACTCTGTACGCTCCTTtCCatCTcTAGAGTGCTtCATAGACTTCgTTTGAgg
NC_022524.1	GCF_000473245.1	1	2589359	2589723	365	7	52	GAAATAGCGG	7	0.7961	GAAATAGCGGTcCtAGCtCtCtncGCTGnAACCaTTATTTTAGTTTTtCAGn
NC_022524.1	GCF_000473245.1	1	2638864	2638944	81	4	20	TAGCAACTTT	4	0.7116	TAGCAACTTTTcactTTTAc
NC_022524.1	GCF_000473245.1	1	2810130	2811347	1218	23	53	GACTGCTCCT	21	0.868	GACTGCTCCTTTTTCgaCcCACTCATGTATCCCGCACTCCtCcCGGGATACAT
NC_022524.1	GCF_000473245.1	1	3082960	3083020	61	5	12	GGCAACGGCA	5	0.8667	GGCAAcGGCAAt
NC_022524.1	GCF_000473245.1	1	3147313	3147729	417	8	52	TTCACTAAGA	8	0.8325	TTCACTAAGACCcTCTGTTTCcCTTTTTtCCGCAtAGAGGGTaCTAGTCCGC
NC_022524.1	GCF_000473245.1	1	3206997	3207097	101	5	20	TTTATTAGCA	5	0.7079	TTTATTAGCAAntTTTtcag
NC_022524.1	GCF_000473245.1	1	3661356	3661436	81	4	20	TATATTTGCG	4	0.6481	TATATTTGCGagTtTctccA
NC_022524.1	GCF_000473245.1	1	3847460	3848361	902	17	53	CATGTATCCA	17	0.748	CATGTATCCAGTagCtttTtCgGGaTACATGACACCnCntTTTTTTnCTcggT
NC_022524.1	GCF_000473245.1	1	3892181	3892261	81	4	20	TTTATTAGCA	4	0.6614	TTTATTAGCAAcTTttgtGat
NC_022524.1	GCF_000473245.1	1	3960943	3961043	101	5	20	TATTAGCAAC	5	0.7133	TATTAGCAACTTTtnnnnTt
NC_022524.1	GCF_000473245.1	1	4055915	4056015	101	5	20	TATTAGCAAC	5	0.7333	TATTAGCAACTTtccccaTa
NC_022524.1	GCF_000473245.1	1	4144621	4144810	190	4	47	AAAAGACACT	3	0.9433	AAAAGACACTTCACCCCATCTGTCCACGGAgcGTACCTGGcACCACA
NC_022524.1	GCF_000473245.1	1	4315874	4316543	670	14	48	CCTCTATCTG	13	0.8397	CCTCTATCTGcTCTTCtGACTCcTCAGttTGcTCCGGTTCTTCaacCT
NC_022524.1	GCF_000473245.1	1	4442972	4443056	85	4	21	GGAATGATTA	4	0.6439	GGaATGATTATtggCgAAtCc
NC_022524.1	GCF_000473245.1	1	4451397	4451497	101	5	20	TATTAGCAAC	5	0.7	TATTAGCAACTtTtccnnTt
NC_022524.1	GCF_000473245.1	1	4494162	4494402	241	4	60	GCTTCTCCGC	4	0.7634	GCTTCTCCGCCtTTTTgaCCGATcTCcTGaTAGAATTCcTTGTCATGgtTtTCaGaaGTa
NC_022524.1	GCF_000473245.1	1	4524426	4525114	689	11	53	CTGCTTTTGG	9	0.87	CTGCTTTTGGGaTACATGAGTtGcGCTtTTTTcGCCggGTCATGTAtCTCAGa
NC_022524.1	GCF_000473245.1	1	4633527	4633839	313	6	52	GGGTCTTAGT	6	0.8598	GGGTCTTAGTTtCTCTGACTAgCACCCTCTGgTTtggtTTTTgtGATTCAGA
NC_022524.1	GCF_000473245.1	1	4678509	4679246	738	14	53	CTCTCTTGAG	9	0.8491	CTCTCTTGAGTGACTCATAtCGGTTCTcTGAGGCACTCTGGgGcggGgggTCt
NZ_ATAE01000001.1	GCF_000474275.1	3	52284	52332	49	4	12	AAAGAAATGC	4	0.9259	AAAGAAATGCCa
NZ_ATAE01000001.1	GCF_000474275.1	3	53101	53257	157	4	39	CTCAAGCAAA	4	0.9259	CTCAAGCAAATCAgtCaATGATGCCAATGAATaTAGGGC
NZ_ATAE01000001.1	GCF_000474275.1	8	95892	95952	61	4	15	AGATTGAGTA	4	1	AGATTGAGTAAACAG
NZ_ATAE01000001.1	GCF_000474275.1	8	157466	157541	76	5	15	AAATAGAAAA	5	1	AAATAGAAAAAGCTA
NZ_ATAE01000001.1	GCF_000474275.1	8	180773	180917	145	6	24	ATGGCAGGAG	6	0.9074	ATGGCAGGAGCgAACATGGcGCCg
NZ_ATAE01000001.1	GCF_000474275.1	20	6145	6290	146	4	21	ACTGACGCAA	3	1	ACTGACGCAATAGCGTCTGGA
NZ_ATAE01000001.1	GCF_000474275.1	30	49658	49853	196	6	39	CATGCTCGTG	4	0.8632	CATGCTCGTGaTCAtGaTCTTCcTCaTGcCCgTGCTCTT
NZ_ATAE01000001.1	GCF_000474275.1	33	30569	30884	316	5	15	TTCTTGTTCT	3	0.9407	TTCtTGTTCTTTGTA
NZ_ATAE01000001.1	GCF_000474275.1	50	55500	55668	169	4	42	TCTGCTCTTC	4	0.963	TCTGCTCTTCGaCTTTTATAAATCTTTCaTTCCTCTTATAAC
NZ_ATAE01000001.1	GCF_000474275.1	56	91616	92192	577	4	144	TGGTGGGACG	4	0.4706	TGGTGGGACGGctgaAggTGGAgcaggTGGGAaaAtCTtGGcgCgCCGCaAGGngGaTTGaagGctcnGcCgaGcTGTCnTCaTgGGcAccaAAtcGtaTcGAcTgcTTTGTcaGggagcGtAAtAAtcagaTgTGGCATAAa
NC_022781.1	GCF_000496285.1	1	232428	232860	433	10	36	GCTATTTCTT	8	0.873	GCTATTTCTTGggCTTTcGCTTCTTCcTTAGCCtTT
NC_022781.1	GCF_000496285.1	1	367662	367830	169	7	21	ACTTCTCCTT	6	0.9238	ACTTCTCCTTTTGGaTCTGTc
NC_022781.1	GCF_000496285.1	1	1498693	1498783	91	5	12	CAATATCAAC	3	0.8519	CAATAtCAACAg
NC_022781.1	GCF_000496285.1	1	1627516	1628017	502	11	36	GGCATCATAT	10	0.9128	GGCATCATATTcGGCATTTGaTTgTTATCCATaATC
NC_022781.1	GCF_000496285.1	1	1628212	1628485	274	7	39	ACATTTTCTT	7	0.8632	ACATTTTCTTTCTTtACTTGCGGCGATACTATgTTtCCT
NC_022781.1	GCF_000496285.1	1	1628788	1628908	121	4	24	ACTTCTTTTT	3	0.8148	ACTTCTTTTTGtGGTTTtAccTGt
NC_022781.1	GCF_000496285.1	1	1747374	1748121	748	18	18	TTTCCGCCTT	17	0.9096	TTTCCGCCTTGGTTGTcG
NC_022781.1	GCF_000496285.1	1	1885490	1886414	925	18	36	TGGTTGTTCT	12	0.9562	TGGTTGTTCTTCAGCGaCTGGCCCTTCTTCTgCAAC
NC_022781.1	GCF_000496285.1	1	1885990	1886788	799	13	36	CTTCTGCAAC	11	0.9556	CTTCTgCAACTGGTTGTTCTTCAGCGaCTGGCCCTT
NC_022781.1	GCF_000496285.1	1	1925714	1926104	391	10	39	TCTCATGAGA	10	0.8891	TCTCATGAGAAACAaCAAAAttCtAAaCAAGACGAtTCc
NC_022781.1	GCF_000496285.1	1	2486611	2486716	106	5	21	TTGGATCTTT	5	0.8984	TTGGATCTTTcGGATcTGTGc
NC_022781.1	GCF_000496285.1	1	3052985	3053600	616	34	15	CACCAGAACC	27	0.8167	CACCAGAACCgtTgC
NC_022781.1	GCF_000496285.1	1	3159834	3160296	463	11	42	AAAGAAGAAG	11	0.8949	AAAGAAGAAGTaAAAGAgCCgGTAAAAGAAGTTGAAGaaACg
NC_022781.1	GCF_000496285.1	1	3406349	3406469	121	5	24	AGTGTCTTTT	5	0.9222	AGTGTCTTTTgTTcTCTCAGAGTt
NC_022781.1	GCF_000496285.1	1	3419837	3420107	271	13	18	GAGCTTTAGC	11	0.7145	GAGCtTtAGCtgCTtCnt
NC_022781.1	GCF_000496285.1	1	3488675	3488864	190	9	21	ACACCAGGTG	9	0.9259	ACACCAGGTGgAGGAACaGAa
NC_022781.1	GCF_000496285.1	1	3550735	3550825	91	5	18	TATTATGAAT	5	0.9111	TATTATGAATaAAGAATc
NC_022781.1	GCF_000496285.1	1	3570725	3571145	421	7	60	TGGCAATCAA	7	0.8804	TGGCAATCAATAGGTGGTaaATGGTAcTACTTAAATgGTGAAGGTGCAATGtTAACnGGt
NC_022781.1	GCF_000496285.1	1	3671784	3672105	322	4	84	GGAAAAGTAA	3	0.9048	GGAAAAGTAACaGCAGGTtTAAATACgTTAAATggcAAAaCgGGTGAgATGCAGACTGGTATAGGGAAATTAGTAGACGGTTCA
NC_022781.1	GCF_000496285.1	1	3811091	3811391	301	4	60	TGGTATTACT	3	0.6444	TGGTATTACtTgAaaGaAaatGGatCnATGatgAcAGGtTGGaCGtTAGTAaAtGGtnAg
NC_022781.1	GCF_000496285.1	1	3813346	3813826	481	7	60	TGGTATTATT	6	0.5758	TGGTATTATTTAAAcgCTAaTGGagCaATGaAAACgGGcTGGcTATTAnAtcAaGGAGtt
NC_022781.1	GCF_000496285.1	1	3845536	3845770	235	13	18	AGAAGAACAG	13	0.9145	AGAAGAACAgAAGAAAGt
NC_022781.1	GCF_000496285.1	1	4094822	4095035	214	5	24	AGCTTCTTCT	3	0.7956	AGCTTCTTCTTCaGcTTTtTTcTT
NC_022781.1	GCF_000496285.1	1	4380225	4380585	361	6	60	GCGATGCAAA	6	0.8963	GCGATGCAAACAggTTGGCAgCAGGTAAACGGAGcATGGTATTACTTCAAcGGAAGcGGA
NC_022781.1	GCF_000496285.1	1	4580071	4580491	421	10	42	CCAGGAGGCG	10	0.8998	CCAGGAGGCGGAACgGGaACAGAtAACGGAACcGGAGGAAAc
NZ_KI632495.1	GCF_000504145.1	1	606481	607078	598	4	114	CGCCACAATA	3	0.687	CGCCACAATATcGCgCCAgtcgCTTACATtgCATTGGcgATactnATTcnaaCCCAcAGCCGacACtGTaCCGTCCgATTTAAGaCCGATGGTATGannAnTcnCCagCcGCgAt
NZ_KI632495.1	GCF_000504145.1	1	918376	919127	752	28	24	TCGGCACTTT	18	0.7146	TCGGCACtTTCaTCTnCaCTtTCg
NZ_KI632495.1	GCF_000504145.1	1	1737292	1738401	1110	5	226	ATTTACGTGC	3	0.9725	ATTTACGTGCCGaTTTGGCTTCttTTCGGTCCGGAACGGAGCTCTTTCGTGCCGAAATCATCACTTTTCGAGCGAGATTGGCGATTTTCGCGCCGGAGCTTAAATCTCTACGGTTCAACCACTTAATTACTaTTTTTTTATGAACCCCGtTGCTGTCCCAGTTATGTTAGCTAtGGCACATCAGCTAATGCACATGCACAAACCATCAtTACGGGCCGGATTTCAA
NZ_KI632495.1	GCF_000504145.1	1	1765976	1769141	3166	101	33	GGCATGCCTC	70	0.8418	GGCATgCCTCCaCtTGGTTGaCCtCCcAaTCCc
NZ_KI632495.1	GCF_000504145.1	1	1809470	1809638	169	8	21	CTTCTTGGGA	8	0.8957	CTTCTTGGGAcCGTCATCcGG
NZ_KI632495.1	GCF_000504145.1	1	1999822	2000150	329	8	41	ATTTCGGATT	8	0.8095	ATTTCGGATTTgCGgGCCGGaATcCAtACTTTtCaTGcCgg
NZ_KI632495.1	GCF_000504145.1	1	2021519	2027779	6261	38	168	TCTACCAATT	36	0.779	TCTACCAATTTTaATnCcGAAAGtTCTTCcaTCAnTtcTTGATgtGTTTGtTTtAaTTGTTCAAgTTCTTGGTaCTGACTTTGTTCtTTcAAnGTaGcnnCcGATAACTGTTCgAGTACTTCtTcATatGAtTGnTTTAATTtTTCTAGtTCTTCGctTTGgACTTGt
NZ_KI632495.1	GCF_000504145.1	1	2086005	2086495	491	12	41	TTGCGGGCCG	10	0.9407	TTGCGGGCCGGACCTAACcCTTTACATGCCGATTTCTTATa
NZ_KI632495.1	GCF_000504145.1	1	2113011	2113379	369	9	41	CACTTTTCAC	8	0.9071	CACTTTTCACaCCaAAATCgAAGTTTGCGGGCCGGTTCaAa
NZ_KI632495.1	GCF_000504145.1	4	22903	23527	625	4	156	ATAAAGTGAA	4	0.9687	ATAAAGTGAAtCTTCcATCAGTGGAGGGTTTgCTTCATCCTCCACTGATGGTTAGTTGAACCaATCGGGGTTTTACAGGCTGTTTTATCACTACACACTTCTCTCTAtTTCTCCAAcGAAAATGAAAGAGGGATTATtACAGCCTGTTAAACCGGG
NZ_KI632495.1	GCF_000504145.1	22	379727	380150	424	11	39	AGGATATTGA	9	0.8822	AGGATATTGAcCAGGGCCTCCTCCtTGgGGcGGCaGTCc
NZ_KI632495.1	GCF_000504145.1	23	124770	125136	367	9	41	CGCAAATCAC	7	0.8931	CGCAAATCACGAATCCGGCAnGAAAAGaGTGTGTTcTGGCa
NZ_KI632495.1	GCF_000504145.1	25	69856	70072	217	12	18	GGCCCGAATC	12	0.9877	GGCCCGAATCCCATGCCG
NZ_KI632495.1	GCF_000504145.1	27	57375	57516	142	5	27	CCACCATATC	3	0.7695	CCACCATATCCATgaTGgtAcGGgTAa
NZ_KI632495.1	GCF_000504145.1	27	69414	69702	289	6	48	TCATTTGCTG	6	0.963	TCATTTGCTGTCCTGAATACATTGGAGAAGGTATGCTAGAATATGGCC
NZ_KI632495.1	GCF_000504145.1	28	32586	32916	331	22	15	TCTGTTTTTT	22	0.8107	TCTGTTTTTTCTaCn
NZ_AYTO01000001.1	GCF_000507145.1	31	58182	58422	241	4	60	TTCTCCGCCT	4	0.8037	TTCTCCGCCTTTttcgCCaATtTCTTGATAgAAtTCTTTgTCaTGgTTTTcGCTaGTgGc
NZ_AYTO01000001.1	GCF_000507145.1	39	156813	156975	163	6	27	CCATACATGC	6	0.9473	CCATACATGCCGGATCCtGGGaAACCC
NZ_ALAN01000001.1	GCF_000508325.1	8	57470	57985	516	16	21	TGTCGTAAGT	10	0.5537	TGTcGTAAGTgtCgAaAaatn
NZ_ALAN01000001.1	GCF_000508325.1	8	115910	116014	105	5	21	TTTACTGGCG	4	0.5891	TTTACTGGCGGaaTccCcgAc
NZ_ALAN01000001.1	GCF_000508325.1	9	15902	17486	1585	24	66	GTCGCACCCT	16	0.3066	GTCGCACCCTACATGGGTGCGTGGATTGAAAtnaAngngnCaAtnaAnncgnATnntTnatnagnnncn
NZ_ALAN01000001.1	GCF_000508325.1	12	41249	41457	209	4	52	AAAAAAGAAG	4	0.9103	AAAAAAGAAGGaGACGGGcACTGTGGAGGgTTcAGAgTGcCCgTGGGAGCTG
NZ_ALAN01000001.1	GCF_000508325.1	12	52698	52782	85	4	21	TTTATTTGCG	4	0.697	TTTATTTGCGAaTcTtatcCTg
NZ_ALAN01000001.1	GCF_000508325.1	15	39118	39285	168	8	21	TAGCCAAAAC	7	0.7532	TAGCCAAAACctcTtgaAAAA
NZ_ALAN01000001.1	GCF_000508325.1	19	13794	14166	373	4	63	AATACCATTT	3	0.8236	AATACCATTTtnCnCCnGATtgAACCCAtGCTTTtGTTACCATaGCTCCATCaGcACCTAAGT
NZ_ALAN01000001.1	GCF_000508325.1	31	7329	7537	209	4	52	AGTGCCCGTG	4	0.8803	AGTGCCCGTGCGCATGgAAAAAcGcCAAAGACGGGcACTcTgAgAgGTTCAc
NZ_ALAN01000001.1	GCF_000508325.1	42	2128	2428	301	4	60	GGCTGGGTCA	3	0.7333	GGCTGGgTCAAAGTGAAAGGaAnATGGTATTacCTtaAtngtaATGGaGCtATGCAaAcc
NZ_ALAN01000001.1	GCF_000508325.1	43	5059	5143	85	4	21	TTGGCTATTT	4	0.7143	TTGGCTATTTTTcnAcctGTt
NZ_ALAN01000001.1	GCF_000508325.1	45	24041	24284	244	4	60	AAATGGTACT	3	0.5735	AAATGGTAcTAtCTtaaCgCaaaCGGcGacATGgcaACaGGCTGGaagcTggTTagcGGa
NZ_ALAN01000001.1	GCF_000508325.1	45	30780	31040	261	5	52	TTCATAAAGC	5	0.8513	TTCATAAAGCCcgcgccaGAGGAAAAAAGgTcAAaGCGGTCAATAAGAgaGg
NZ_ALAN01000001.1	GCF_000508325.1	45	33463	33823	361	6	60	AAGTGGTATT	4	0.4832	AAgTGGTATTaccTtaAcatCnAgcGGcGCgaTGcaAAccGGCTGGgTgcaaActGgcGGca
NZ_ALAN01000001.1	GCF_000508325.1	47	49007	49090	84	4	21	TATCAGCGAA	3	0.5455	TATCAGCGAATnTncacnaTa
NZ_ALAN01000001.1	GCF_000508325.1	48	140	287	148	7	21	TTTACTGTCC	7	0.6118	TTTACTgTCCaCTTctgncca
NZ_ALAN01000001.1	GCF_000508325.1	48	11356	11461	106	5	21	GTTTTGGCTA	5	0.6478	GTTtTGGCTAcTTTTcaaGga
NZ_ALAN01000001.1	GCF_000508325.1	48	16287	16371	85	4	21	TGGCTATTTT	4	0.6402	TGGCTAtTTTTctgaggGTTa
NZ_ALAN01000001.1	GCF_000508325.1	59	240543	240669	127	5	21	TTCAAAATTT	4	0.8201	TTCAAAATTTcaCTGTGaTcg
NZ_ALAN01000001.1	GCF_000508325.1	64	16791	16874	84	4	21	ATCAGCGAAT	3	0.6818	ATCAGCGAATtTtgAtagTTTt
NZ_ALAN01000001.1	GCF_000508325.1	65	18797	19643	847	6	60	AAATGGTACT	4	0.638	AAATGGTACTacCTcCAagCtGAcGGcgcnATGaAAACcGGCTGGCTtagcacaAataAc
NZ_ALAN01000001.1	GCF_000508325.1	68	3560	3643	84	4	21	ATTCGCTAAT	3	0.5378	ATTCGCTAATAAAccCTcna
NZ_ALAN01000001.1	GCF_000508325.1	69	22489	22749	261	5	52	CGATAAGCTA	5	0.7755	CGaTAAGCTACCcaACtggtTcTTTctTGatgGaTTCGGTcGCTTATAAnCC
NZ_ALAN01000001.1	GCF_000508325.1	72	39782	39857	76	5	15	GGCATGATGT	5	0.9111	GGCATGATGTGcGGc
NZ_ALAN01000001.1	GCF_000508325.1	81	19982	20417	436	17	21	ATTTCGCCAA	12	0.5248	ATnTCGCCAAncttgacngta
NZ_ALAN01000001.1	GCF_000508325.1	85	26959	27124	166	4	21	GAAAATTCGC	3	0.8307	GaAAATTCGCCcaTTGAACCc
NZ_ALAN01000001.1	GCF_000508325.1	86	37292	37542	251	11	21	CGCCAGTAAA	9	0.6111	CGCCAGTAAAgtGGcgntatc
NZ_ALAN01000001.1	GCF_000508325.1	87	23723	23807	85	4	21	AATTCGCCCA	4	0.7172	AATTCGcCCATTgAAcctGCaa
NZ_ALAN01000001.1	GCF_000508325.1	87	25255	25339	85	4	21	GTTTTGGCTA	4	0.7249	GTTTTGGCTATTTTctgAccg
NZ_ALAN01000001.1	GCF_000508325.1	89	32	156	125	5	21	ACTGGCGAGA	4	0.5389	ACTGGCgaGAAAaAGctaATt
NZ_ALAN01000001.1	GCF_000508325.1	89	42322	42405	84	4	21	TATCAGCGAA	3	0.6825	TATCAGCGAATcTaancAaTa
NZ_ALAN01000001.1	GCF_000508325.1	92	110555	110639	85	4	21	ATTCGCCCAT	4	0.5127	ATtCGCCCATtGAangctaaA
NZ_ALAN01000001.1	GCF_000508325.1	92	129782	130070	289	4	21	AAGTGACCGG	3	0.628	AAGTGACCGGTAtTTnnACnA
NZ_ALAN01000001.1	GCF_000508325.1	94	20272	20356	85	4	21	ATTCGCTGAT	4	0.558	ATTCGCTGAtAAaAccctcga
NZ_ALAN01000001.1	GCF_000508325.1	95	8292	8375	84	4	21	CGCTGATAAA	3	0.5657	CGCTGATAAAntgCggaAAtn
NZ_ALAN01000001.1	GCF_000508325.1	98	31365	31448	84	4	21	ATTCGCTAAT	3	0.6715	ATTCGCTAATAAACTngcAA
NZ_ALAN01000001.1	GCF_000508325.1	103	18741	18824	84	4	21	TTATTAGCGA	3	0.6402	TTATTAGCGAATcTnGanngt
NZ_ALAN01000001.1	GCF_000508325.1	103	54980	55146	167	7	21	ATTTCGCCAA	6	0.5175	ATtTCGCCAAacTnAcgntTa
NZ_ALAN01000001.1	GCF_000508325.1	105	66812	66896	85	4	21	ATGGGCGAAT	4	0.5894	ATGGGCGAATtTcGggtTTca
NZ_ALAN01000001.1	GCF_000508325.1	111	18515	18598	84	4	21	ATTCGCTAAT	3	0.6263	ATTCgCTAATAaaTgTtnGAa
NZ_ALAN01000001.1	GCF_000508325.1	119	10301	10384	84	4	21	TTTATTAGCG	3	0.6616	TTTATTAGCGAaTcTtccAtG
NZ_ALAN01000001.1	GCF_000508325.1	121	21154	21237	84	4	21	TTTATCAGCG	3	0.5253	TTTATCAGCGgAtntnGnncT
NZ_ALAN01000001.1	GCF_000508325.1	122	15786	15870	85	4	21	AATTCGCCCA	4	0.6427	AATTCGCCCaTaGAAcactgA
NZ_ALAN01000001.1	GCF_000508325.1	132	10204	10328	125	4	21	TTCGCAAATA	3	0.5833	TTCGCAAATAAnacAgGngAA
NZ_ALAN01000001.1	GCF_000508325.1	148	13	268	256	5	42	AATGCCGGGA	4	0.8148	AATGCCgGGAgCctAtGGcCAaATGCCAgCaGGATAcGGAGA
NZ_ALAN01000001.1	GCF_000508325.1	156	10891	11119	229	7	21	ATCTCGCCAA	5	0.5565	ATcTCGCCAAacttngaAttn
NZ_ALAN01000001.1	GCF_000508325.1	161	5891	6101	211	4	52	GGGCACTCTG	3	0.8462	GGGCACTCTGGCTacTCCACAGTGCcCGgttGATgcTTTTTTCTCCTcACAT
NZ_ALAN01000001.1	GCF_000508325.1	176	294	378	85	4	21	TTTATTTGCG	4	0.5667	TTTATTTGCGAATnagaCcTngn
NZ_ALAN01000001.1	GCF_000508325.1	180	2145	2229	85	4	21	ATGGGCGAAT	4	0.672	ATGGGCGAATTtnggtgTTCa
NZ_ALAN01000001.1	GCF_000508325.1	199	5141	5284	144	5	21	TTGGCGAGAT	3	0.5051	TTGGCGAgATaaactnaaAGt
NZ_JAGM01000001.1	GCF_000526655.1	1	7	112	106	5	21	GAACTGCGAC	5	0.8476	GAaCTGCGACggtTGCgAGAa
NZ_JAGM01000001.1	GCF_000526655.1	3	175348	175420	73	4	18	AGACCATTCG	4	0.8642	AGACCATTCGGgTTtGGc
NZ_JAGM01000001.1	GCF_000526655.1	57	9993	10290	298	7	39	GGAATGGGAA	5	0.9521	GGAATGGGAACAGGAGGcTAtCCCGGCGGAGGATTTCCa
NZ_CCAS010000001.1	GCF_000612625.1	1	141216	141576	361	10	36	GGGCGGATTC	10	0.7587	GGGCGGATTCCCTGGTCAnggtGGnCATGGnGGaAT
NZ_CCAS010000001.1	GCF_000612625.1	1	153492	153708	217	6	36	TCCAAAGGCA	6	0.9062	TCCAAAGGCAGTGGTGGATCGAAAGGAAGTCATGGc
NZ_CCAS010000001.1	GCF_000612625.1	2	32740	32845	106	7	15	GCTGGTGCCT	7	0.8984	GCTGGTGCCTTcGCt
NZ_CCAS010000001.1	GCF_000612625.1	3	36022	36122	101	5	21	ATTCTACAAA	3	0.6614	ATTCTACAAAAnTaaaGangA
NZ_CCAS010000001.1	GCF_000612625.1	6	32809	33331	523	6	42	GGCATTTGAC	4	0.8889	GGCATTTGACCGTATCCcGCTGGCATttCTCCAGcaCCcATt
NZ_CCAS010000001.1	GCF_000612625.1	6	65616	65796	181	5	36	CTGTTATTTC	5	0.837	CTGTTATTTCCGccACTtCGaCTACGTCaTctACAc
NZ_CCAS010000001.1	GCF_000612625.1	8	31125	31331	207	5	21	GGATCATTTT	3	0.5093	GGATcATTTTCcaatATCntt
NZ_CCAS010000001.1	GCF_000612625.1	12	16124	17008	885	16	52	CGTGAACGAA	15	0.8569	CGTGAACGAAGAAAAAgATaAAAaAcGGtAACTAGTaGaGGcgGCTAgTGCC
NZ_CCAS010000001.1	GCF_000612625.1	19	40197	40437	241	10	24	TCCTCCAGTG	10	0.9444	TCCTCCAGTGCTGCCTCCGTTGTC
NZ_CCAS010000001.1	GCF_000612625.1	21	59255	61145	1891	8	210	GGCTGGTACA	7	0.6741	GGCTGGTACAgtGATGAAGCaCgAACGAATTTGTAcGATTTtaAtGagCCAGTnAAaGcAgCgAcaAagtTgTATGCgAAATGGACnCatAAtCAATATGAAGTcAatTTtGATacnAATGGCGGcAGtnanaTTGCttCggAAAatGTgAanTAcAAtGAAAAAGcaAnGaAGCCAnnnGnaCCaACgAAAGaAGGgTACACCTTcGcn
NZ_CCAS010000001.1	GCF_000612625.1	21	59327	62057	2731	13	210	TATGCGAAAT	13	0.6178	TATGCgAAATGGACcCAtAAtCAATAtGAAGTaAgtTTtGATacnAATGGCGGnAGTnangTtGCttCtgAAAatGTgAanTAcAAtGAAAAAGcnAnGaAgCCagnaGtaCCaACgAAAGAAGGcTACACCTTcGcnGGcTGGTACAGtGATGaAGcaCtAACgAatTTGTAcGATTTtgAngngCCAGTnAAaGcagCnAngAnntTg
NZ_CCAS010000001.1	GCF_000612625.1	58	7998	8081	84	4	21	TTTGTAGAAT	3	0.5253	TTTGTAgAATtcCcttTgatt
NZ_CCAS010000001.1	GCF_000612625.1	78	17147	17414	268	5	21	TTTATCAACC	3	0.6667	TTTATCaACCaCTTTtCCtcn
NZ_CCAS010000001.1	GCF_000612625.1	97	29	341	313	6	52	CTCGGGCATT	6	0.8376	CTCGGGCATTAGTCGCCTCGACTAcTTACCgCccTTtCctTTTTCCTGCCTc
NZ_HG942011.1	GCF_000612665.1	12	2775	2932	158	4	21	AATTTGTAGA	3	0.7884	AATtTGTAGATAtCTAgaCCa
NZ_HG942011.1	GCF_000612665.1	19	82518	82985	468	9	52	CGGTCATTAA	8	0.9048	CGGTCATTAAGcGgGGCTCTAAATGCCCgcGGAGaGcgAAAAAGGAAGGGAG
NZ_HG942011.1	GCF_000612665.1	25	19828	19954	127	6	21	CAGCCAGCAC	6	0.9577	CAGCCAGCACCGCAGCAGGCA
NZ_HG942011.1	GCF_000612665.1	33	10627	10708	82	4	20	TATCGGGAAA	3	0.6296	TATCgGGAAAAnaTtnAATa
NZ_HG942011.1	GCF_000612665.1	50	5	89	85	4	21	CCCATTGGCA	4	0.774	CCCATtGGCATcTGaCCgTAg
NZ_HG942011.1	GCF_000612665.1	50	1971	2335	365	6	52	TGTTTTCGGT	5	0.8974	TGTTTTCGGTCgCGTAGAaCCcCTCTACGTgACCCAtTTTCaTTCTtTCTtc
NZ_HG942011.1	GCF_000612665.1	55	18802	18886	85	4	21	TATTTGCGAA	4	0.5521	TATTTGCGAAttTccttgcTnTt
NZ_HG942011.1	GCF_000612665.1	56	12424	12580	157	4	39	GTAAAGCGGT	4	0.8803	GTAAAGCGGTgATGcGctGGGGGcCAGTCCCCCGCTaAG
NZ_HG942011.1	GCF_000612665.1	65	35468	35676	209	4	52	TCTTAGTTAC	4	0.8504	TCTTAGTTACcGcGaGaCcCgcATTTTctCcTTcGCGGGCATTTAGAGCCCT
NZ_HG942011.1	GCF_000612665.1	66	43632	44026	395	8	21	TTTACCGGCA	5	0.4617	TTTACCGGCActTTcacnat
NZ_HG942011.1	GCF_000612665.1	66	68659	68921	263	5	52	GTCACGTAGA	4	0.8936	GTCACGTAGAGcCTGTCTACGTTACCCaAATCtAGTcTtTTCaATGTTTACG
NZ_HG942011.1	GCF_000612665.1	66	181657	182736	1080	9	52	TTATAGCCTT	8	0.8077	TTATAGCCTTTATAAatGACCGacCgacCgGAAAAAnCGcCAGCtCGGGCAt
NZ_HG942011.1	GCF_000612665.1	70	25409	25493	85	4	21	ATTCGCAAAT	4	0.5631	ATTCGCAAaTAaAatcgacaa
NZ_HG942011.1	GCF_000612665.1	72	27	391	365	7	52	TCTACGTGAC	7	0.8233	TCTACGTGACCCGtgTCaCTGgTTTTTaTCcATTTCGGTCgCGTAGaACCTC
NZ_HG942011.1	GCF_000612665.1	72	16126	16334	209	4	52	TACGTTACCC	4	1	TACGTTACCCATATCCAGCTCTTTCAATGTTTTCGGTCACGTAGAGGCTGTC
NZ_HG942011.1	GCF_000612665.1	72	69320	69476	157	4	39	CTTCACCGCT	4	0.8632	CTTCACCGCTTTACTTcaGcGGGGGCCTGTCCCCCagcg
NZ_HG942011.1	GCF_000612665.1	72	73187	73343	157	4	39	GGGGGCCTGT	4	0.8917	GGGGGCCTGTCCCCCgCTgtTTTAACGCATTACTccGCc
NZ_HG942011.1	GCF_000612665.1	72	111644	111839	196	5	39	GGGGGCCTGT	5	0.8291	GGGGGCCTGTCCCtcAGtGCGTTAcTgCTTtACTTgggt
NZ_HG942011.1	GCF_000612665.1	72	117051	117206	156	4	39	CTGTCCCCCA	3	0.9772	CTGTCCCCCATCACAGTAACGCTTTATCACaGCGGGGGC
NZ_HG942011.1	GCF_000612665.1	75	18910	19034	125	5	21	ATCCGCTAGT	4	0.5764	ATCCgCTAGTTGgAtCgnggTt
NZ_HG964403.1	GCF_000612805.1	1	291005	291088	84	4	21	AACATGGAAT	3	0.8095	AACATGGAATAAACTccgnAA
NZ_HG964403.1	GCF_000612805.1	1	431588	431636	49	4	12	CCAGAGCCAA	4	0.8889	CCAGAgCCAAAg
NZ_HG964403.1	GCF_000612805.1	1	447160	447244	85	4	21	CATGGAATAA	4	0.654	CaTGGAATAAAcTCtgAAatt
NZ_HG964403.1	GCF_000612805.1	1	485384	485548	165	4	41	AATTCGCAGA	4	0.9024	AATTCGCAGATAAgTtAtGagAAACCGCAGATAACAcGTGA
NZ_HG964403.1	GCF_000612805.1	1	1030894	1030997	104	5	21	CGCAGATAAC	3	0.7879	CGCAGATAAnTCATGaAAAAg
NZ_HG964403.1	GCF_000612805.1	2	681994	682158	165	4	41	TATGACTTAT	4	0.8699	TATGACTTATcTgCGtTtTcCccGaGTTATCTGCGAATTTC
NZ_HG964403.1	GCF_000612805.1	3	320276	320474	199	6	33	TAGAGCATAG	6	0.8438	TAGAGCATAGATTAGAAGGcAAAATaGAAGaAc
NZ_HG964403.1	GCF_000612805.1	3	573446	573530	85	4	21	GTAGAATAAA	4	0.6465	GTAGAATAAAncTccgAaAAat
NZ_HG964403.1	GCF_000612805.1	4	298364	298568	205	5	41	AATATATCAG	4	0.9675	AATATATCAGcGaCTTTCTTTGATTTATCAGCGAAATTTAA
NZ_HG964403.1	GCF_000612805.1	5	17272	17470	199	6	33	CGACGAGTAA	6	1	CGACGAGTAATCGCAGGAGCATATGTTTTTTTG
NZ_HG964403.1	GCF_000612805.1	6	10	112	103	5	20	CGCAGATAAC	3	0.9111	CGCAGATAACtCaAGAAATC
NZ_HG964403.1	GCF_000612805.1	6	82591	82851	261	5	41	GAAATTCGCA	4	0.9512	GaAATTCGCAGaTAAATGGTGAAAACCGcAGATAACTCAGT
NZ_HG964403.1	GCF_000612805.1	6	195760	195886	127	5	21	CCTGGGAAAA	4	0.7989	CCTGGGAAAAAcGGAccCacA
NZ_HG964403.1	GCF_000612805.1	8	67783	67867	85	4	21	TGGAATAAAC	4	0.7323	TGGAATAAACnTcTGAnAAAca
NZ_BAMO01000108.1	GCF_000615945.1	21	1342	1537	196	5	39	AGAATCAACA	5	0.8051	AGAATCAACAGaaGAAatTCAAGcaGTAgCAGAgGAagt
NZ_BAMO01000108.1	GCF_000615945.1	79	12436	12628	193	4	48	AGCCCGATGA	4	0.9398	AGCCCGATGAGaAATTAcTATAGaGCGATTGATCAGCACGTGACcGAT
NZ_BAMO01000108.1	GCF_000615945.1	82	23663	24293	631	4	126	TGGTTTACAG	3	0.4649	TGGTTTACAGAanaTAcaGgtAAcAaaATaGGAAgAATnncAAcgGAnGGtgAAaTtAcaGAATATnAtaTnCCtACnnCAGaTgCaggtgcnTaTnGAttATAgCnnnaGGtnCTGAtGgtgCAcTn
NZ_BAMO01000108.1	GCF_000615945.1	89	34464	35479	1016	5	12	CACCAACACC	3	1	CACCAACACCAA
NZ_KK211277.1	GCF_000621445.1	1	29213	29577	365	7	52	GAGTTTTGTC	7	0.8922	GAGTTTTGTCCTTCATCTCTCTTATGAAGGACACTTCtCtCTCTTTTcCCTc
NZ_KK211277.1	GCF_000621445.1	1	408565	408724	160	6	27	TCTTCTTCTC	5	0.8417	TCTTCTTCTCCTcCcGGtGGCAAcTcT
NZ_KK211277.1	GCF_000621445.1	2	115234	115494	261	5	52	ATGAAGGACA	5	0.8239	ATGAAGGACAAAACTagTGAgAaAcAGAgGAgAAGTGTCCTTCATaAAggga
NZ_KK211277.1	GCF_000621445.1	2	130298	130558	261	5	52	TGAAGGACAA	5	0.9205	TGAAGGACAAAACAAGgAGAAAcCgAAGCaAAAGTGTCCTTCATAAAGGnGA
NZ_KK211277.1	GCF_000621445.1	2	192691	193107	417	8	52	TGTCCTTCAT	8	0.9057	TGTCCTTCATAAGGgtGATGAAGGACAAAACTAGGTGAAAAAGcAAaAGAAG
NZ_KK211277.1	GCF_000621445.1	2	234605	234813	209	4	52	TTTGTCTAAT	4	0.8477	TTTGTCTAATAGAGccTTTCTATTgGACACTTtTCTCCgaTTTTGCACTCgT
NZ_KK211277.1	GCF_000621445.1	3	29111	29423	313	7	52	GTTTTGTCCT	5	0.941	GTTTTGTCCTTCATCaACCTTATGAAGGACACTTCCtCTCTaTTTTCaCCTc
NZ_KK211277.1	GCF_000621445.1	3	128510	128771	262	5	52	ATGAAGGACA	4	0.9017	ATGAAGGACACTTTtGCTTCGcTTTcTccTtGTTTTGTCCTTCATCaCCTTT
NZ_KK211277.1	GCF_000621445.1	3	303079	303287	209	4	52	TATGAAGGAC	4	0.8889	TATGAAGGACACTTTcGCTTCGtTTtCTCCTtctTTTGTCCTTCATCgCcTT
NZ_KK211277.1	GCF_000621445.1	3	309868	310012	145	4	36	GTGTCATCCC	4	0.8889	GTGTCATCCCCagtACCTGGAcTTcCTCCATTATCc
NZ_KK211277.1	GCF_000621445.1	4	61862	61916	55	4	12	TCTTTGTCTT	3	0.9259	TCTTTgTCTTTG
NZ_KK211277.1	GCF_000621445.1	4	243825	244085	261	5	52	GGACACTTCT	5	0.8377	GGACACTTCTCTCnCtTTttCtTCtCtTTCTGTCCTTCATCgctcTTATGAA
NZ_KK211277.1	GCF_000621445.1	8	58648	59360	713	4	114	AAAAGGTATA	3	0.9922	AAAAGGTATAGGGCGACATTTTgGGTCGGGAGACGCTCGTTGCTCGCCATTCAGAAGTACACTGAATGGCTTTAAGAGCGGGCAACGGCTTTCCCCCTCTTACGAGAAAGAACC
NZ_KK211277.1	GCF_000621445.1	12	17218	17686	469	9	52	TGTCCTTCAT	9	0.8218	TGTCCTTCATCacgCtTATGAAGGACACTTtACACCGtTTTtCGCTCacTTT
NZ_KK211277.1	GCF_000621445.1	17	35462	35826	365	7	52	GATGAAGGAC	7	0.9072	GATGAAGGACAAAAGAGGAGAGgAAAGAGTGAGAAGTGTCCTTCATAaGctT
NZ_KK211277.1	GCF_000621445.1	20	46586	46794	209	4	52	AGAAAGTGTC	4	0.8282	AGAAAGTGTCCTTCATAAAGGcgATGAAGGACAaAACGAgAGGaAAAActtG
NZ_KK211277.1	GCF_000621445.1	22	34839	35099	261	5	52	TGTCCTTCAT	5	0.8154	TGTCCTTCATcngCcTTATGAAGgACACTTctCctCATTTtcCaCTccaTTt
NZ_CP003923.1	GCF_000706725.1	1	1313522	1313585	64	4	15	TCTTCATCAG	3	0.8815	TCTTCATCaGTTGTg
NZ_CP003923.1	GCF_000706725.1	1	1338140	1338448	309	5	36	AATGCAACAA	4	0.9383	AATGCAACAAGGgaTGGGAGGAAACCACCATGCCcC
NZ_CP003923.1	GCF_000706725.1	1	1393225	1394061	837	18	27	TTAGATGGAG	13	0.9531	TTAGATGGAGCAACGGGACCgACAGGA
NZ_CP003923.1	GCF_000706725.1	1	2952140	2952854	715	15	48	TTCTTCTGAT	10	0.9253	TTCTTCTGATGACGTTGAgAACGACTCAGAtGCTGACAGTgACGATgA
NZ_CP003923.1	GCF_000706725.1	1	3260718	3261542	825	4	15	CTTCTTTTGG	3	1	CTTCTTTTGGTTTTT
NZ_CP003923.1	GCF_000706725.1	1	3385744	3385960	217	10	18	AGCTCTTGAA	9	0.8272	AGCTCTTgAAGAcgACaC
NZ_CP003923.1	GCF_000706725.1	1	3481500	3481644	145	4	36	GTTTCTTCCT	4	0.9321	GTTTCTTCCTCTAcTGCTTCTTCCGGcGCTTCTGAa
NZ_CP003923.1	GCF_000706725.1	1	3741837	3742252	416	4	104	GTTTCTAGCA	3	0.8291	GTTTCTAGCATTATCGGcACTCTTGGCTAATTcTcTTTTTcCTTATTTTcAAACtGGAGGTGGATcttATGtTtACAGAtaTtCTTgttCAAgcTTTTGAATCa
NZ_JGVU02000001.1	GCF_000708755.2	1	11198	11612	415	8	52	TTGATGGTTC	7	0.8315	TTGATGGTTCCgATCaCggaGATAAGTgCCATCAAAACAGAAAATCCtcnGt
NZ_JGVU02000001.1	GCF_000708755.2	1	24282	24750	469	8	52	CAGAAAATCA	7	0.84	CAGAAAATCAGatTTGATGGCACTGAACATtGAgaATAGnACCACCAACgAa
NZ_JGVU02000001.1	GCF_000708755.2	1	37544	37809	266	4	53	CACTCGGTGT	3	0.7305	CACTCGgTGTAGTGgCgCCAcAAACAAGGntcCAAgTncgaGAAAAGTGGtAT
NZ_JGVU02000001.1	GCF_000708755.2	1	102871	103131	261	4	52	AAAGTGTTCT	3	0.7526	AAAGTGTTCTAAnCCaGaGTaAGCAGCAcAAAgTGAGTAGAnCacAGGctCg
NZ_JGVU02000001.1	GCF_000708755.2	1	149824	150187	364	7	52	TGAAAGTGTT	6	0.9265	TGAAAGTGTTGCTAACCCAGTTTAAGAACACTTTTCCGCAGAGcAGAAGGGT
NZ_JGVU02000001.1	GCF_000708755.2	1	165249	165509	261	5	52	TGATGTGAAG	5	0.7718	TGATGTGAAGGGTtaTAAgtAAGTgagAAttGACCcTTnAGtgcAgccGtAg
NZ_JGVU02000001.1	GCF_000708755.2	1	172527	172891	365	7	52	ATGGCACTTA	7	0.7875	ATGGCACTTATCCgGnAGAAtaGAACCCtCAAgCaGAGaAAtCtCAGAgTTG
NZ_JGVU02000001.1	GCF_000708755.2	1	195812	196130	319	6	53	TTATCGGCTT	6	0.7556	TTATCGGCTTgATTAGAACCAtCAAGGAAaGGaAGAAGCATGCTTGaGGGtAc
NZ_JGVU02000001.1	GCF_000708755.2	1	230141	230557	417	8	52	GTGAATGAAC	8	0.8617	GTGAATGAACCCTTCgTaCGAAGAATCAGgAGCTGAAGGGTcAAAAggCGTc
NZ_JGVU02000001.1	GCF_000708755.2	1	271081	271444	364	7	52	AATCGTACCC	6	0.8	AATCGTACCCTaTAAAACtGAGAAAcGAATTTATAGGGTAAGcAAACGCcgg
NZ_JGVU02000001.1	GCF_000708755.2	1	293885	294308	424	8	53	AAATAGCATA	7	0.891	AAATAGCATAAGATAAGCAcGGAATCgTACGCTATaATCTnaAGCCAGTGTac
NZ_JGVU02000001.1	GCF_000708755.2	1	366565	366877	313	6	52	GAGTTTGTGC	6	0.7829	GAGTTTGTGCTGCTAAaTCAtgTaTAGAACACTtTCGGcnGGGCccCGCACt
NZ_JGVU02000001.1	GCF_000708755.2	1	387582	387842	261	5	52	GGAACCATCA	5	0.8385	GGAACCATCAAaCGgcGGgaAATCTGaTTTGATggCACTTATCggtGAGaTa
NZ_JGVU02000001.1	GCF_000708755.2	1	435766	436081	316	6	53	TGCTGCCACT	5	0.9044	TGCTGCcACTTTCAtCGGAAGAGGAACCTCaTtTGTGGCGTtATTCGaGgTAG
NZ_JGVU02000001.1	GCF_000708755.2	1	448824	449084	261	5	52	CGTACCCTCG	5	0.9538	CGTACCCTCGaAAACCgTAAAACGATTTGCGagGGTAAGCAAACAGGAGAAA
NZ_JGVU02000001.1	GCF_000708755.2	1	477291	477603	313	6	52	AACCAAGTAA	6	0.8821	AACCAAGTAAGTGTTCTATACCGtcAATAGCAACACTTTCCCTCATCAATTG
NZ_JGVU02000001.1	GCF_000708755.2	1	508584	508844	261	4	52	TCGTTTAAGA	3	0.8365	TCGTTTAAGAgCACTTTgGTcTTGcTGTGAATcgGAgTTCTTGTTGCAAACa
NZ_JGVU02000001.1	GCF_000708755.2	1	523918	524339	422	8	53	AAAAGTGGCG	5	0.8566	AAAAGTGGCGCCAtTcagnAGAGTGCTGCCACATTTGAGgTGAAGACCcCcgn
NZ_JGVU02000001.1	GCF_000708755.2	1	653531	653947	417	8	52	GAGGGTAAGC	8	0.9386	GAGGGTAAGCAAATGatgGAATCGTACCCTCTCAAACTGAAAATCGATATCg
NZ_JGVU02000001.1	GCF_000708755.2	2	36778	37043	266	5	53	TGGTTCTAAA	5	0.8616	TGGTTCTAAAgcgcGTTAAtAGTGCCATCAAAGGGTTGGGGTTGGnaGnTTga
NZ_JGVU02000001.1	GCF_000708755.2	2	47476	47840	365	7	52	ATGAGTTAGC	7	0.8419	ATGAGTTAGCAGCATAAACTCGGTGCggGTCCgcGGCGAAAGTGTTCCAAAc
NZ_JGVU02000001.1	GCF_000708755.2	2	68427	68791	365	7	52	AGTTTTGAGG	7	0.8938	AGTTTTGAGGGTGCTTATCTGTCTTATAAGTgCCCTCAATTTTTgATTTTca
NZ_JGVU02000001.1	GCF_000708755.2	2	135718	136030	313	6	52	GGGAAGCAAA	4	0.7366	GGGAAGCaaAAAGCgtcAaAATGGTACCtCATaAATCaGaCggAgcAAATTAta
NZ_JGVU02000001.1	GCF_000708755.2	2	379262	379469	208	4	52	GATAAGTGCC	3	0.784	GATAAGTGCCcTCAACcTGAgAATcCTTCaGTTTGATGGTTcTAgACTTCct
NZ_JGVU02000001.1	GCF_000708755.2	2	520937	521289	353	17	18	GGAGCACCTG	14	0.8225	GGAGCACCTGTtaCgCCc
NZ_JGVU02000001.1	GCF_000708755.2	2	551545	552118	574	11	52	GATAAGTGCC	10	0.7721	GATAAGTGCCacCAAgAACagagATtnCAGTTTTGaTGGTTCctttCTGCTg
NZ_JGVU02000001.1	GCF_000708755.2	2	662686	662998	313	5	52	TATTCAGCCG	4	0.8632	TATTCAGCCGcaAcCaATTTATAGGGtTGCATTTCGCcAgtATGGTacCCTC
NZ_JGVU02000001.1	GCF_000708755.2	2	713425	713736	312	6	52	TAGAACACTT	5	0.7231	TAgAACAcTTtCtGCgGTCgggatnCccnAcTTAaTGttGcTtActCCGgtT
NZ_JGVU02000001.1	GCF_000708755.2	2	743902	744385	484	4	122	CGAAAAGCGG	3	0.7294	CGAAAAGCGGAAgCGCtCGtTTAGCTCCGggAGtCAGAtAAGgAAgtGgCggaAAAGGCgcttTTTGCCTTTncnGaCaaTTccGTTCTGaCAGAGGAGcTGaGCGcTGGAGCTaGACAATg
NZ_JGVU02000001.1	GCF_000708755.2	2	776717	776977	261	5	52	CATGAAGGGT	5	0.8974	CATGAAGGGTCATaTCAtGCtcGCTTATgACCACTCAGCTCaCcCtGCCCTg
NZ_JGVU02000001.1	GCF_000708755.2	2	805597	805857	261	5	52	AGAGATTCCT	5	0.8744	AGAGATTCCTggTTTGgTGGTTcCtTTcTGCCTGATAAGTgCcATCAACAaC
NZ_JGVU02000001.1	GCF_000708755.2	2	860672	860884	213	4	53	TCATTTGTGG	4	0.7904	TCATTTGTGGcacCAcTAcCCaGAGTGCTGCCaCTTTTtcTCgTGagtTtACc
NZ_JGVU02000001.1	GCF_000708755.2	2	874968	875332	365	7	52	TTGCTTACCC	7	0.8242	TTGCTTACCCTCcCAcATCGTTTtTCGGTTTGCGAGGGTAcGATTCgcggCc
NZ_JGVU02000001.1	GCF_000708755.2	2	902427	902638	212	4	53	TGTTGCCACT	3	0.8491	TGTTGCCACTTTaCTTCACgCaTGgagccTGTTTGTGGCGCAACTcACCGGAT
NZ_JGVU02000001.1	GCF_000708755.2	2	926049	926309	261	5	52	TTGCTTACCC	5	0.8259	TTGCTTACCCTCccAaaTCGTTTcTCgGTTTCCGAGGGtACGATTCGCgCnc
NZ_JGVU02000001.1	GCF_000708755.2	2	988076	988440	365	7	52	CTTTGCTTAC	7	0.8035	CTTTGCTTACCCTCncAnATCGatTTACgGTTTTgCAGGGTACGATTcCtCA
NZ_JGVU02000001.1	GCF_000708755.2	2	1045503	1045815	313	6	52	TTGCTTACCC	6	0.7619	TTGCTTACCCTCcCAGATCGtTTtaCaGTTTaCGAGGGTACGATTCaTGncT
NZ_JGVU02000001.1	GCF_000708755.2	2	1053748	1054173	426	8	53	CTTTGCTTAC	7	0.8574	CTTTGCTTACCCTGCTnACCcGTTTTTTCCGCtTTGCtGGGTAaGATTCCTcc
NZ_JGVU02000001.1	GCF_000708755.2	2	1062403	1062663	261	4	52	TTTGCTACCC	3	0.7778	TTTGCTACCCcATATTTCAcCcGCtcCgtTTTATAaGgaTgCATTTTCTtCt
NZ_JGVU02000001.1	GCF_000708755.2	2	1167641	1168164	524	8	52	TTTGCTTACC	5	0.9692	TTTGCTTACCCTCcCACATCGTTTCTCaGTtTCCGAGGGTACGATTCACCAC
NZ_JGVU02000001.1	GCF_000708755.2	2	1183664	1183924	261	5	52	CAAAATGTTG	5	0.7849	CAAAATGTTGcTAAAgCCAggTTAGAaCACTTTCnGGgCTtTCTggcctCTg
NZ_JGVU02000001.1	GCF_000708755.2	2	1324156	1324364	209	4	52	CTGAAGGGCA	4	0.8547	CTGAAGGGCACATTCcTGCCTgGTtTTCgaCCtTCAGcTtACTTCcTtTTCc
NZ_JGVU02000001.1	GCF_000708755.2	2	1371598	1372014	417	8	52	ACTTATCTCG	8	0.8178	ACTTATCTCGTTTTTcAGTaCCACCAAtTCGgTCTtCcCCTTCcTTGaTGGC
NZ_JGVU02000001.1	GCF_000708755.2	2	1471847	1472112	266	5	53	ACCACTCTGG	5	0.8692	ACCACTCTGGcGAATGacgCCACtAATGTgGATCaACTTCcGATaAAAGTGGt
NZ_JGVU02000001.1	GCF_000708755.2	2	1546077	1546501	425	8	53	TTCAGTGCCA	8	0.7848	TTCAGTGCCAtCaAAAcCGATTCCGGacGCtTcTTGAGGGTTCTtaTCCtGntG
NZ_JGVU02000001.1	GCF_000708755.2	2	1620621	1620829	209	4	52	ACCCTTCACA	4	0.735	ACCCTTCaCACaATCccacTccTGATaAAcGGTcATaTCtTatccACTTATa
NZ_JGVU02000001.1	GCF_000708755.2	2	1643369	1643733	365	7	52	AGTTTCTGCT	7	0.8559	AGTTTCTGCTGCTAAatCCaGTTAaGAACACTTTCaCCcGCAAACCAACCAg
NZ_JGVU02000001.1	GCF_000708755.2	2	1674648	1674960	313	6	52	ACTTATCTCG	6	0.8084	ACTTATCTCGGAGTTCaGaACCAcCAACACGCAgaTtTCCTtTTTTGATGgc
NZ_JGVU02000001.1	GCF_000708755.2	2	1684021	1684385	365	7	52	ACCTTCAGCT	5	0.8103	ACCTTCAGCTtCtTCTCcACcaacTgAAGGGCAcgATcCaTccgCTTTTgTg
NZ_JGVU02000001.1	GCF_000708755.2	5	240351	240559	209	4	52	CAGGTTTAAG	4	0.9017	CAGGTTTAAGagCACaAACGtGTCTACCCAGcTAAGAGTTTGTGcTGCaAAC
NZ_JGVU02000001.1	GCF_000708755.2	5	265879	266243	365	7	52	ACCATCAAAA	7	0.812	ACCATCAAAAgGAAGAATGTttTGGTTGATGGcACTTATcgGGGAGAAcaGt
NZ_JGVU02000001.1	GCF_000708755.2	6	56917	57385	469	9	52	TGGTTCTTAT	9	0.8201	TGGTTCTTATCAcGCTgTTaAGTgCCATCAAGCACnAGATTTcTnCTGTTGg
NZ_JGVU02000001.1	GCF_000708755.2	6	66915	67179	265	5	53	GGGTACGATT	4	0.8784	GGGTACGATTcaTCcCTTTgcTTACCCTGCCCATGcCgTTTtTCaCTCTTGCT
NZ_JGVU02000001.1	GCF_000708755.2	6	144195	144506	312	6	52	AAGGGTCATA	5	0.7846	AAGGGTcATAAnGaCACATgaTTTAACcCTTcAgCATgAaggAAACtCcgTg
NZ_JGVU02000001.1	GCF_000708755.2	6	153329	153693	365	7	52	GATAAGTGCC	7	0.8462	GATAAGTGCCAcCAAAAAgGaTATTCCTCCgTTTGATGGTTCCGAACtCaGa
NZ_JGVU02000001.1	GCF_000708755.2	6	178665	178925	261	5	52	TAAGTGCGCT	5	0.7891	TAAGTGCGCTTATCtCgGtTTTAGAACACTTtCACagaTAnTGCncTTTgGC
NZ_JGVU02000001.1	GCF_000708755.2	6	240161	240426	266	5	53	ATTATAACGT	5	0.8541	ATTATAACGTAAGgAAACaCTCgAATCGTAcGCTATacgTACACcggATGaAa
NZ_JGVU02000001.1	GCF_000708755.2	6	246542	246807	266	5	53	GCAGAATGGC	5	0.8591	GCAGAATGgCGCCACtTtTgAGAaTCTCaTCAcTCGaAAAGTGGCAcCACTgt
NZ_JGVU02000001.1	GCF_000708755.2	6	281885	282097	213	4	53	CGCCACAAAC	4	0.891	CGCCACAAACATGgAtGCTTTCACaTGAAaAGTGGCaGCACTAcGgGGAATGa
NZ_JGVU02000001.1	GCF_000708755.2	6	313159	313635	477	9	53	GACTTGTGGC	8	0.766	GACTTGTGGCACCAcTaGgCggAGTgataCCACTTTTCACtCTTCCACCaccG
NZ_JGVU02000001.1	GCF_000708755.2	6	335157	335781	625	12	52	TTGATGGCAC	10	0.808	TTGATGGCACTTATCncGCTTacaaGTaCCACCAAACtCAGAaatCCtTCTC
NZ_JGVU02000001.1	GCF_000708755.2	6	348631	348839	209	4	52	GCTGCGGCGG	4	0.8419	GCTGCGGCGGAAagGcaTGaAgGGTCATaAGaGGCTTgGATTGTtACCTTca
NZ_JGVU02000001.1	GCF_000708755.2	6	356690	356898	209	4	52	TCTTACCCTC	4	0.812	TCTTACCCTCCcAAACCGttATTCGATcTGacAGGGtAagCAAAcCTaCgTT
NZ_JGVU02000001.1	GCF_000708755.2	6	383976	384236	261	5	52	TGCTAACTCT	5	0.8538	TGCTAACTCTGGgTTAgAACACTTTCggGaccggGCtCTACTCACTTTgTGc
NZ_JGVU02000001.1	GCF_000708755.2	6	420022	420334	313	6	52	TTGATGGTTC	6	0.788	TTGATGGTTCCTATCCCgGAGATAAGTGCCACCAAaanggAAAATCcAccgC
NZ_JGVU02000001.1	GCF_000708755.2	6	445956	446216	261	4	52	TTTCTTCCTT	3	0.8974	TTTCTTCCTTTTGCTAcCCtATATTCCGCtCACTCCGATTTAtAaGGCaGCA
NZ_JGVU02000001.1	GCF_000708755.2	7	27921	28441	521	9	52	TTGACCCTTC	8	0.8141	TTGACCCTTCAgCTCtnTTGgTTTgCTcTGAAGaGTCATATGCnatCCTGTt
NZ_JGVU02000001.1	GCF_000708755.2	7	38513	38773	261	5	52	AAGTGTTCTT	5	0.8205	AAGTGTTCTTAacCTggGTTAgCAaCACAAACTtTgtTGAttGtTCacTGGa
NZ_JGVU02000001.1	GCF_000708755.2	7	77605	78021	417	8	52	TTTTGATGGT	8	0.8505	TTTTGATGGTTCTATTCTtCcgGATAAGTGCCATCAACCtgTggATTCTTCt
NZ_JGVU02000001.1	GCF_000708755.2	7	94412	94828	417	8	52	CCACCAAACT	8	0.8709	CCACCAAACTTCTTcCTCACgCGCTTGATGGTtCtTATAACCGTtTTcAGTa
NZ_JGVU02000001.1	GCF_000708755.2	7	112578	112785	208	7	21	TTACTACCAA	5	0.7143	TTACTaCCAACtAcCgcagaT
NZ_JGVU02000001.1	GCF_000708755.2	7	121702	121910	209	4	52	TTGATGGTTC	4	0.906	TTGATGGTTCTTATAAGCCCGATAAGTaCCACCAAaCTCTGaTtcCcTTGAA
NZ_JGVU02000001.1	GCF_000708755.2	7	130520	130728	209	4	52	TTTCCTCCAG	4	0.8291	TTTCCTCCAGGcTCaCgCTcCACTTTGTGcTCTTAAcCCcGCggaAGCgCAC
NZ_JGVU02000001.1	GCF_000708755.2	7	153488	153800	313	6	52	CTTATCCGCT	6	0.8583	CTTATCCGCTTGTTgAGtACCACCAAACTTcCAaTTCcGTTCTTTGATGGTT
NZ_JGVU02000001.1	GCF_000708755.2	7	166561	166873	313	6	52	TTTACAACAC	6	0.8479	TTTACAACACTTTCAacCGCTCACGCTTCAaAGTTTCTGCtgCTAACTctCg
NZ_JGVU02000001.1	GCF_000708755.2	22	9836	10048	213	4	53	AAAAACGGTT	4	0.8239	AAAAACGGTTgggGtGGGtAAGcAAAGGaGtGAATCgTACCCAGcTAGAccGA
NZ_JGVU02000001.1	GCF_000708755.2	22	103405	103718	314	6	52	AATAGAACCA	5	0.7043	AATAGAACCAtCAAaAccgaaAATgAgcAGCTTGaTGGcnCTaAncAGGCnG
NZ_JGVU02000001.1	GCF_000708755.2	22	121820	122085	266	5	53	TGGCGTCATT	5	0.8994	TGGCGTCATTCCGCGaAGTGCTGCCACTTtTGCCgGaGAAGGGtTCTtgtTTG
NZ_JGVU02000001.1	GCF_000708755.2	22	145264	145525	262	5	52	TAAGAACCAT	4	0.7479	TAAGAAcCATcAAtcCAaaaaActCaGAGgTTgaTGGCaCTTATCggGcTTA
NZ_JGVU02000001.1	GCF_000708755.2	22	151396	151604	209	4	52	GAAGGTCACA	4	0.8462	GAAGGTCACAAAaCaGGAAGGAATgTGCCCTTcGTgAaGTgtTCCaaGgTGt
NZ_JGVU02000001.1	GCF_000708755.2	22	158758	159018	261	5	52	GGAAAGTGTT	5	0.7795	GGAAAGTGTTCTAaAaAggGTTtAGcaaCAttAACcCtGGcTGgAGAAgaga
NZ_JGVU02000001.1	GCF_000708755.2	22	181704	182016	313	6	52	GTGGAAATGA	6	0.8547	GTGGAAATGACCCTTCAgCaaGATCaAaTCTGTGCGAAgGTCACAAAGcCGc
NZ_JGVU02000001.1	GCF_000708755.2	22	217896	218468	573	10	52	TTGAGGGCAC	9	0.7812	TTGAGGGCACTAAAACCgcAGAATaGtACCCTCAAAAAtcGaAAGtagGAAA
NZ_JGVU02000001.1	GCF_000708755.2	22	240402	240610	209	4	52	GCTTGATGGT	4	0.7735	GcTTGATGGTaCCgAaCtcgGAGATAAGTgCCATCAAAccgGAaAAcCgctg
NZ_JGVU02000001.1	GCF_000708755.2	22	241123	241383	261	5	52	TGAAAGGTCA	5	0.8667	TGAAAGGTCAATAAGCggAAGGATAaGACCCTTtAtCAaAgCTGgTCCgccg
NZ_JNVC02000001.1	GCF_000709935.2	1	11462	11774	313	6	52	TGTCCCTTCA	6	0.8838	TGTCCCTTCAGCCAcGCTTGaACAGCGTGAAGGTCACAaAAGCGGAAGgAaA
NZ_JNVC02000001.1	GCF_000709935.2	1	24497	24861	365	7	52	GATGGCACTG	7	0.7966	GATGGCACTGAACATcGAGAATAGgACCAcCAACgAaCAGAnAATCAGtTTT
NZ_JNVC02000001.1	GCF_000709935.2	1	37723	37935	213	4	53	CACTCGGTGT	4	0.7153	CAcTCGGTGTAgTGgCgCCAcAAACAAGGatcCAAgtgcAGgAAAAGTGGcAT
NZ_JNVC02000001.1	GCF_000709935.2	1	71045	71305	261	5	52	GAAATATAGG	5	0.763	GAAATATAGGGcAGcAaAAcaTGAAAATGcaaCCCTATAAAAtgCgcCaTct
NZ_JNVC02000001.1	GCF_000709935.2	1	103820	104028	209	4	52	CAAAAGTGTT	4	0.7863	CAAAAgTGTTctAAaCCagAGTtagCAgCAcAAACtGAGTAgAgCaCAGgCC
NZ_JNVC02000001.1	GCF_000709935.2	1	146658	146976	319	6	53	CCAGAAATGG	6	0.7736	CCAGAAATGGTGaccgGaaACAGaGAAAAGTGGCGTcACTAAGGCGAGTgGcG
NZ_JNVC02000001.1	GCF_000709935.2	1	150814	151022	209	4	52	TTGAAAGTGT	4	0.8932	TTGAAAGTGTTGCTAACcCAGTTTAAGAACACTTTTCCgcaGAgcAGaAGgG
NZ_JNVC02000001.1	GCF_000709935.2	1	166061	166321	261	5	52	TGATGTGAAG	5	0.7718	TGATGTGAAGGGTtaTAAgtAAGTgagAAttGACCcTTnAGtgcAgccGtAg
NZ_JNVC02000001.1	GCF_000709935.2	1	173354	173666	313	6	52	GCACTTATCC	6	0.8103	GCACTTATCCGGGAGAATaGaACCCTCAAGCaGAGnaAtCaCAGAgTTGATG
NZ_JNVC02000001.1	GCF_000709935.2	1	196645	196910	266	5	53	TGATTAGAAC	5	0.8616	TGATTAGAACCAcCAAGGgAcaGgAGaAGCATGCTTGaGGgtAtTTATCGGCG
NZ_JNVC02000001.1	GCF_000709935.2	1	229818	230026	209	4	52	GTGAATGAAC	4	0.859	GTGAATGAACCCTTcaTaCGAAGAATCAGgAGCTGAAgGGTcAAaAggCGTc
NZ_JNVC02000001.1	GCF_000709935.2	1	258653	258947	295	7	42	CGCTCAGCTT	7	0.8534	CGCTCAGCTTCTTGTTTaGCAGCaGCcTgtTCtTGAGCtTTT
NZ_JNVC02000001.1	GCF_000709935.2	1	279198	279562	365	7	52	AATTGCTCCA	7	0.8314	AATTGCTCCAGCTGATTTATAGGGAaCCAtAATTGCTTTTTgATaCCccATa
NZ_JNVC02000001.1	GCF_000709935.2	1	283764	284023	260	5	52	AATCGTACCC	4	0.7607	AATCGTaCCCTaTAAAaCcGAaAAACaAatTTATAGGGtAAGcAAAagccgg
NZ_JNVC02000001.1	GCF_000709935.2	1	311880	312092	213	4	53	AAATAGCATA	4	0.8197	AAATAGCATAAGATAAGCAaGGAATcgTACGcTATaATCTccaGCcaGtGTac
NZ_JNVC02000001.1	GCF_000709935.2	1	408489	408848	360	7	52	GGAACCATCA	6	0.8821	GGAACCATCAAGCGGCgGAgAATCTGaTTTGATGGCACTTATCGGTGAGATc
NZ_JNVC02000001.1	GCF_000709935.2	1	437645	437907	263	5	52	GAATCGTACC	3	0.717	GAATCGTACCCtCGgAAACcGTAAAACGnTattGGAgGGTAAGCAAanGccn
NZ_JNVC02000001.1	GCF_000709935.2	1	450592	450857	266	5	53	TTTGTGGCGT	5	0.9245	TTTGTGGCGTtATTcGaGGTAGTGCTGCCACTTTCAtCGGAAGaGGAACCTCa
NZ_JNVC02000001.1	GCF_000709935.2	1	463602	463814	213	4	53	AGGGTAAGCA	4	0.8784	AGGGTAAGCAAAAGccgGAATCgTACCCAgCAAGAGcGAAAAACCGaaTTgGG
NZ_JNVC02000001.1	GCF_000709935.2	1	491832	492044	213	4	53	ATCCTAGTTT	4	0.8097	ATCCTAGTTTGTGGCgTCATTcgcTGTAgTGGTgcCACTTTTAtCGtAGttGg
NZ_JNVC02000001.1	GCF_000709935.2	1	670892	671152	261	5	52	GGAGGGTAAG	5	0.9128	GGAGGGTAAGCAAATGattGAATCGTACCCTCTcAAActGaAAATCGATATC
NZ_JNVC02000001.1	GCF_000709935.2	1	748009	748380	372	7	53	AGAGTGCTGC	7	0.7832	AGAGTGCTGCCACTTtTgCCGTTGAGGgaTcaTCgGAAGTGGCGtCAaTCcaC
NZ_JNVC02000001.1	GCF_000709935.2	1	824423	824735	313	6	52	ATAAGTGCCA	6	0.84	ATAAGTGCCATCAAAACAGAATTcCAACCgCTTGATGGTaCCGAACGCACCG
NZ_JNVC02000001.1	GCF_000709935.2	1	1027951	1028263	313	6	52	CTGTATTTTG	6	0.7765	CTGTATTTTGGAcaaGCnGATTTATAGGGcAGCATTtCACctTTTTGgTGCc
NZ_JNVC02000001.1	GCF_000709935.2	1	1073715	1073923	209	4	52	CATAAGTGCT	4	0.688	CaTAAGTGCTgcAAAgctgGtTTAAcaACAtAAACtCaGcTgCaggaAGcCg
NZ_JNVC02000001.1	GCF_000709935.2	1	1110697	1110931	235	13	18	GGAGCACCTG	13	0.8519	GGAGCACCTGTTgCgCCt
NZ_JNVC02000001.1	GCF_000709935.2	2	33696	33956	261	5	52	CATGCTGAAG	5	0.8426	CATGCTGAAGGGTtATATCAcgcggGCTTATGACCTTTCACACAcTCTcCTT
NZ_JNVC02000001.1	GCF_000709935.2	3	65504	65920	417	8	52	GAACACTTTC	8	0.8214	GAACACTTTCaCCcGCAAACcAaCCAgAGTTTCTGCTGCTAaatCCaGTTAa
NZ_JNVC02000001.1	GCF_000709935.2	3	97017	97277	261	5	52	GATGGCACTT	5	0.8821	GATGGCACTTATCTCGGAGTTCAGAaCCAcCAACACGCagatTcCCTtTTTt
NZ_JNVC02000001.1	GCF_000709935.2	4	32363	32675	313	6	52	GCATGAAGGG	6	0.9128	GCATGAAGGGTCATATCATGCTCGCTTATgACCACTCAGCTCACcCTGCCCT
NZ_JNVC02000001.1	GCF_000709935.2	4	61155	61415	261	5	52	AGAGATTCCT	5	0.8744	AGAGATTCCTggTTTGgTGGTTcCtTTcTGCCTGATAAGTgCcATCAACAaC
NZ_JNVC02000001.1	GCF_000709935.2	4	114946	115370	425	8	53	CTGCCACTTT	6	0.8172	CTGCCaCTTTTTCTCGTGaGtTTACcTCATTTGTGGCaCCATTACCCCGAGTG
NZ_JNVC02000001.1	GCF_000709935.2	4	144384	144644	261	5	52	GAAGGGTCAT	5	0.7308	GAAGGGTCATAtgTgCTCccGtTTaGaCCCTTCAgAttATGCTGGtctCCgt
NZ_JNVC02000001.1	GCF_000709935.2	4	157618	157829	212	4	53	TGTTTGTGGC	3	0.7736	TGTTTGTGGCGcaAcTCAcCGGAgTGntGCCACTTTTCTTCaCCCAtgaAGcc
NZ_JNVC02000001.1	GCF_000709935.2	4	181059	181318	260	5	52	TTGCTTACCC	4	0.8564	TTGCTTACCCTCcCAAaTCGTTTcTCgGTTTCCGAGGGtACGATTCGcgCgC
NZ_JNVC02000001.1	GCF_000709935.2	4	195544	195756	213	4	53	CCACTTTTTC	4	0.8952	CCACTTTTTCCaGTGATGGATcCTCATTTGtGGcGTCATTCagCTTAGTGACg
NZ_JNVC02000001.1	GCF_000709935.2	4	243132	243340	209	4	52	AGGGTACGAT	4	0.8376	AGGGTACGATTCctcACTTTGCTTACCCTCccAgATCGatTTAcaGTTTTgC
NZ_JNVC02000001.1	GCF_000709935.2	4	300377	300585	209	4	52	TTGCTTACCC	4	0.7552	TTGCTTACCCTCcCAgATCGtTTtaCaGTTTaCGAGGGTaCGATTcaTgact
NZ_JNVC02000001.1	GCF_000709935.2	4	308519	308731	213	4	53	CTTTGCTTAC	4	0.8365	CTTTGCTTACCCTGCTcACCcGTTTTTTCCgcttTGCgGGGTAgGATTccTCc
NZ_JNVC02000001.1	GCF_000709935.2	5	8490	8905	416	7	52	TTTGCTACCC	5	0.7711	TTTGCTaCCCcATATTTCAcCcGCtcCgtTTTATAaGgaTgCATTTTCTtct
NZ_JNVC02000001.1	GCF_000709935.2	5	41241	41730	490	4	122	CGAAAAGCGG	3	0.704	CGAAAAGCGGAgcCGaCtGTTcAgtCCtntcAGtCaGATAAGAAATCACCGGaAAAGtCCGgttTTGaCTTTTtcGGgGATTTTgTTCtGACaGaAGGAcTaGGaGGcGgAGCTgGACAAtg
NZ_JNVC02000001.1	GCF_000709935.2	5	41766	41974	209	4	52	AAAAATTGAG	4	0.8462	AAAAATTGAGGGTACTAAAAAGCCaGaaTcGTaCCCTCAAAAaCCAAAAacc
NZ_JNVC02000001.1	GCF_000709935.2	5	333641	333853	213	4	53	TTTGCTTACC	4	0.8449	TTTGCTTACCCTCCaccaCCTGgTTTTCGGCTTTGCTGGGTAcgaTTCacTcC
NZ_JNVC02000001.1	GCF_000709935.2	5	422395	422607	213	4	53	GAATGACGCC	4	0.8826	GAATGACGCCACaAATGTgGATCaACTtCCGATtAAAGTGgcAcCACTCTGGa
NZ_JNVC02000001.1	GCF_000709935.2	5	462972	463648	677	13	52	TTCTTATCGG	13	0.7939	TTCTTATCGGACGaATnGGtgCCAtCAAAnctGATTCTTCTCtGCTTGAGgg
NZ_JNVC02000001.1	GCF_000709935.2	5	520546	520916	371	7	53	TGTGGCACCA	6	0.7473	TGTGGCACCAcTaGgCGgAGTGacaCCACTTTTCACTCTTCCAnCCaTcGGACT
NZ_JNVC02000001.1	GCF_000709935.2	5	541475	541891	417	8	52	TTGATGGCAC	8	0.7995	TTGATGGCACTTATCtcGCTTacaAGTaCCACCAAACtCAGAaAtCCtTCTC
NZ_JNVC02000001.1	GCF_000709935.2	5	562744	562952	209	4	52	TCTTACCCTC	4	0.8034	TCTTACCCTCCcAAACCgttATTCGAtcTGacAGGGcAaGCAAAcCTaCtTT
NZ_JNVC02000001.1	GCF_000709935.2	5	571905	572276	372	7	53	ACGAATGACG	7	0.8419	ACGAATGACGCCACtAACcatCaTCCATCtCTGGTAAAAGTGGCgGCACTACa
NZ_JNVC02000001.1	GCF_000709935.2	5	581943	582154	212	4	53	CTGCCACTTT	3	0.7149	CTGCCACTTTTtcaGGtgATGgaTcctCtTTTcTGGCGCCaCTCaCtcGAGTg
NZ_JNVC02000001.1	GCF_000709935.2	5	604719	605171	453	6	21	TACATCCAAC	4	0.5556	TACaTCCAACaaTtagaGcAatt
NZ_JNVC02000001.1	GCF_000709935.2	5	627734	628098	365	7	52	TTGATGGTTC	7	0.7851	TTGATGGTTCCTATCtCcGAGATAAGTGCCaCCAAgatggAAAaTCcAccgC
NZ_JNVC02000001.1	GCF_000709935.2	5	651406	651666	261	4	52	TTTCTTCCTT	3	0.8974	TTTCTTCCTTTTGCTAcCCtATATTCCGCtCACTCCGATTTAtAaGGCaGCA
NZ_JNVC02000001.1	GCF_000709935.2	5	763265	763757	493	5	21	TTTGGATTGT	3	1	TTTGGATTGTTACACGCCGCA
NZ_JNVC02000001.1	GCF_000709935.2	6	62	278	217	10	18	CCGGCAGGTC	8	0.7778	CCgGCAGGTCCaGTaaCT
NZ_JNVC02000001.1	GCF_000709935.2	11	58473	58740	268	5	53	TGGGTAGGAT	3	0.7152	TGGGTAGGATTcaGGctTTTGcTTACCCTCcGaTaTCgTTTTaCGGtTTTGg
NZ_JNVC02000001.1	GCF_000709935.2	13	94783	94999	217	5	42	CAGGTGAAGG	4	0.8995	CAGGTGAAGGAGcCGGagAaGGCGaAGGCCAGGGCGGCGGAa
NZ_JNVC02000001.1	GCF_000709935.2	13	142596	142908	313	6	52	GGAATCGTAC	6	0.841	GGAATCGTACCCTGCcAAAcCGAAAAACGATaTGGGAGGGTAAGCAAgcGCc
NZ_JNVC02000001.1	GCF_000709935.2	13	174173	174383	211	4	52	AGTTTGTGCT	3	0.7863	AGTTTGTGCTGctAACaAGgTTTAAGAgCACTaACgCgTCTTcCcaGAnAAG
NZ_JNVC02000001.1	GCF_000709935.2	13	199669	200033	365	7	52	ACCATCAAAA	7	0.7814	ACCATCAAAAgGaAGAATGTtcTGGTTGATGGcaCTTATcnGGgAGAAcaGa
NZ_JNVC02000001.1	GCF_000709935.2	14	92603	92864	262	5	52	TTGCTTACCC	4	0.7091	TTGCTTACCCTCcCaaAtCGtTTcaCgGTTTcccAGGGTACGATTctgaaCt
NZ_JNVC02000001.1	GCF_000709935.2	15	32457	32775	319	5	53	CACTACCGCG	4	0.7568	CACTACcGCGAATGaCgCCAcAAaTGaGcatTCAtCAaaGgCAAAAgTGgCgc
NZ_JNVC02000001.1	GCF_000709935.2	15	49878	50085	208	4	52	CCCATATTTC	3	0.7254	CCCATATTTCCGCATcCCaTTTTTATAgGGatgCATttTCncnTTTTgaTAC
NZ_JNVC02000001.1	GCF_000709935.2	15	61477	61788	312	6	52	TGAAGGGTCA	5	0.7974	TGAAGGGTcATAAnGaCACATgaTTTAACcCTTcAgCATgAaggAAACtCcg
NZ_JNVC02000001.1	GCF_000709935.2	15	70593	70957	365	7	52	TTGATGGTTC	7	0.8291	TTGATGGTTCCGAACtCaGaGATAAGTGCCAcCAAAAAtGaTATTCCTCCGt
NZ_JNVC02000001.1	GCF_000709935.2	15	156751	157015	265	5	53	CTCATTTGTG	4	0.8994	CTCATTTGTGGCGcCaTTcGCCCGAGTGCtgCCACTTTTATCtGAGGTGaAtC
NZ_JNVC02000001.1	GCF_000709935.2	15	163135	163347	213	4	53	GAATGGCGCC	4	0.8784	GAATGGCGCCACTTTTGAGAgTCTCtTCAcTCGaaAAGTGGCAccACTacGCA
NZ_JNVC02000001.1	GCF_000709935.2	15	188408	188619	212	4	53	CGCCACAAAC	3	0.8994	CGCCACAAACATGGATGCTTTCACATGAAaAGTGGCgGCACTAcGggGAATGa
NZ_JNVC02000001.1	GCF_000709935.2	17	22189	22454	266	5	53	TGACGCCACA	5	0.7786	TGACGcCACAAagCTGtttGcAatATAAGtgAAAGTGGCgCAACTCnCcggAg
NZ_JNVC02000001.1	GCF_000709935.2	19	19072	19436	365	7	52	GAACCCTCAA	7	0.8486	GAACCCTCAAGCtTTgGATTCTGtGgATTGATGGcACTTATaGcAGaGTTTA
NZ_JNVC02000001.1	GCF_000709935.2	19	30893	31257	365	7	52	CCTCTGTTGA	5	0.8154	CCTCTGTTGAtGGTTCtaTTCTCcCtgATAAGTaCCaCCAACCAaaCgagAt
NZ_JNVC02000001.1	GCF_000709935.2	19	41278	41486	209	4	52	GGAAAGTGTT	4	0.8205	GGAAAgTGTTCTTAAtCTGAGTTAgCAaCACAAaCtcTgtTGATcGtTCaCT
NZ_JNVC02000001.1	GCF_000709935.2	19	84981	85241	261	5	52	TTTTGATGGT	5	0.8385	TTTTGATGGTTCTaTTCTtcCgGATAAgTGCcAtCAACCtgTanATTCTTCt
NZ_JNVC02000001.1	GCF_000709935.2	19	101683	101995	313	6	52	CCACCAAACT	6	0.8444	CCACCAAACTTCTTcCTCACgCGCTTGATGGTtCtTATAACCGTTTTcAGTa
NZ_JNVC02000001.1	GCF_000709935.2	19	109951	110159	209	4	52	AAGTGTTCTT	4	0.7692	AAGTGTtCTTaTCCTGcTtTTaCAgCACTTAtcttcGCTCCGgAgtCACtCa
NZ_JNVC02000001.1	GCF_000709935.2	19	119838	120024	187	6	21	TTACTACCAA	4	0.672	TTACTaCCAACaAcCacagaT
NZ_JNVC02000001.1	GCF_000709935.2	24	63175	63438	264	5	53	TGCCACTTTT	3	0.8826	TGCCACTTTTtGCGTGATGGGTTtGCCAaTTGTgGtGTCATtGGCCGTAGTGg
NZ_JNVC02000001.1	GCF_000709935.2	24	75878	76198	321	6	53	TTGATGGTTC	4	0.8029	TTGATGGTTCTAAAccGagTTAAtAGTGCcATCAAAGGagggGGaTTGGgAGc
NZ_JNVC02000001.1	GCF_000709935.2	24	86775	87035	261	5	52	TAGCAGCACA	5	0.8564	TAGCAGCACAAACTCggTGCgGGtcCACggCnAAAgTgTTCCAAACAaGAGt
NZ_JNVC02000001.1	GCF_000709935.2	24	175334	175594	261	5	52	TACCCTCGGA	5	0.878	TACCCTCGGAAACcGAgAAACGATcTGGGAGGGTAAGCaAAaGcgtGAATCg
NZ_JNVC02000001.1	GCF_000709935.2	24	214095	214304	210	4	52	AATAGAACCA	3	0.7086	AATAGAACCAtCAAaAnCgtgAATcAaaAGCTTGaTGGcnCTAAacAGGCGT
NZ_JNVC02000001.1	GCF_000709935.2	24	232406	232777	372	7	53	TGGCGTCATT	7	0.9018	TGGCGTCATTCCGCGTAGTGCTGCCACTTTTGCCaGaGAAGGGtTCtnGtTTG
NZ_JNVC02000001.1	GCF_000709935.2	24	262239	262603	365	7	52	GAAGGTCACA	7	0.851	GAAGGTCACAAAACgGGAAGGAATgTGCCCTTCGTgAAGTGtTCCAAGaTGt
NZ_JNVC02000001.1	GCF_000709935.2	24	269755	270118	364	7	52	GGAAAGTGTT	6	0.8325	GGAAAGTGTTCTAAAAAGGGTTTAGcaaCAttAACCCTGGcTGGAGAAGAGA
NZ_JNVC02000001.1	GCF_000709935.2	24	292765	293078	314	6	52	TGGAAATGAC	5	0.8462	TGGAAATGACCCTTCAgCatgATCaAaTCtGTgCGAAgGTCACAAAGgCGcg
NZ_JNVC02000001.1	GCF_000709935.2	24	351132	351644	513	10	52	GAGATAAGTG	8	0.8796	GAGATAAGTGCCATCAAACgGgAgAAACGCTgGcTTGATGGTtCcGAACTCG
NZ_JNVC02000001.1	GCF_000709935.2	24	352189	352449	261	5	52	TGAAAGGTCA	5	0.8667	TGAAAGGTCAATAAGCggAAGGATAaGACCCTTtAtCAaAgCTGgTCCgccg
NZ_JOTN01000001.1	GCF_000712595.1	1	175979	176594	616	15	41	AAAAAGTGAC	15	0.9957	AAAAAGTGACCGCATTATCACCTGTTTTGACTGAATAAACG
NZ_JOTN01000001.1	GCF_000712595.1	1	262817	263012	196	5	39	TCTTTCTTCT	5	0.9179	TCTTTCTTCTCtTCAGAAGAACCaCTtGTTGATTTCTCt
NZ_JOTN01000001.1	GCF_000712595.1	1	423888	424608	721	12	60	TATTCATGTA	12	0.899	TATTCATGTAATACCATTTGCCTCCgaATTCTAnCCAGCCTGTTTGCATTACTCCgGAac
NZ_JOTN01000001.1	GCF_000712595.1	3	200804	201365	562	23	24	TTACCTTGGC	20	0.9944	TTACCTTGGCCACCACCTTGGTCG
NZ_JOTN01000001.1	GCF_000712595.1	4	298794	298989	196	5	39	TTTTCTTCAG	5	0.8407	TTTTCTTCAGGagcTaCAGTTTCgTTACCTGTTTCAGGt
NZ_JOTN01000001.1	GCF_000712595.1	5	211104	211479	376	4	51	ATATTTTTTT	3	0.9129	ATATTTTTTTGAAcGTtcTTCACGTTTgCTAGATCGTTTTTCgCGATCATA
NZ_JOTN01000001.1	GCF_000712595.1	6	82276	83300	1025	6	172	TTACATATGG	5	0.8864	TTACATATGGcTAgAGTAAaagCtTTGtcgcTCtTTTACTTCgTCcATCATcgTTTGAATTTTTTgATcGTGtAAAGcTTcgGTTTcAGAAAGcTTATCTTTTTGAATCGTAATtTTAAAAGAAAAAATTTGAAATATCATAATGTAATCGCTCCTTTAGGTTGTTTTCGTA
NZ_JOTN01000001.1	GCF_000712595.1	7	58	238	181	5	36	CCGATGCCAA	5	0.9333	CCGATGCCAAAtgTAATGCCaATGATGGGGAATAAc
NZ_JOTN01000001.1	GCF_000712595.1	8	89072	89945	874	24	39	GCAGGTAAAG	16	0.9915	GCAGGTAAAGGTGGCGCAGGAGCAGGCGAAGGTCCAGGA
NZ_JOTN01000001.1	GCF_000712595.1	8	140638	141178	541	9	60	GGTGTAATGC	9	0.7307	GGTGtAATGCAaACaGGTTGGcAcAAAGATGgaGGAAGTTGGTAcTACTTTGgcncAAAc
NZ_JOTN01000001.1	GCF_000712595.1	10	96270	96750	481	8	60	ACATGGTACT	8	0.8016	AcATGGTACTaCTTaAAcgaAAacGGTaCaATGCAAACaGGATGGaAaCAAATtggTGGA
NZ_JOTN01000001.1	GCF_000712595.1	10	146400	146544	145	8	18	GGTCCAACTG	8	0.9286	GGTCCAACTGGaGCAACa
NZ_JOTN01000001.1	GCF_000712595.1	14	27323	27635	313	13	24	TTGTACTTGC	13	0.9217	TTGTACTTGCTCcTGCACCGGCTc
NZ_JOTN01000001.1	GCF_000712595.1	14	27849	28929	1081	20	54	ACAAAGACTT	20	0.7651	ACAAAGACTTCCgGctCtTCTTGGnTTTCcTCTaCAACTTCTGCTTCaggTTCC
NZ_JOTN01000001.1	GCF_000712595.1	14	34518	34623	106	5	21	TCGGCTATTT	5	0.6652	TCgGCTATTTtcgaTAcacTT
NZ_JOTN01000001.1	GCF_000712595.1	14	75165	75465	301	5	60	TTTGCATTGC	5	0.8066	TTTGCATTGCaCCGtTtcCaTTAAAgTAGTACCAtgctCCaTttATTGCTTGCCAacCTt
NZ_JOTN01000001.1	GCF_000712595.1	14	117958	118822	865	6	144	ATGAAATTAC	6	0.9463	ATGAAATTACCgAGCTGACTAATCTCGATCCCTCaATGGAAGATACCAATTTGGATGAAGTGGCGTCTGTAAAGGAAATCACTAATTCCATCGAGATTaTTTCTACAAATGAAGaTATCGAGACgATCGAAGGTGTcACTTCAC
NZ_JOTN01000001.1	GCF_000712595.1	17	58333	58441	109	6	18	CACGGACATC	6	0.8469	CACGGACATCAcCAtGGc
NZ_JOTN01000001.1	GCF_000712595.1	18	41788	42208	421	7	60	TAGTACCAAG	7	0.5722	TAgTACCAAGtaTtAncaAGntGAAGCCAtCCnGTATGCATnncACCgTtaTtnTtTAAn
NZ_JOTN01000001.1	GCF_000712595.1	18	68568	69048	481	8	60	TGGTACTACT	8	0.6192	TGGTACTAcTTgaAtnATagcGGtgcaaTgCAaacaGGtTGGtTgtATgAcgaTGnAAAc
NZ_JOTN01000001.1	GCF_000712595.1	21	13433	13580	148	7	21	ATAGCCGATA	7	0.8609	ATAGCCGATAcACcCGTGAAa
NZ_JOTN01000001.1	GCF_000712595.1	21	53926	54706	781	13	60	TAATACCACT	13	0.9006	TAATACCACTTAccCCCaACaGATAACCAGCCTGTTTGCATTTCTCCTGAacTATTTAAG
NZ_JOTN01000001.1	GCF_000712595.1	33	9174	9894	721	16	45	TCCTTGTGGT	16	0.9785	TCCTTGTGGTCCAGTGGGACCGATAGGCCCtGGTTCCCCTTGTGA
NZ_JOTN01000001.1	GCF_000712595.1	43	3917	4656	740	5	45	GAGCAATCTA	3	0.9802	GAGCaATCTAGTAATTATTGACGGTATCAGCCGTTATCTGAACTT
NZ_JOTM01000001.1	GCF_000712615.1	1	55537	55585	49	4	12	TTCTTTTTCT	4	0.9444	TTCTTTTTCTTt
NZ_JOTM01000001.1	GCF_000712615.1	1	387890	388565	676	15	45	CCACCTGTCG	15	0.9887	CCACCTGTCGTTGGTGGTGTTGTTGGATTATCCCCGTTGTTGTCT
NZ_JOTM01000001.1	GCF_000712615.1	1	665208	666336	1129	27	36	TTATCCATCA	26	0.8821	TTATCCATCATtGGCATtATGTTTGGCATTTGgTTA
NZ_JOTM01000001.1	GCF_000712615.1	1	773424	773550	127	7	18	TTGTCTCCAC	7	0.8448	TTGTCTCCACcTTGGTtg
NZ_JOTM01000001.1	GCF_000712615.1	2	274011	274086	76	5	15	TCTTCTTTTT	5	0.8222	TCTTcTTTTTTAgct
NZ_JOTM01000001.1	GCF_000712615.1	2	364691	365123	433	6	72	TCTTTTTGAC	6	0.9877	TCTTTTTGACCTTTGTCATCAGTTTTACTGTTTGTTGCTTTTTCCTCAGTAGAACCGTTCGTTGATTTCTCT
NZ_JOTM01000001.1	GCF_000712615.1	2	456487	456652	166	5	33	ATTGTTGGAA	5	0.9192	ATTGTTGGAAGTCTAAgGAtAAaCATCATTcTg
NZ_JOTM01000001.1	GCF_000712615.1	3	111271	111496	226	5	45	TCTTGAGTTT	5	0.8578	TCTTGAGTTTGCTGAGatAcGTgTTGATTTtGTTGacgTTGAGGt
NZ_JOTM01000001.1	GCF_000712615.1	6	43769	44105	337	8	42	ACTACTTCTT	8	0.8787	ACTACTTCTTGATGTACcGgTCTCTCTTCggCTTGAGCcTcC
NZ_JOTM01000001.1	GCF_000712615.1	6	44543	44699	157	4	36	ACTAGCTCTT	3	0.9506	ACTAGCTCTTCTTCAAATgCTTCCTCTGTTTCCGcA
NZ_JOTM01000001.1	GCF_000712615.1	6	87271	88026	756	7	57	CAAATGTTGG	5	0.986	CAAATGTTGGAAATGTAGTTGGTGCTCCTACTGGAACTCCGCCTTGCGCcCCTCCTA
NZ_JOTM01000001.1	GCF_000712615.1	7	32135	33194	1060	5	234	TTACTTTTTC	4	0.8889	TTACTTTTTCTCCgTTTTTTAAaTTTCCGAGAATTGCACTATTTGTATTTGCTTGaCTTCTTACTCGCAGgCTcGTTGCgTTGATTGTTCCgcTTTCtTgtaCtcCATTTGTgATgTctTCaACTGgcTTtTCTtCTTGTTTcCCAGcTTCTAGcTTCACAAACTCTAACGATAcGTAACCTTCTTTTCCTTTATAAtTgATCTTcGCCCAGCCgTTtGCTTTTCCTAAgAtTg
NZ_JOTM01000001.1	GCF_000712615.1	8	125406	125946	541	15	36	TACGGGACCA	15	0.9315	TACGGGACCAACGGGAGAACCGGGATCTAGCGGAGT
NZ_JOTM01000001.1	GCF_000712615.1	9	136496	136568	73	4	18	GGAGAAACCG	4	0.9136	GGAGAAACCGGcCCaACG
NZ_JOTM01000001.1	GCF_000712615.1	10	48131	48341	211	5	42	GGATTCGTAC	5	0.9746	GGATTCGTACCACCTTGGTTATTTtCGTTTCCACCATTTGGt
NZ_JOTM01000001.1	GCF_000712615.1	10	62613	63201	589	14	42	CCTTCCGCAT	14	0.6141	CCTTCCGCATGCGAgncAanTCCACTgGCtattGTattAant
NZ_JOTM01000001.1	GCF_000712615.1	10	65183	65897	715	16	42	CCTTCCGCAT	15	0.5016	CCTTCcGCATGcGAnnnanctCCACTgGCtattGTntncannn
NZ_JOTM01000001.1	GCF_000712615.1	12	99179	99620	442	18	24	CCATGATGAT	17	1	CCATGATGATTGTGATGGTGTCCG
NZ_JOTM01000001.1	GCF_000712615.1	14	133	205	73	4	18	CCTAAGGACC	4	0.8889	CCTAAGGACCCTAtAgAc
NZ_JOTM01000001.1	GCF_000712615.1	14	9252	9900	649	24	27	AGCGAAGCAA	24	0.9733	AGCGAAGCAAAAGCAACAAGAAGAACA
NZ_JOTM01000001.1	GCF_000712615.1	15	76408	77458	1051	27	30	TAATCAAAGA	20	0.5872	TAAnCAAAGAGcctAtGaGtcCAAcAGgAg
NZ_JOTM01000001.1	GCF_000712615.1	18	57595	57835	241	8	30	TTTTGTCCAT	8	0.8984	TTTTGTCCATCcGGcTTcTGCTCTTCTGGa
NZ_JOTM01000001.1	GCF_000712615.1	21	61395	61572	178	4	45	GAAAAAAGAA	3	0.6281	GAAAAAAGAAGCAGCAATTCAgnnacAACAaAAacAAGaTnaaAt
NZ_JOTM01000001.1	GCF_000712615.1	22	80497	81025	529	11	48	TTGGATTATC	11	0.8535	TTGGATTATCcACTGCAtTACTtTCTTcTTGtGAaAcAGCACTATTAC
NZ_JOTM01000001.1	GCF_000712615.1	22	80497	81774	1278	16	48	TTGGATTATC	15	0.7989	TTGGATTATCcacTGCatTACTnTCtTcTTGaGAaAcAGCACTaTTAC
NZ_JOTM01000001.1	GCF_000712615.1	24	59125	59698	574	13	42	AGAAGAGAAA	10	0.7473	AGAAGAGAaAgTAtCaGAATTAAAaCAGAcgAagcAAAATgc
NZ_JOTM01000001.1	GCF_000712615.1	26	13505	13964	460	17	27	CCTGGTCCGA	17	1	CCTGGTCCGAATGGAGATACGTTTGGC
NZ_JOTM01000001.1	GCF_000712615.1	26	20583	20787	205	7	30	AAGAAAAAAG	6	0.8963	AAGAAAAAaGCTGAAGAcGACGCAGCAGCc
NZ_JOTM01000001.1	GCF_000712615.1	39	34707	34986	280	4	72	CAGTAACACC	3	0.6187	CAGTAACACCaGTTgcgccaatcGAAAATGAAgTAcCAaaTtcAGAAGtGGCCGCtGGgCcAATgtcAACAC
NZ_JOTM01000001.1	GCF_000712615.1	42	5062	5242	181	4	45	GGAACAGAAA	4	0.9012	GGAACAGAAAGACAAgGAATggGTGAAGGAAaTGCAGTTcCAGTa
NZ_JOTM01000001.1	GCF_000712615.1	42	22825	23572	748	5	150	TATGGTGGAT	4	0.92	TATGGTGGATTGGAGCAAACGGCTCAGTGCAAGGGGCTTATTGGTATGAaGGaATGgCACGACGaGAgAGTTATGAATTAGCACCAGcGGGAAGcGCTTCTACCAATGGaGGTATTGCaGcgGTGTCGAGAaggCCAAAcACTTTCGAAc
NZ_JOTM01000001.1	GCF_000712615.1	52	17519	17675	157	4	39	CAAAACCACC	4	0.812	CAAAACCaCCAGTagAcCCacCAACaGATCcaGGAGaTA
NZ_JOTM01000001.1	GCF_000712615.1	59	11461	11761	301	5	60	ATTTACATTT	5	0.7693	ATTTACATTTTTcTtAcaTTcACTcTcTTGtGaTAcCCTTGCTTTtaCCtcAtcCTtTGa
NZ_JOTM01000001.1	GCF_000712615.1	61	8384	8914	531	5	112	AGGATACCGC	3	0.5464	AGGATACCGCAAACGTGTTGCAAgTTaAgttaTAngTaTATGAATAAgaaaAaAaCgncTAtCctTTGATATATAaGgnATTcgAGTnaaATgacAAaaaagttAGGGTA
NZ_JOTM01000001.1	GCF_000712615.1	77	5423	5639	217	4	54	ATTGTTGGAA	4	0.8971	ATTGTTGGAAaCACAAACATCAcGATGATTGTTCAAAaCATAAaCatCATtGTg
NZ_JOTM01000001.1	GCF_000712615.1	82	4158	4356	199	8	18	CTCAAGGAAT	5	0.9111	CTCAAGGAaTTACTGGAt
NZ_JOTM01000001.1	GCF_000712615.1	82	4706	5375	670	5	135	GACGGTTCCC	3	0.8025	GACGGTTCCCGtGccTAcACaGCAAATgTTaACaatGACACGGTTTCcGTgATcgGCACGGCCACGAATACtGTcTTGACCACcATTtCgCTCGCTCCCGCAGGAaAcggTCCTnnTGctATTGCCATCACgCCg
NZ_JOTM01000001.1	GCF_000712615.1	110	463	1366	904	6	150	ACTACCCACA	5	0.5845	ACTACCCACATaAcgTTTAcACGtCcnTgnTtaTCtACGaaaAAcAaaTcAAgtTGcTCaTCgGTTTGacGtGCaGTtgCtnnnacCgnAtccAaTGgAACgtagTTnGgtgcAGTnAgaGGAATtGGTCCTTgCCAAttTcCGGTtccg
NZ_JOTP01000001.1	GCF_000715205.1	11	26905	27400	496	11	45	AAGCCAGACG	11	0.9418	AAGCCAGACGATAGCGAAAcAAAACCAGATGAtCAAAACGGCACA
NZ_JOTP01000001.1	GCF_000715205.1	12	101104	101903	800	6	48	TCTTTTGGCT	5	0.9333	TCTTTTGGCTCTTCcatTGAcCCATCACCAGGCTTTGTTCCGTCCTGa
NZ_JOTP01000001.1	GCF_000715205.1	19	59022	60552	1531	42	36	GCTCCGGTTG	34	0.9448	GCTCCGGTTGGACCGGTTGCTCCCGTGGCTCCCGTG
NZ_JOTP01000001.1	GCF_000715205.1	25	483	1086	604	10	36	CCCGTGTTTC	6	0.8025	CCCGTGTTTCCTGTTGCaCCaGTCGgACCAcTTGta
NZ_JOTP01000001.1	GCF_000715205.1	90	66	390	325	8	36	ATCTCCGGTA	6	0.8222	ATCTCCGGTAaCACCTGTaGCgCCAGTAGaaCCaGt
NZ_CP007739.1	GCF_000724485.1	1	375647	375902	256	14	18	CCAGGACAGC	13	0.8566	CCAGGACAgCCAGGCAnC
NZ_CP007739.1	GCF_000724485.1	1	628866	629091	226	5	45	GATTCCTCAT	5	0.9526	GATTCCTCATcaGATTCATATTCATCGCTTGACTCGTTATCTTCa
NZ_CP007739.1	GCF_000724485.1	1	630902	631064	163	9	18	GACCATTTGG	9	0.9259	GACCATTTGGTTTTGGca
NZ_CP007739.1	GCF_000724485.1	1	959830	960010	181	4	45	TCTTCAGATT	4	0.9259	TCTTCAGATTCcTCgTCGGATTCGTAaCCATCGCTaGACTCGTTa
NZ_CP007739.1	GCF_000724485.1	1	1410335	1410587	253	4	42	AAGAACTTTC	3	0.6822	AAGAAcTTTCtTCcTGccAAGAAaAaGATTCctCttGgGAAa
NZ_CP007739.1	GCF_000724485.1	1	1494972	1495197	226	15	15	CGAAAAAAGC	15	0.9255	CGAAAAAAGCAgAAc
NZ_CP007739.1	GCF_000724485.1	1	1494984	1495281	298	20	15	AACCGAAAAA	17	0.902	AAcCGAAAAAAGCAg
NZ_CP007739.1	GCF_000724485.1	1	1629403	1629607	205	4	36	GCTTCAAGAA	3	0.8272	GCTTCAAGAAACAcCATTGTGACtGcTGtGACAagt
NZ_CP007739.1	GCF_000724485.1	1	2060503	2060703	201	4	21	AACGGGAGTA	3	0.6818	AACGGGAGTAAanTcCtcCTG
NZ_CP007739.1	GCF_000724485.1	1	2088487	2088577	91	4	24	CCTGGTCCAT	3	0.963	CCTGGTCCATAACCAGGGCCCATa
NZ_CP007739.1	GCF_000724485.1	1	2102157	2102379	223	8	24	CGGTACTGGC	7	0.9153	CGGTACTGGCgCCGGTGGCAAcGg
NZ_CP007739.1	GCF_000724485.1	1	2469191	2469371	181	4	45	TGTATCGGTG	4	0.7778	TGTATcGGTGAAACgGGcaTTtGcTTTTCtActTTaGGaaatTCc
NZ_CP007739.1	GCF_000724485.1	1	2776674	2776836	163	9	18	GCCAAAACCA	9	0.9465	GCCAAAACCAAATGGTCt
NZ_CP007739.1	GCF_000724485.1	1	2977273	2977777	505	12	42	TGTTCAGTCT	12	0.8318	TGTTCAGTCTTGATCGCaCCGATTTCTTtCCGCATTTCtgaC
NZ_CP007739.1	GCF_000724485.1	1	3059785	3059911	127	5	21	TTTGAAAGAA	4	0.6931	TTTGAAaGAAcAcaGtGaaAc
NZ_CP007640.1	GCF_000742675.1	1	639619	639763	145	4	36	TGCAGCAGCA	4	0.8889	TGCAGCAGCAgGAAGCACgGaAGCATGAGGagACGt
NZ_CP007640.1	GCF_000742675.1	1	4062283	4062583	301	5	60	AAAAGGCGGA	5	0.8867	AAAAGGCGGAGAAgCcACtAGCAAAAAcCAcGACAAAGAATTCTATCAAGAgATtGGcga
NZ_CCRF01000001.1	GCF_000751775.1	2	555	599	45	4	11	GAAACAATAC	4	0.9394	GAAACAATACc
NZ_CCRF01000001.1	GCF_000751775.1	10	2556	2815	260	5	52	TCTCGTCACC	4	0.6332	TCTCGTCaCCAaTTTgagGcGaGaAACaccCAaTTtTGaCGACGaAatCctat
NZ_CCRF01000001.1	GCF_000751775.1	10	11861	12903	1043	20	52	TTTTGACGAC	18	0.6784	TTTTGaCGACGAaaCgcaTTCTCGTCaCCatTTTgaGGtgaaAAACgCtCAa
NZ_CCRF01000001.1	GCF_000751775.1	10	40891	41880	990	19	52	GACGACGAGA	18	0.7307	GACGACGAGAACGGGTcTCGTCGCCAAAAAagtGaGTTTCCgGCCAAAAAan
NZ_CCRF01000001.1	GCF_000751775.1	10	73198	73666	469	9	52	ACGACGAGAA	9	0.7742	ACGACGAGAAgtGGTCTCGTCGCCAAAAAatgaGgTTTtnCGgcncAAAACG
NZ_CCRF01000001.1	GCF_000751775.1	12	25055	25349	295	6	49	TTTAAAATCA	6	0.7031	TTTAAAATCAaAgGAATAGAttGTgGtCGGgTnaAATcAAGTAGcTcaCt
NZ_CCRF01000001.1	GCF_000751775.1	12	28203	29296	1094	20	52	TTTTGACGAC	18	0.653	TTTTGaCGACGAgACcCgtTCTCGTCaCCgtTTTtGGttgAgAAAngCnTcaa
NZ_CCRF01000001.1	GCF_000751775.1	12	34323	34582	260	5	52	AACTGTCCAA	4	0.5283	AAcTGTCCAAgAGaacgGtTCTcaTGGaCAAaattgagnTaAAaaAaGaAagg
NZ_CCRF01000001.1	GCF_000751775.1	13	16	692	677	13	52	GGACAAAATG	13	0.8189	GGACAAAATGGAGncTCAATCAGgAAAAAcTGTCCAATAGAAcGGtTcTCAT
NZ_CCRF01000001.1	GCF_000751775.1	19	0	467	468	9	52	TTTTTGGCGA	9	0.7563	TTTTTGgCGAcGAGcCTcGTTtTCGTCaCCAtTTTTgggtGAGAAAcGCTTg
NZ_CCRF01000001.1	GCF_000751775.1	20	26659	27491	833	16	52	TCGTCGCCAA	16	0.6513	TCGTCGCCAAAAAAgGGgGTTTCCcGtgCAAAAAtGACGACGAGAaAgGGtC
NZ_CCRF01000001.1	GCF_000751775.1	21	16757	17329	573	11	52	TCTCGTCACC	11	0.6964	TCTCGTCACCATTTTgagGtGggAAAtGCTCAaTTTTGaCGACGAGatCTaa
NZ_CCRF01000001.1	GCF_000751775.1	22	47265	47558	294	5	63	TTTGTCCCAT	3	0.8871	TTTGTCCCATAGACCGTGAATCCGGgAatTCTATGGGACATTTtAttTTAcTTTTCAACTAAa
NZ_CCRF01000001.1	GCF_000751775.1	22	78517	79089	573	11	52	TTTTTTGGCG	11	0.7732	TTTTTTGGCGACGAGACCTntTCTCGTCGtCATTTTGAGCCGaGAAACTCcc
NZ_CCRF01000001.1	GCF_000751775.1	26	642	1369	728	14	52	TCTCGTCACC	13	0.6745	TCTCGTCaCCaTTTTGAgGcGagAAACtcnaTtTTTTGgcGACGAgnCCtGA
NZ_CCRF01000001.1	GCF_000751775.1	27	14100	14724	625	12	52	TTTTGGCGAC	12	0.7025	TTTTGGCGACGAaaCctgtTCTCGTCacCgTTTTtgGtCGAAAAnTctCAtA
NZ_CCRF01000001.1	GCF_000751775.1	30	19681	20513	833	16	52	GTCTCGTCGC	14	0.7371	GTCTCGTCGCcAAAAAAnGgAGTTTCccGCccaAAAAcGACGACGAGAAAGg
NZ_CCRF01000001.1	GCF_000751775.1	35	49719	50032	314	5	52	CCATTTCTCG	3	0.8595	CCATTTCTCGTCGTCaTTTTgaGCCGaGAAACtCCTTTTTTTGGCGACGAGg
NZ_CCRF01000001.1	GCF_000751775.1	35	77020	77852	833	16	52	TTTTGGCGAC	14	0.6989	TTTTGGCGACGAGcCccgTTCTCGTCgtCaTTTTgaGgTGagAAAtgcTCAa
NZ_CCRF01000001.1	GCF_000751775.1	42	1584	2449	866	17	52	GTGACGAGAA	13	0.7998	GTGACGAGAAcgGGTcTCGTCGcCAAAAAcGaGnATTTttCaCCTcAAAATG
NZ_CCRF01000001.1	GCF_000751775.1	42	28877	29449	573	10	52	AAAATGGTGA	9	0.7606	AAAATGGtGACGAGAAnggGTcTCGTCGcCAAAAaagAGCATTTcnCGcctC
NZ_CCRF01000001.1	GCF_000751775.1	47	1465	1879	415	8	52	TTTTGGCGAC	6	0.6772	TTTTGGCGACGAaccCCgTTCTCGTCGcCATTTTaAgccGAaAAAcTtgCTt
NZ_CCRF01000001.1	GCF_000751775.1	53	18	223	206	4	52	TCGTCAAAAA	3	0.812	TCGTCAAAAATGtgCatTCCTCAacGaAAAatgGTGACGAGATTCaGTCTCG
NZ_CCRF01000001.1	GCF_000751775.1	65	14846	15626	781	15	52	TTCTCGTCAC	15	0.7279	TTCTCGTCACCaTTTTGaGccGnaAAAcnCtctTTTTtGaCGACGAGACccn
NZ_CCRF01000001.1	GCF_000751775.1	65	50685	51777	1093	21	52	GTCGCCAAAA	21	0.6685	GTCGCCAAAAaanGgnGTTTtTCGaCTCAAAAcGgtGACGAGAaTtGgTcTC
NZ_CCRF01000001.1	GCF_000751775.1	68	68366	68414	49	4	12	TCTTTGATTC	4	0.9444	TCTTTGATTCCt
NZ_CCRF01000001.1	GCF_000751775.1	70	5639	6159	521	9	52	CTCGTCACCA	8	0.8038	CTCGTCACCAtTTTGgGgCGaAAAtTGCTCgaTTTTGgCGACGAgACCcTTT
NZ_CCRF01000001.1	GCF_000751775.1	72	3229	3749	521	9	52	GACGAGATTC	8	0.8178	GACGAGATTCAGGcTCGTCGtCAAAAAagtGCaTTTTTCaCCtnAAAatGGt
NZ_CCRF01000001.1	GCF_000751775.1	77	13214	13941	728	13	52	AAAATGGTGA	12	0.7644	AAAATGGTGACGAGAaTaGGTtTCGTCGtCAAAAAATGGgGTTTTCcGgCTC
NZ_CCRF01000001.1	GCF_000751775.1	79	77245	77425	181	5	36	CATTGATTGC	5	0.8556	CATTGATTGCcGTGCCaCcATTCGggCctTGACCtC
NZ_CCRF01000001.1	GCF_000751775.1	81	7055	7471	417	8	52	TTTTGTCCAT	8	0.7504	TTTTGTCCATTAGagCCgGTcTATTGGACAGTTTTtgCTGgTTGACTTCAag
NZ_CCRF01000001.1	GCF_000751775.1	81	37277	38265	989	17	52	GGTGACGAGA	15	0.7243	GGtGACGAGAttgaGgCTCGTCGcCAAAAnagaGcnTTTttCACttcAAAat
NZ_CCRF01000001.1	GCF_000751775.1	83	74740	75571	832	16	52	CATTCTCGTC	15	0.7488	CaTTCTCGTCaCCATTTTgAGcCGgaAAACcCcaTTTTTTGgCGACGAaacc
NZ_CCRF01000001.1	GCF_000751775.1	84	23149	23297	149	6	21	ATTCAACAGT	4	0.5026	ATTCAAcAgTagattacgagt
NZ_CCRF01000001.1	GCF_000751775.1	85	17849	18108	260	5	52	TTTTGGCGAC	4	0.7278	TTTTGGCGACGAGAcCAcTTCTCGTCgtCatTTTTGaGnCGgGAAAcTcCacT
NZ_CCRF01000001.1	GCF_000751775.1	86	16	431	416	8	52	TTTGGCGACG	7	0.8327	TTTGGCGACGAGACcncTTCTCGTCGTCAcTTTTGnGCGggAAAcTCCAtTT
NZ_CCRF01000001.1	GCF_000751775.1	87	17389	18013	625	12	52	TTTTCACTTC	12	0.7707	TTTTCACtTCAAAaTGGtGACGAGAtcGaGtcTCGTCGcCAAAATTGaGcgG
NZ_CCRF01000001.1	GCF_000751775.1	88	33038	34338	1301	26	52	TTTTTGGCGA	24	0.6955	TTTTTGGCGACGAnACtCnTTCTCGTCGTCatTTTtggGCGGaAAaCtCcAc
NZ_CCRF01000001.1	GCF_000751775.1	90	16	268	253	6	42	TCAAACCGTT	6	0.7884	TCAAAcCGTTTaTCCATgCtgTtcAGACGGCCATCCACATcA
NZ_CCRF01000001.1	GCF_000751775.1	93	1659	2387	729	14	52	TGTCCAATAG	14	0.8276	TGTCCAATAGAaCGGctCTCatGGACAAAATGAGgaGgCAATCtGCAAAAAa
NZ_CCRF01000001.1	GCF_000751775.1	94	14879	15191	313	6	52	TCCAATAGAA	6	0.8342	TCCAATAGAACGaCTCTCGtGGACAAAATgGaGcCTCAACCAGGtgAAACTG
NZ_CCRF01000001.1	GCF_000751775.1	98	19034	19286	253	14	18	TCACCTGGTT	14	0.8445	TCACCtGGTTcTTCGtTa
NZ_CCRF01000001.1	GCF_000751775.1	98	24731	25094	364	7	52	CTATTGGACA	6	0.7607	CTATTGGACAgTTTttcCTgaTTGaccCccCATTTTGTCCaCGAGAGCCGtT
NZ_CCRF01000001.1	GCF_000751775.1	98	28702	29324	623	12	52	TCTATTGGAC	8	0.7871	TCTATTGGACAgTTTTTcCTgATTGactCCTcATTTTGTCCacGAGAacCgt
NZ_CCRF01000001.1	GCF_000751775.1	100	11954	12735	782	15	52	TTGTCCATGA	14	0.8001	TTGTCCATGAaAgCCgTTCTATTgGACAaTTTTTnCTgaTTgGacnCCTtTT
NZ_CCRF01000001.1	GCF_000751775.1	101	46	670	625	11	52	GGTGACGAGA	10	0.6523	GGTgACGAGAacaGCnCTCGTCGcCaAAattGagCgTTTctcaacTaAAAAt
NZ_CCRF01000001.1	GCF_000751775.1	101	14447	15227	781	15	52	TTTTTGGCGA	15	0.7436	TTTTTGgCGACGAgAcCCnTTCTCGTCGnCaTTTTGaGgcGaaAAAcTCcnt
NZ_CCRF01000001.1	GCF_000751775.1	102	29051	29177	127	5	21	ATGGACAAGC	4	0.9365	ATGGACAAgCTTGAATCCCGa
NZ_CCRF01000001.1	GCF_000751775.1	102	38116	38692	577	5	115	CTCATAGAAC	4	0.8686	CTCATAGAACGGCtaTATGAGACAaAATTaGTtGAaAAtCAAGcCAAAaTGTCCCATAGAATTgCCcGGATCCCCTGCTATGGGACAAAAcCAGcGGaAgccGAAGCAAAAaTGg
NZ_CCRF01000001.1	GCF_000751775.1	102	57207	57779	573	9	52	GGTGACGAGA	7	0.6882	GGTGACGAGAatgggTcTCGTCGCCAAAATnGnGcaTTTTTcaCttcAAAAc
NZ_CCFE01000001.1	GCF_000752035.1	11	92768	93125	358	7	51	TTTTTGTCCA	7	0.9153	TTTTTGTCCAATAGACCgCTGCTATCGGACAACTTTTTCCGAAAaCAGgCT
NZ_CCFE01000001.1	GCF_000752035.1	11	159625	160145	521	5	104	TGGTTTCTTA	5	0.8822	TGGTTTCTTACCgtAccAAtgATTTcccTCTTTCcTAGGGCAAAATCAACGCTTGaTTTTTACCGCCTGAACCGTTTTTTCTCTTCCTtGGGAAAATTCATTaa
NZ_CCFE01000001.1	GCF_000752035.1	11	206605	207962	1358	18	51	GTTGTCCATT	17	0.7813	GTTGTCCATTAGaAGCgnGCTATTGGACAnGAAtCtgGcGAAtagtGAAaA
NZ_CCFE01000001.1	GCF_000752035.1	11	243707	244693	987	19	52	AGCGGGTAAA	17	0.9434	AGCGGGTAAAATAAAgCGCCGTTTTTTACCGGTGATAGCCTTTTTTCGCTCC
NZ_CCFE01000001.1	GCF_000752035.1	11	288723	288988	266	5	53	CGGGCTCCTA	5	0.9094	CGGGCTCCTATttCAaCGATTGGctACCGTTTCCACTCCTTGAGAGCTacGCT
NZ_CCFE01000001.1	GCF_000752035.1	11	292889	293098	210	9	21	ATACGGGAGT	8	0.639	ATACGaGAGTAaTcCACtCct
NZ_CCFE01000001.1	GCF_000752035.1	11	343119	343839	721	8	60	CCAGCCGGTT	7	0.9048	CCAGCCGGTTTGCATTACaCCaTTTTTGTCgAAGTAATACTTCTTGCTgccGATcTTTTC
NZ_CCFE01000001.1	GCF_000752035.1	11	391259	391490	232	11	21	TACGAGAGTA	11	0.6113	TACGaGAGTaAacCTgngTTa
NZ_CCFE01000001.1	GCF_000752035.1	11	404655	405420	766	15	51	AGTTGTCCAT	15	0.8408	AGTTGTCCATTTGCGGnGggCTATTGGACAACTTTTTCngAAAAACaCcAg
NZ_CCFE01000001.1	GCF_000752035.1	11	437106	437412	307	6	51	TTGGACAGCT	6	0.8641	TTGGACAGCTTCgcGCTaTTTTCCaAAAAGtTGTCCAtTAGACACAaGCTa
NZ_CCFE01000001.1	GCF_000752035.1	11	495149	495669	521	10	52	CGCTTATACC	10	0.9083	CGCTTATACCCTTTATTgGTGACCGAacCAGTGTCAAACCcATGGtTcCGGg
NZ_CCFE01000001.1	GCF_000752035.1	11	525341	525954	614	12	51	TGTCCATTAG	11	0.7733	TGTCCATTAGACgcCtCCTATTgGACAACTTTTCttgAAAAACtAgaTTcT
NZ_CCFE01000001.1	GCF_000752035.1	11	535628	535985	358	6	51	CCAATAGACC	5	0.9216	CCAATAGACCtCTtCTATTGGACAaCTTTCTGGaTTTTACCgAATTTTTGt
NZ_CCFE01000001.1	GCF_000752035.1	11	573150	573648	499	18	21	TCTACAAATT	12	0.6152	TCTACAAaTtcaGgnccgtAt
NZ_CCFE01000001.1	GCF_000752035.1	11	577590	580142	2553	11	232	TTCCATTTGA	11	0.995	TTCCATTTGACTCCTCTGTGTTAGACGGAGAAATTCCGTTTATCTCGGGAAATACTACTATTTCCCTTGAATTAAGGGAAGCTTTTCCGCTTATATGATCCAAATCCTTGGATTTTGCCTTTTTTGAAGGTAGTAAGCGGAATTTCTACCCTTATATCTCCCCTTTAAGCCGCAAAATTTTCATTAGACGGAAATTCTCCGCTTATGCTTCTCCACCCTATCCTTTGGCAAC
NZ_CCFE01000001.1	GCF_000752035.1	11	595095	595401	307	6	51	GACAACTTTT	6	0.7526	GACAACTTTTcgCTTtccgCCAGtTTCTTGTCCATTAGACCGCTtCTATTG
NZ_CCFE01000001.1	GCF_000752035.1	11	608592	608898	307	6	51	CAACTTTTCT	6	0.9251	CAACTTTTCTTAAAAATCCAGTTTCTTGTCCATTAGAaCGCTcCTATcGGA
NZ_CCFE01000001.1	GCF_000752035.1	11	630800	630905	106	4	21	GTTACTCCCG	3	0.7677	GTTACTCCCGcATAGCtgCTc
NZ_CCFE01000001.1	GCF_000752035.1	11	633923	634127	205	6	34	AACGTTTGAT	4	0.6767	AACGTTTGaTTGactTCAgCggTTCtAcTAACta
NZ_CCFE01000001.1	GCF_000752035.1	12	4665	5905	1241	58	21	TTACGGGAGT	45	0.7667	TTACGGGAGTAtcCGCgCTtt
NZ_CCFE01000001.1	GCF_000752035.1	12	6507	6864	358	7	51	TGTCCATTAG	7	0.7506	TGTCCATTAGAccgCTtCTaTTGGACAACTTTTCcCTTTTCacCgGATTCt
NZ_CCFE01000001.1	GCF_000752035.1	12	28322	28577	256	5	51	CACCTTCTAT	5	0.932	CACCTTCTATTGGACAGCTTTTCGCGTTTCtCTcTgTTTtTGTCCAATAGa
NZ_CCFE01000001.1	GCF_000752035.1	13	49986	50062	77	5	12	ATTGGTGCCT	3	1	ATTGGTGCCTTT
NZ_CCFE01000001.1	GCF_000752035.1	13	80293	80396	104	5	20	GTTACTTGCG	3	0.5926	TTACTTGCGgttGGggngCg
NZ_CCFE01000001.1	GCF_000752035.1	15	11202	11572	371	16	21	TTACTCCCGT	10	0.8025	TTACTCCCGtATcGACtCCag
NZ_CCFE01000001.1	GCF_000752035.1	16	9832	10553	722	28	21	TTTACGAGAG	21	0.7732	TTTACGAGAGTAAncGcaCtC
NZ_CCFE01000001.1	GCF_000752035.1	16	36137	37771	1635	32	51	GACAACTTTT	30	0.8604	GACAACTTTTCGCnTTTTCtCgAATTCTTGTCCATTAGACcGCTTCTaTtG
NZ_CCFE01000001.1	GCF_000752035.1	18	190500	190624	125	6	21	TCGCTAATAA	4	0.6667	TCGCTAATAAgTgAttgAAAa
NZ_CCFE01000001.1	GCF_000752035.1	23	26534	26639	106	4	21	TGTTTCTACA	3	0.9577	TGTTTCTACAAATTAAAGaTG
NZ_CCFE01000001.1	GCF_000752035.1	24	501342	502175	834	16	52	TTATTGGCGA	15	0.8672	TTATTGGCGACCGCTCaCTACTGGagntCCTtCGCTCGGGCGCTTATCtCCc
NZ_CCFE01000001.1	GCF_000752035.1	30	51081	51439	359	7	51	TTTTCTCTAA	6	0.9146	TTTTCTCTAATTACGaTaTTTCTGTCCAATAgGACCTgGCTATtGGACAGG
NZ_CCFE01000001.1	GCF_000752035.1	30	64121	64390	270	11	21	TTTTGTAGAT	9	0.6026	TTTTGTAGAnTnagCaCtTaa
NZ_CCFE01000001.1	GCF_000752035.1	30	179952	181023	1072	21	51	TTGTCCATTA	21	0.8869	TTGTCCATTAGACtGCTtCTATTGGACATCTTTTCGCTTTTTACgAGATTC
NZ_CCFE01000001.1	GCF_000752035.1	30	250624	250707	84	4	21	TCGCTAATAA	3	0.746	TCGCTAATAAAtgCtttgAAT
NZ_CCFE01000001.1	GCF_000752035.1	33	32726	35276	2551	50	51	TTGGACAGCT	50	0.8485	TTGGACAGCTTTTcGCTTTTtACcAnATTCTTGTCCATTAGAcCgCttCTa
NZ_CCFE01000001.1	GCF_000752035.1	33	58692	58944	253	12	21	TTACGGGAGT	12	0.8442	TTACGGGAGTAAcCgCaCTCg
NZ_CCFJ01000001.1	GCF_000752395.1	12	197233	197359	127	6	21	TACTGTTGAA	6	0.6241	TACTGTtGAAGTTTCAtCtTT
NZ_CCFJ01000001.1	GCF_000752395.1	12	210479	210580	102	5	20	TTTCCGAAGT	4	0.5622	TTTCCGAAGttggcgtGttt
NZ_CCFJ01000001.1	GCF_000752395.1	14	112431	113991	1561	30	52	TACACGAAAA	30	0.9247	TACACGAAAACGGGcTTATAGAACCTcTCTATGAaCCCAAATTTTATCGAAc
NZ_CCFJ01000001.1	GCF_000752395.1	17	112081	112497	417	8	52	CTCAAGTTTT	8	0.8837	CTCAAGTTTTCGCaAAATCnGGcTCATAGAACactTCTATGAACCcAAAATc
NZ_CCFJ01000001.1	GCF_000752395.1	22	32281	32461	181	5	45	GATAAACCGG	3	0.8222	GATAAACCGGATggcGAgAAtCCaGATgtaGACAAGCCTGACACG
NZ_CCFJ01000001.1	GCF_000752395.1	23	1814	2438	625	12	52	AACCCATTTT	12	0.8993	AACCCATTTTcGCGaAATCCTCTTCATTTTCGGCTCATAGACTcAcTCTATG
NZ_CCFJ01000001.1	GCF_000752395.1	23	79057	79681	625	12	52	TTCTATGAAC	12	0.7578	TTCTATGAACCacTTTTcGcGAAAtCcTCATCaTTTTnGGcTcATAGAACtc
NZ_CCFJ01000001.1	GCF_000752395.1	24	948	3548	2601	50	52	TTCTATGAAC	50	0.7703	TTCTATGAACCacTTTTcGtGAAATCcnCAtCaTTTTnGGCTcATAGAacTc
NZ_CCFJ01000001.1	GCF_000752395.1	24	6181	8365	2185	42	52	TTCTATGAAC	42	0.8293	TTCTATGAACCacTTTTcGcGAAATCcaCAtCaTTTTcGGCTcATAGAacTc
NZ_CCFJ01000001.1	GCF_000752395.1	24	24595	25427	833	15	52	GTTCTATGAG	14	0.8096	GTTCTATGAGCCacTTTTCATGTgtTTCgGTCAAAtTcGGGtTCATAGAnaG
NZ_CCFJ01000001.1	GCF_000752395.1	24	70990	71406	417	8	52	GTTTACGCGA	8	0.8159	GTTTACGCGAAAACGGGcgCATAcAAcCTtCCTATaAgcCcAAAAttcTGaa
NZ_CCFJ01000001.1	GCF_000752395.1	24	95882	96453	572	11	52	GACCTTTTCA	10	0.8291	GACCTTTTCAacCtTTTTcACCaCaaTTCGGGCGTCTAcAACtcTTCTAGAg
NZ_CCFJ01000001.1	GCF_000752395.1	24	138370	138786	417	8	52	GGGATCATAG	8	0.7113	GGGaTCATAGAttCgTTCTATcAaCCaaTTTTTgCTcTTTncACtCgAATTTt
NZ_CCFJ01000001.1	GCF_000752395.1	24	160764	161336	573	10	52	TCTATGAACC	9	0.7898	TCTATGAACCtAAAATccTnAgGTTTAcGCgAAAAnGGGngCATAgAacCtT
NZ_CCFJ01000001.1	GCF_000752395.1	31	29723	29891	169	4	42	AGCCACTTGT	4	1	AGCCACTTGTAAATTTATCGCTCCTTCTTTCACTGGAACGCG
NZ_CCFJ01000001.1	GCF_000752395.1	41	44624	45040	417	8	52	TCTATGAGCC	8	0.8562	TCTATGAGCCCGAAAATCaGgTGAAGGATCAAAAATGGGTTCATAGACCgaA
NZ_CCFJ01000001.1	GCF_000752395.1	41	77609	78025	417	8	52	GGTTCATAGA	8	0.8124	GGTTCATAGAAGtgnTCTATGAGCCaAAAaTGATtGGGATTCCGCAAAAAAG
NZ_CCFJ01000001.1	GCF_000752395.1	41	274960	275582	623	12	52	GTCTATGAGC	11	0.8493	GTCTATGAGCCCGAAAAAGcaGaAAcCCCGTaAAAAGcGGTTCATAGaAatG
NZ_CCFJ01000001.1	GCF_000752395.1	41	405982	406190	209	4	52	GGTTCATAGA	4	0.7694	GGTTCATAGAaGaGTgCTATGAGCCgAAAATgaTggGGaTTcCgcgAAAAgTn
NZ_CCFJ01000001.1	GCF_000752395.1	43	160186	160819	634	4	52	AGGGTTCTCA	3	0.9487	AGGGTTCTCAAGGACAAAGTGCACGCAAAAAcCgGTGAAACTGTCCTAGAcA
NZ_CCFJ01000001.1	GCF_000752395.1	43	179773	180164	392	8	52	CGTCTATGAA	7	0.9414	CGTCTATGAACCCAAAAATAACGAAATTCCGCAAAAACgGTCctATAGAACT
NZ_CCFJ01000001.1	GCF_000752395.1	45	59415	59652	238	9	20	AACTTCGGAA	6	0.5035	AACTTCGGAAatnatAgCnTc
NZ_CCFJ01000001.1	GCF_000752395.1	45	75443	75911	469	9	52	TTTTATCGAA	9	0.8333	TTTTAtCGAAAaTCGtGgAAtAATGGgTTCATAGgaAGGtTCTATAatCCCg
NZ_CCFJ01000001.1	GCF_000752395.1	46	151000	151208	209	4	52	GGGTTCATAG	4	0.8376	GGGTTCATAGAAgaGtTCTATGAGCCgtTTTTCATGTgaTTcGaTCaAAtTt
NZ_CCFJ01000001.1	GCF_000752395.1	56	326201	326366	166	5	33	CAACTAACAG	5	0.8545	CAACTAACAGAAAcgAAAgaTAaCTTaCAGTCa
NZ_BAWM01000170.1	GCF_000759675.1	13	38889	38973	85	4	21	TATCTACACA	4	0.4988	TATCTACACAcTTttagantt
NZ_BAWM01000170.1	GCF_000759675.1	13	55319	55837	519	10	52	GCTCTTGGTG	8	0.808	GCTCTTGGTGACCGatAtcCAAGGgAAaTCGAAaTTGTGGTCACCaAGGaGT
NZ_BAWM01000170.1	GCF_000759675.1	13	117550	117862	313	6	52	CTGGAGTGAC	6	0.935	CTGGAGTGACCGTAGATCATATAGAAAATGCTTTTGGGTCAATGcAGATAGG
NZ_BAWM01000170.1	GCF_000759675.1	13	139600	139845	246	5	20	TTTACGTGCC	4	0.5939	TTTACGTGCCaaatTataGa
NZ_BAWM01000170.1	GCF_000759675.1	13	145209	145417	209	4	52	CGGTCACTTA	4	0.7301	CGGTCACTTATagCCcTtATtAgtgACCaCTtTTTCgAaTTtcCTTTGatTa
NZ_BAWM01000170.1	GCF_000759675.1	19	633	873	241	16	15	TTAATTGGTG	16	0.8733	TTAATTGGTGCTnCt
NZ_BAWM01000170.1	GCF_000759675.1	19	225767	226489	723	13	15	TGAACTTCTT	10	0.9526	TGAACTTCTTaTTTC
NZ_BAWM01000170.1	GCF_000759675.1	19	237050	237362	313	6	52	TCTTAAGGAC	6	0.9368	TCTTAAGGACAAATCTTCTAGTTCTCTTTaGAGATTTGTCcTTCATACCCCT
NZ_BAWM01000170.1	GCF_000759675.1	19	516952	517036	85	4	21	TATCTACACA	4	0.4614	TATCTACACAttttcgtagta
NZ_BAWM01000170.1	GCF_000759675.1	19	541006	541370	365	7	52	TTCGGTCACT	7	0.8681	TTCGGTCACTCCAGACTtcCTGCATTGACCCAtaTGCCTTTTtTaCATGCTT
NZ_BAWM01000170.1	GCF_000759675.1	48	7	215	209	4	52	AGAGTGTGCC	4	0.8889	AGAGTGTGCCtaGTGACCAAAAGTaAGaTaGGAATccATAGAAGTGGTCACa
NZ_BAWM01000170.1	GCF_000759675.1	57	123377	123693	317	6	53	ATTGGTTACC	4	0.891	ATTGGTTACCaCtTTTCTATcTTcCCTTGCTGTTTCGGTcACCaATagCCTCT
NZ_BAWM01000170.1	GCF_000759675.1	57	134608	134868	261	5	52	ATTTCGGTCA	5	0.795	ATTtCGGTCAcTTaTAgccttCaTTAGtGACCACTcTTTcTATTttAaCAAG
NZ_BAWM01000170.1	GCF_000759675.1	60	16	166	151	5	30	AAAATGAAAG	5	0.9022	AAAATGAAAGAAACTCCAAAtGtAGtACCg
NZ_BAWM01000170.1	GCF_000759675.1	73	164831	165091	261	5	52	AAGGACATTT	5	0.8769	AAGGACATTTCTCcTGtatTCCTaCgGgGTTTTGTCCTTCATcGGCTtTATg
NZ_BAWM01000170.1	GCF_000759675.1	73	261668	261928	261	5	52	ATTTCGGTCA	5	0.5839	ATtTCGGTCAccnATagcaCTcatTgatgACCaCTTtCtctatTTCaaccAn
NZ_BAWM01000170.1	GCF_000759675.1	79	5447	5843	397	11	36	ACAAGCATGA	7	0.7155	ACAAGCATGATgACTGTAAtAAaCGAGACagaAACG
NZ_BAWM01000170.1	GCF_000759675.1	80	1917	2127	211	7	30	TTCTTTCATT	7	0.8095	TTCTTTCATTTTcGGTACTaCaTTTGGAgt
NZ_BAWM01000170.1	GCF_000759675.1	85	197429	198209	781	15	52	AGCCTTCATG	15	0.9145	AGCCTTCATGAGTGcCCGGTTtTCCAATTCTAACAAGATTcCGGtCACTcAt
NZ_BAWM01000170.1	GCF_000759675.1	125	36622	37090	469	9	52	CGGTCACTCA	9	0.8754	CGGTCACTCATAGGGTAGATGAGAGcCCGaGAATagttAAAAgAAGgAAGtg
NZ_BAWM01000170.1	GCF_000759675.1	126	182958	183375	418	8	52	CTTTTCATTT	6	0.8369	CTTTTCATTTTCgaTTTCGGTCACTCCAGACcTCCTGGAGTTACCCAAtCaT
NZ_BAWM01000170.1	GCF_000759675.1	126	195884	196092	209	4	52	GTAACGATTA	4	0.8504	GTAACGATTAGTCGCTAATCGTGCCCtTcTCCTcGAttTTTTGGAgtttgCg
NZ_BAWM01000170.1	GCF_000759675.1	130	33497	34016	520	10	52	AGATGAGAGC	9	0.8604	AGATGAGAGCCCGtgAATAGCTAAAAGAAGgAaGAGCGGTCACTCATagGGT
NZ_BAWM01000170.1	GCF_000759675.1	134	29911	30379	469	9	52	TATGAGTGAC	9	0.9124	TATGAGTGACCGTAATCTTGTTtAAATTtAAAAAGTGGTCACTCATaAAGGc
NZ_BAWM01000170.1	GCF_000759675.1	134	112507	112871	365	7	52	ATGAGTGACC	7	0.9585	ATGAGTGACCACTCTTTCTcCTTTTTGCTGTTTCCGGGCTCTCATAACCgCT
NZ_BAWM01000170.1	GCF_000759675.1	134	133322	134102	781	15	52	AGTGACCGCT	15	0.8889	AGTGACCGCTCTTTCTTCTTTTTGCtaTTCnCGGGCTCTCATCtACtTtATG
NZ_BAWM01000170.1	GCF_000759675.1	136	8346	8709	364	7	52	GAGTGACCGA	6	0.7812	GAGTGACCGAAAaGCATtCAGgAAAAGCAtTTGGGTCAaTGCAgaTAGTCTG
NZ_BAWM01000170.1	GCF_000759675.1	150	19	279	261	5	52	GTGACCAAAA	5	0.8667	GTGACCAAAAGTAAGcTcGgAATccATAGAAGTGGTcACAAGAGTGcGcCta
NZ_BAWM01000170.1	GCF_000759675.1	150	11338	11443	106	5	21	AGTCCAAAAC	3	0.6825	AGTCCAAAACcncatGgAAAt
NZ_BAWM01000170.1	GCF_000759675.1	151	23767	24183	417	8	52	TCATCACCTT	8	0.8773	TCATCACCTTTATGAGTGACCGTCAgctCtTCTTTTTGcAGTcTTcGGGCTc
NZ_BAWM01000170.1	GCF_000759675.1	151	38292	38799	508	8	52	TATGAGTGAC	6	0.8147	TATGAGTGACCGcTTgTCCTTTTcCaGGAGGtTCTtGGGCTCTCATGAAcCT
NZ_BAWM01000170.1	GCF_000759675.1	151	66007	66371	365	6	52	TTTTCGGTCA	5	0.873	TTTTcGGTCACTCcAgACcCCTTGGAGTGACCCAaCTtTcTCTtCTTTTCAC
NZ_BAWM01000170.1	GCF_000759675.1	151	108736	108996	261	5	52	TTCGGTCACT	5	0.9487	TTCGGTCACTCCAGcACCCTTGGAGTGACCGTGAACTCTCTTCTTTTTaTgt
NZ_BAWM01000170.1	GCF_000759675.1	151	356127	356582	456	4	52	GATTTTCCTT	3	0.9145	GATTTTCCTTTGATTTcGGTCACCAAgAGCcCTTCTTGGTtACCACTTTTTc
NZ_BAWM01000170.1	GCF_000759675.1	151	483245	483566	322	5	53	GTTTTGTCCT	3	0.74	GtTTTGTCCTCAAGAcCCcCGaTTGaGGACgAATCctCTGgggAcTCTTgnTa
NZ_BAWM01000170.1	GCF_000759675.1	151	505712	505793	82	4	20	TTCCTGATAT	3	0.6444	TTCCTGATAtattgAaaTTt
NZ_BAWM01000170.1	GCF_000759675.1	151	544090	544350	261	5	52	CTTGTGACCA	5	0.8795	CTTGTGACCAcTTTTAtGATTTCaatTACaGcgTTTGGTCACAaGGTCACTt
NZ_BAWM01000170.1	GCF_000759675.1	151	609047	609411	365	7	52	TCTTCGGTCA	7	0.9267	TCTTCGGTCACTCCAGACcAcCTGCATTGACCCAAATCCTTTTTCATTTCTG
NZ_BAWM01000170.1	GCF_000759675.1	152	2346	2916	571	4	114	CTTAAATCGG	3	0.6101	CTTAAATcGGAcGGtaCgGTggcaGcTGTGGGtngnAATAagnAtggccAATGCaATGTAAaCGaCTGGcgcGatATtGTggCGGTtgCGGCGGGttantgtCaTaCcaTtGGg
NZ_BAWM01000170.1	GCF_000759675.1	153	33935	34143	209	4	52	TTGGTTACCA	4	0.8162	TTGGTTACCACTTTcTcTATTCcAAccaGaTtTcGGTCACCTATAGtCctcA
NZ_BAWM01000170.1	GCF_000759675.1	153	106295	106375	81	4	20	CTGATATATT	4	0.7315	CTGATATATtTnAtTTTTtc
NZ_BAWM01000170.1	GCF_000759675.1	153	338216	338424	209	4	52	TAAGATTACG	4	0.9658	TAAGATTACGGGCTCTCATtACCCTTATGAGTGACCGCTTCTGCTCTTaTTA
NZ_BAWM01000170.1	GCF_000759675.1	154	26046	26254	209	4	52	ATGTGACCAC	4	0.8291	ATGTGACCACTTTGatGAAATCaCcATTGCttttTGGTCACAAgGAcgcTCT
NZ_BAWM01000170.1	GCF_000759675.1	155	58436	59008	573	11	52	TGGTAACTAA	11	0.8905	TGGTAACTAATAGAGgCTATAAGTGACCGAAAAtGAgaAAAAATCGAAAAAG
NZ_BAWM01000170.1	GCF_000759675.1	155	210755	211118	364	6	52	AAAGAAATGT	4	0.8547	AAAGAAATGTCCTTcATAaGGTcGATGAAGGACAAAACGctGaAgAAAaCca
NZ_BAWM01000170.1	GCF_000759675.1	158	33598	34014	417	8	52	TGTGACCAAA	8	0.8892	TGTGACCAAAACTCATGgATGAAaCtaTCAAAATGGTCACaAGAAGGGTCGc
NZ_BAWM01000170.1	GCF_000759675.1	158	37496	37595	100	6	18	GGTGGTATTG	4	0.8025	GGTGGTaTTGGcGGTccT
NZ_BAWM01000170.1	GCF_000759675.1	158	119179	119305	127	5	21	CTGTTCTACA	4	0.7778	CTGTTCTaCaGCTTCgAcAag
NZ_BAWM01000170.1	GCF_000759675.1	158	156695	156902	208	8	18	AGCAGAGGGT	7	0.7954	AGCAgAGGGTCAaaaGGc
NZ_BAWM01000170.1	GCF_000759675.1	159	74142	74454	313	6	52	TTTGGTTCCC	6	0.749	TTTGGTTCCCtTTAtcgTTGAAAaGgtGAgTTCtTGGGAATCAAAAGAGAGT
NZ_BAWM01000170.1	GCF_000759675.1	162	138323	138431	109	6	18	CACTAGCCGT	6	0.8012	CACTAGCCGTCGTCGCTT
NZ_BAWM01000170.1	GCF_000759675.1	164	20	228	209	4	52	ACCACTTCTA	4	0.8504	ACCACTTCTATggATTcCgAgCTTACTTTTGGTCACaaGaCaCACTCTTGTg
NZ_BAWM01000170.1	GCF_000759675.1	164	44908	45116	209	4	52	GTCATCAAGA	4	0.8547	GtCATCAAGAGccCtTCTTGGTaACCACTTTCtTaCTTTTTTcCGGAtTtCg
NZ_BAWM01000170.1	GCF_000759675.1	170	98	669	572	11	52	AGGGAATCAA	10	0.8952	AGGGAATCAAAAGGaGTCTTgGGTTCCCtTCAAAgGGAAAAAAGCTGAgttg
NZ_CP009679.1	GCF_000769555.1	1	447703	447943	241	4	60	AAAAAGGCGG	4	0.8407	AAAAAGGCGGAGAAGCcACaAGCAAaAAcCAtGACAAaGAaTTcTATcAaGAAATcGGcc
NZ_CP009679.1	GCF_000769555.1	1	742609	742825	217	8	18	ACCGGAGCAA	5	0.7704	ACcGGAGCAACgGGGntn
NZ_CP009679.1	GCF_000769555.1	1	1225964	1227098	1135	13	81	GCAAATTCAG	12	0.7482	GCAAATTCAGCCCGGaaACGATaTTAgCaGAaCTGGATAAgTTCACaAcnTCATTcATGggaAAAGTaGAcGAaaTCGcnA
NZ_CP009679.1	GCF_000769555.1	1	1273558	1274494	937	26	36	CGCCAGTAGC	26	0.9184	CGCCAGTAGCgCCGGTAAaTCCGGTCGGTCCGGTAA
NZ_CP009679.1	GCF_000769555.1	1	2684106	2684577	472	10	42	GCTCTTCTTC	7	0.8791	GCTCTTCTTCTTCCcGCTCCCTCAgAATCGGGGCAGtcTCCg
NZ_CP009679.1	GCF_000769555.1	1	2858012	2858741	730	19	39	TCTGCTGCGG	18	0.9886	TCTGCTGCGGGAACGGTGTGTCCGGTGATGCGTCCGTCT
NZ_CP009746.1	GCF_000775975.1	1	143645	144191	547	13	39	TTAGAATTTT	12	0.8524	TTAGAATTTTGcTGcTTGTtTTGAGAAgaATCaTCTTGc
NZ_CP009746.1	GCF_000775975.1	1	181115	181253	139	4	39	AGAAGAAGTT	3	0.8361	AGAAGAAGTTGTGGAATTAGAGaAAtCTGAGGAAGCgac
NZ_CP009746.1	GCF_000775975.1	1	181687	181855	169	4	42	TGCAGCAAGT	4	0.8254	TGCAGCAAGTGGTAGTAGAacCaCAAGcaGAAGAAAagCCaa
NZ_CP009746.1	GCF_000775975.1	1	319755	320394	640	13	18	ACAACCAAGG	12	0.8496	AcAACCAAGGcGGAAAcG
NZ_CP009746.1	GCF_000775975.1	1	459197	459950	754	13	39	GCAAGTGAAG	12	1	GCAAGTGAAGAAAGAGAATGTAGGGAATATAGTGTCGCC
NZ_CP009746.1	GCF_000775975.1	1	459960	460176	217	6	36	ATAATGGATA	6	0.9358	ATAATGGATAACAAcCAAATGCCAAAcATGATGCCa
NZ_CP009746.1	GCF_000775975.1	1	1148498	1150349	1852	44	36	CCCGTGTTAC	28	0.8032	CCcGTGTTACCTTGAgcnCCTTGAGGTCCaGTAGCA
NZ_CP009746.1	GCF_000775975.1	1	1324054	1324219	166	5	33	ATCAGCATGA	5	0.9192	ATCAGCATGACctTCTTGCTTAGGaGCAGGGAa
NZ_CP009746.1	GCF_000775975.1	1	2007949	2008246	298	6	54	AGAGAAAGAA	5	0.6905	AGAGaAAGAAAGtgAAgaaActgAaTcAaaAAAAGAAgATaAAGcaAttgaATt
NZ_CP009746.1	GCF_000775975.1	1	2396734	2396859	126	7	18	GGACCCGTTA	6	0.9062	GGACCCGTTACTCCcGTT
NZ_CP009746.1	GCF_000775975.1	1	2528886	2528958	73	4	18	TCTTGTTTCT	4	0.8148	TCTTGtTTCTTttGcTCt
NZ_CP009746.1	GCF_000775975.1	1	2705156	2705429	274	6	57	GGGCCTACTG	4	0.9103	GGgCCTACTGGaCCTACcGGAaTAACTGGAGcAACtGGACCTTCTGGTGGACCTCCa
NZ_CP009746.1	GCF_000775975.1	1	3273312	3273480	169	6	24	TGATTCATAT	5	0.7778	TGATTCaTaTgCGcTTGtTGcGgc
NZ_CP009746.1	GCF_000775975.1	1	3533346	3533562	217	6	36	CTCTCTTCTA	6	0.8716	CTCTCTTCTAgcTTTTTCGCcTCTTCTTGcTTCTTa
NZ_CP009746.1	GCF_000775975.1	1	3704249	3704585	337	4	84	TTTGCTATTT	4	0.8466	TTTGCTATTTAAcGTATTTAAACCagCTGTTACTTTtCCaGAcCCAtCtactAATTTcCCTATACCaGTcTGCATcTCACCtGt
NZ_CP009746.1	GCF_000775975.1	1	3721872	3721992	121	5	24	TCTGGATCTG	5	0.8333	TCTGGATCTGgTtTTtCcGGtTTt
NZ_CP009746.1	GCF_000775975.1	1	3984486	3984747	262	14	18	GCTAAAGCTC	13	0.7711	GCTAAaGCTCaaGaAGCa
NZ_CP009746.1	GCF_000775975.1	1	4349695	4349794	100	6	18	TCTTGTTTGT	4	0.9136	TCTTGTTTGTCcTGTTTa
NZ_CP009746.1	GCF_000775975.1	1	4477828	4478573	746	6	122	GAGCCGCTTC	4	0.7984	GAGCCGCTTCcGCTTTTAaTgATATCCAGCTCCaGtGGCTAGAAtctcCGGTcaTTTcgCTCtcTCgcTCGAaGCAAAaAGCGCtTCAAggTCgaGAGcTCCAAtgtCcTgCgaTTCTGAgC
NZ_CP009746.1	GCF_000775975.1	1	4810089	4810866	778	5	42	TCTTCTTTTG	4	0.8413	TCTTCTTTTGTttCTtCAAcTTCTTTtacCGGcTCTtTtACT
NZ_CP009746.1	GCF_000775975.1	1	4964492	4964898	407	25	15	TGCCACCAGA	23	0.8461	TGCCACCAGAaCCat
NZ_CP009746.1	GCF_000775975.1	1	5340410	5341236	827	6	12	CTTTTTCTTT	4	0.8333	CtTTtTCTTTtT
NZ_JRJU01000001.1	GCF_000787375.1	1	181126	181438	313	6	52	TTGACTCCCG	6	0.7912	TTGACTCCCGTTCTtCCGccCcTTcGCTTTTTTcgGGAgTCATCaCTcCTCT
NZ_JRJU01000001.1	GCF_000787375.1	1	295361	295436	76	4	15	TTCATCGGTT	3	0.8815	TTCATCGGTTGcTGg
NZ_JRJU01000001.1	GCF_000787375.1	1	349174	349686	513	4	52	CTTGCTCTTT	3	0.8803	CTTGCTCTTTTTCGGTAGgCAaTACatCTtGTTGTCTACTCTtATTGCGgCT
NZ_JRJU01000001.1	GCF_000787375.1	2	125037	125349	313	5	52	CTACCCAAAT	4	0.7906	CTACCCAAATAcGGgggaCCTCTCaAGTTCgGGcgcCATCaCATCcCTTTGa
NZ_JRJU01000001.1	GCF_000787375.1	2	172325	172585	261	5	52	CTCTTTTCGG	5	0.8538	CTCTTTTCGGTAGCCATTCcacCcCTTTGaCTCCCTTcCTcACnccTCCTCa
NZ_JRJU01000001.1	GCF_000787375.1	2	246377	246585	209	4	52	TACTCTTCTC	4	0.8846	TACTCTTCTCTcaAtCTCTTTTTCGGGcgACCAtCCTtCCcTTTGACTACcG
NZ_JRJU01000001.1	GCF_000787375.1	3	17378	17794	417	7	52	TTCGCTTCTC	6	0.8755	TTCGCTTCTCTTCGGGaGtCAACACCCTcCTTTaGCTACCGTtCTCTTTGTc
NZ_JRJU01000001.1	GCF_000787375.1	3	77617	77929	313	6	52	CTTTGACTCC	6	0.7359	CTTTGACTCCCGTTCtcgGGGCTtcCTCCAActTTCGGGTGCCATCCCCTTc
NZ_JRJU01000001.1	GCF_000787375.1	4	23329	23745	417	6	52	TCTTTCTGCT	4	0.8632	TCTTTCTGCTTCCTCTCGTtTTCGGTaGtCAaccCCtTcCTTTGACTACCgg
NZ_JRJU01000001.1	GCF_000787375.1	4	180648	181012	365	5	52	GTTTTTCGGT	4	0.8803	GTTTTTCGGTAGCCAaCacAtCcCTTTGACTTCCGTTCTTccCAcGTTCTCc
NZ_JRJU01000001.1	GCF_000787375.1	4	209708	209916	209	4	52	ACATTCGGGC	4	0.8462	ACATTCGGGCTcCaGATCCCTcTTCTgcTTCCCtACTTTtCCCATTCCcaCc
NZ_JRJU01000001.1	GCF_000787375.1	7	75363	75623	261	5	52	TTGGCTCCCG	5	0.8247	TTGGCTCCCGTTcTTTTGCTTTctCTcTcagtTCGGgAGcCATCACACCtCT
NZ_JRJU01000001.1	GCF_000787375.1	12	89119	89327	209	4	52	CGGGGGAGAG	4	0.8547	CGGGGGAGAGcGtAAGAACGGTAGCcAAAGAGGTaGgtTGgAgCcCGAAAAg
NZ_JRJU01000001.1	GCF_000787375.1	14	44934	45126	193	5	33	AAAAGAAGAA	4	0.8721	AAAAGAAGAAAGCTTgtCGCAGCgAGAAAaGca
NZ_JRJU01000001.1	GCF_000787375.1	16	30256	30516	261	5	52	ACGGGAGCCA	5	0.9128	ACGGGAGCCAttCCCTTCCTTTGACTACCCAAATccnGTTCgGTCCtTCTGC
NZ_JRJU01000001.1	GCF_000787375.1	22	64949	65313	365	7	52	TCGTTGACTA	7	0.6937	TCGTTGACTACcCAAATtTGTGatngACtCaGAGTTCGaGtGCCAnTGngCt
NZ_JRJU01000001.1	GCF_000787375.1	23	9	231	223	5	48	GCTTCTTCTG	4	0.9259	GCTTCTTCTGTTGTTtCCTCTTCTTGGCcTTCTTCATCTACAgcATCc
NZ_JRJU01000001.1	GCF_000787375.1	23	22127	22647	521	10	52	CTCTTTGGCT	8	0.8487	CTCTTTGGCTACCGTTCTCTTCGcgaTTCCTcGGTTTCGgGATCCATCaCAC
NZ_JRJU01000001.1	GCF_000787375.1	25	25502	25762	261	5	52	CGCTCTTTGG	5	0.9128	CGCTCTTTGGCTACcGTTCTTTCTCTCTTTCtCcTTTTTCGGGAgccATCcc
NZ_JRJU01000001.1	GCF_000787375.1	40	17325	17638	314	6	52	AGTCAATACA	5	0.841	AGTCAATAcACCTTATTGgCTACCgTcCaCTcCTcCTCcCTcgcTTTTCGGg
NZ_JRJU01000001.1	GCF_000787375.1	56	13660	13868	209	4	52	TTTCGGTAGT	4	0.8391	TTTCGGTAGTCAACcCTtCTCTTTGTCTACCaAAaTCCTcGccCTCtCCCTt
NZ_JRJU01000001.1	GCF_000787375.1	58	8	403	396	6	66	GTCATATCTC	5	0.5389	GTCATATCTCCATCTAATCCGTTGCTGTGATATGATatnaaTcgtnTattTCTgnatnngnTat
NZ_JRJU01000001.1	GCF_000787375.1	72	8860	10166	1307	20	66	GTCATATCTC	13	0.4129	GTCATATCTCCATCTAATCCGTTGCTGTGATATGATannnGcnntcAncannTngatgntgnnAann
NZ_JRJU01000001.1	GCF_000787375.1	76	11	375	365	7	52	CTACCGTAAT	7	0.8608	CTACCGTAATCCTcTTCAGGCTCTctTTTCGGGtTCCAaCCTTCCTCTTTGg
NZ_JWJE02000001.1	GCF_000812025.2	36	56533	57148	616	5	123	AGCTAGACAA	5	0.6669	AGCTAGACAAcgAGAAAAGcGGcGcCGaCTGcTCTGgggCGACaaGCatATGacCggCtggCgAAGcGgCGCTgTTtGCcgCAcaGccaGAcGGacATaTGACCtCGAGcccCAAGGagGCAa
NZ_JWJE02000001.1	GCF_000812025.2	49	98712	99319	608	5	121	TTCGCTTTTC	3	0.9633	TTCGCTTTTCTCTTGTCCAGCTGCAGCGCCTTGCTCCTCGGGTCAAATAACCTTCCTCCATGAAGCcAAAGAGCggCTTCtTGGCGGAAGAACATTTGCCGgTCGGAGCAGAACAGGCGCT
NZ_JWJE02000001.1	GCF_000812025.2	59	9522	9690	169	8	21	AAGGAACAGC	6	0.6712	AAGGAACAGCCgaaaCaaGTa
NZ_JWJE02000001.1	GCF_000812025.2	59	10143	10233	91	5	15	ATGCATGAGA	4	0.9111	ATGCATGAGAACaCc
NZ_JWJE02000001.1	GCF_000812025.2	59	10582	10798	217	6	36	CGATGCATGC	6	0.8469	CgATGCATGCtCAGCCaATGATGTAcCCaGAcAATG
NZ_JWJE02000001.1	GCF_000812025.2	60	32692	32932	241	5	48	GCAAAGAAAG	5	0.9041	GCAAAGAAAGAAGCCGAaGAACAAGCGAAaCGAGAgGCTGAAGAaCAg
NZ_JWJE02000001.1	GCF_000812025.2	65	14068	14964	897	6	60	GGAGAAGCTA	4	0.7077	GGAGAAGCTACcGCcGaAAacCAcgaTaAAGAaTTCTAcCAAgAaATcGGccanAAaGGc
NZ_JWJE02000001.1	GCF_000812025.2	69	27049	27229	181	4	36	CGAAGAAACC	3	0.8272	CGAAGAAaCCaGAcGGATAcAAAAAGGATgacGATT
NZ_JWJE02000001.1	GCF_000812025.2	70	2588	3101	514	9	45	TCTGTGCCTT	6	0.7472	TCTGTGCCTTCCGTTcCTTCgGtTaCCGCTTCTgCTcCTGTgTCG
NZ_BASE01000145.1	GCF_000813125.1	8	33426	33634	209	4	52	TAGACATTTT	4	0.8803	TAGACATTTTGTaGTCAAttGGCATTCGAAATGTacATTAAAcAaGGTTTtT
NZ_BASE01000145.1	GCF_000813125.1	8	49357	49722	366	7	52	GGGGGACTTC	6	0.8752	GGGGGACTTCGGACAAATTCTGcTCTTCCAtCaGCTGTTTTGTCcGAACCtG
NZ_BASE01000145.1	GCF_000813125.1	10	26480	26581	102	4	20	TTTATTGGCG	3	0.6768	TTTATTGGCGATntTCaAAt
NZ_BASE01000145.1	GCF_000813125.1	10	31192	31510	319	6	53	AAGAAAGATA	6	0.7887	AAGAAAGATACCCTTATGCAGCcGTtTgtcatCACATAAGGGTACGAaAACcG
NZ_BASE01000145.1	GCF_000813125.1	12	28	289	262	5	52	TGGAAATGTC	4	0.8462	TGGAAATGTCtGAAgTAGcCCcaGgTTCGGcCAAAACAACCAcTGGGAtcGc
NZ_BASE01000145.1	GCF_000813125.1	12	25245	25452	208	4	52	TTCAAAATGT	3	0.9658	TTCAAAATGTCTAATAAACAAGGTTTAATGGACATTTCGAGGcCATGTAGCg
NZ_BASE01000145.1	GCF_000813125.1	15	34784	35096	313	6	52	TGACAGCTTT	6	0.7863	TGACAGCTTTTCtGGtGaATGaGCcAAAGCTGTCATGATTCCTccGTTaTTc
NZ_BASE01000145.1	GCF_000813125.1	20	18031	18110	80	4	20	TTTTTATAGC	3	0.6566	TTTTtATAGCGanAATTtCt
NZ_BASE01000145.1	GCF_000813125.1	25	31	239	209	4	52	GCTTTTCTTG	4	0.8056	GCTTTTCTTGACAGCTTTGgcCccGtaTCCTtgAAAcCTGTcACAATAACta
NZ_BASE01000145.1	GCF_000813125.1	25	23691	23951	261	5	52	GGACAACTTT	5	0.9282	GGACAACTTTTCGtTCTTTtCCtCTAAACCTGTCTgAAGTTGCACCTcCTTc
NZ_BASE01000145.1	GCF_000813125.1	26	19181	19302	122	6	20	TTTATTGGCG	5	0.7714	TTTATTGGCGATatTctaAt
NZ_BASE01000145.1	GCF_000813125.1	39	13920	14020	101	4	20	TTTTTATAGC	3	0.6111	TTtTTATAGCGaAAATtcAn
NZ_BASE01000145.1	GCF_000813125.1	40	39070	39170	101	4	20	TTATTGGCGA	3	0.6889	TTATTGGCGATtttCtAatt
NZ_BASE01000145.1	GCF_000813125.1	40	47668	47876	209	4	52	TTAGACATTT	4	0.7265	TtAGACATTTcatCagCtTaccagCCTTGAAATgTccATTAAAcaCCtcTtT
NZ_BASE01000145.1	GCF_000813125.1	40	52980	53241	262	5	52	ATGACGGACA	4	0.8522	ATGACGGACAcTTTTCcTCtGtTTCCttcGATTTCTGTCCGTCATggCCTTG
NZ_BASE01000145.1	GCF_000813125.1	40	56922	57048	127	6	21	ATGTGGTTGA	6	0.7783	ATGTGGTcGAATTAanTTCAAa
NZ_BASE01000145.1	GCF_000813125.1	40	72461	72583	123	6	20	TTATTGGCGA	4	0.6331	TTATTGGCGAtAAtccAaATt
NZ_BASE01000145.1	GCF_000813125.1	49	14856	15064	209	4	52	TTTCTTGACA	4	0.8846	TTTCTTGACAaCTTTGcGcTCTgaACCCTGAAaCCTGTCAcAATAACGGCGt
NZ_BASE01000145.1	GCF_000813125.1	50	13	221	209	4	52	AAACCTGTCA	4	0.7778	AAACCTGTCAcAaTaAcgGCttTTTCTTGACAGCTTtGgGCTCcacTAcCTg
NZ_BASE01000145.1	GCF_000813125.1	51	14452	14553	102	5	20	TCGCCAATAA	4	0.4878	TCGCCAATaaAaATcgatTTn
NZ_BASE01000145.1	GCF_000813125.1	55	28017	28329	313	6	52	TCATTTGGGT	6	0.8308	TCATTTGGGTAAGAGGAaAGCCCCTGCATTGCCCGAAAaagCGcCAAcTcCa
NZ_BASE01000145.1	GCF_000813125.1	55	48259	48403	145	4	36	TCTTCTTCGG	4	0.7963	TCTTCTTCGGaGTGAGCggctTCtTcgTCATggTGc
NZ_BASE01000145.1	GCF_000813125.1	57	52500	52812	313	6	52	GTTCGGACAA	4	0.6687	GTTCGGACAAAgaaTcGccgGagaGGcTTCAattTGtCcGAAGTcACcCcaG
NZ_BASE01000145.1	GCF_000813125.1	60	30	342	313	5	52	AAAGCTGTCA	4	0.7644	AAAGCTGTCAAGAAAGAGtcGTTATTgTGACAGGTTtGgggTgngAtAGagCgA
NZ_BASE01000145.1	GCF_000813125.1	62	7988	8195	208	4	52	GATGACGGAC	3	0.7589	GATGACGGACAcTTTccCaGcGTTTtGGgCTATTTCTGTcCGTcAtagGCTG
NZ_BASE01000145.1	GCF_000813125.1	62	25438	25563	126	5	21	ATTCCGCGAA	4	0.5132	ATtCCGCGAAAaccgagcgga
NZ_BASE01000145.1	GCF_000813125.1	64	18546	18857	312	5	52	ACAGGTTTGG	4	0.6764	ACAGGTTTGGagGgAaAGccAGaAAAGcTGTCaGAACatcGcccaACTTCaG
NZ_BASE01000145.1	GCF_000813125.1	65	29	237	209	4	52	AAAAAGGGTA	4	0.906	AAAAAGGGTAAAAGGAAAGgCTcTGCATTaCCcGAAAATGCtGGaGAGAAGt
NZ_BASE01000145.1	GCF_000813125.1	65	30212	30291	80	4	20	TTATAGCGAA	3	0.6444	TTATAGCGAAAatntAnaTa
NZ_BASE01000145.1	GCF_000813125.1	65	36039	36144	106	5	21	TCGACCACAT	5	0.7333	TCGACCAcATTcCaagATaAt
[truncated: 2,030 more rows]
