# Supplementary material for: Tandem Repeats in Bacillus: Unique Features and Taxonomic Distribution
Source: Int J Mol Sci. 2021 May 20;22(10):5373. doi: 10.3390/ijms22105373 (PMC8161180; doi:10.3390/ijms22105373)
Supplement: Supplementary file 1 [file ijms-22-05373-s001.zip › Table S6. Bacillus Phylogeny.xlsx]

## Sheet: Table
										**********************************SUMMARY******************************
GROUP	Khurana	Secaira	Maughan	Hernández	Genome	GC%	Number of	52nt repeat		GROUP	Khurana	Genome	GC %	Nr tandem	52nt
Name	[4]	[7]	[5]	[6]	Length (Mb)		Tandem repeats	abundance				Length(Mb)		repeats	repeats
										CEREUS	G	5.0-5.9	35.4	25.7	NO
CEREUS										SUBTILIS	D-E	4.2	44.9	3.8	NO
Bacillus anthracis	G	Cere	Cere	Cere	5.23	35.4	19			PUMILUS	J	3.8	41.3	3.2	NO
Bacillus cereus	G	Cere	Cere	Cere	5.51	35.4	25			METHANOLICUS	B-F	3.3-6.4	36-42	12-54	Variable
Bacillus bombysepticus	G	Cere			5.88	35.4	31			SIMPLEX	A-F	4.6-5.5	39-42	12-40	NO
Bacillus mycoides	G	Cere	Cere	Cere	5.64	35.4	26			MEGATERIUM	A-B-F	3.9-5.5	35-38	2-7	NO
Bacillus pseudomycoides	G	Cere	Cere		5.78	35.4	26			HALODURANS-A	F-I-G	4.6	38.7	80.3	YES
Bacillus thuringiensis serovar konkukian	G	Cere	Cere	Cere	5.31	35.4	30			HALODURANS-B	G-J-I	4.1	42.3	4	NO
Bacillus toyonensis	G	Cere		Cere	5.02	35.4	25			COAGULANS	E-K	3.6	37-46	56	YES
Bacillus weihenstephanensis/Bacillus mycoides	G	Cere	Cere	Cere	5.61	35.4	22			MISCELLANEOUS	A-B-C-F-H-K	3.2-5.3	33-45	0-49	Variable
Bacillus wiedmannii	G	Cere			5.39	35.4	27
Average					5.49	35.4	25.7
SUBTILIS-PUMILUS
Bacillus gibsonii	D	Subt	Halo		4.1	43.8	4
Bacillus malacitensis/Bacillus halotolerans	D	Subt			4.2	43.5	3
Bacillus mojavensis	D		Subt	Subt	3.96	43.7	5
Bacillus subtilis subsp. Subtilis	D	Subt	Subt	Subt	4.22	43.5	1
Bacillus amyloliquefaciens	E	Subt	Subt	Subt	3.98	46.1	3
Bacillus atrophaeus subsp. globigii	E	Subt	Subt		4.17	43.2	2
Bacillus glycinifermentans	E	Subt			4.61	46.1	5
Bacillus licheniformis DSM 13 = ATCC 14580	E	Subt	Subt	Subt	4.22	46.2	2
Bacillus paralicheniformis	E	Subt			4.38	45.9	4
Bacillus siamensis	E	Subt			3.78	46.3	4
Bacillus sonorensis NBRC 101234 = KCTC 13918	E	Subt	Subt		4.41	45.5	3
Bacillus velezensis/Bacillus methylotrophicus	E	Subt			4.01	46.4	6
Bacillus vallismortis	E	Subt	Subt		3.88	43.8	7
Average					4.15	44.9	3.77
Bacillus altitudinis	J	pumi			3.75	41.1	7
Bacillus pumilus	J	pumi	Subt	Subt	3.88	41.5	4
Bacillus safensis	J	pumi			3.97	41.4	3
Bacillus stratosphericus	J			Subt	3.73	41.2	2
Bacillus xiamenensis	J	pumi			3.64	41.5	0
Average					3.79	41.3	3.2
METHANOLICUS
Bacillus firmus	B		meth		4.42	41.7	12
Bacillus fumarioli	F		meth		3.29	40.4	15
Bacillus methanolicus	F	meth	meth	meth	3.42	38.6	15
Bacillus niacini	B		meth		6.37	37.8	54	****
Bacillus oceanisediminis2691	B	meth		meth	5.85	40.8	39	****
Bacillus circulans	C	meth	meth		5.1	35.6	27	**
Bacillus infantis	F	meth		meth	4.88	46	50	****
Bacillus subterraneus	F		meth		3.9	42.1	27	****
MEGATERIUM
Bacillus flexus	B	mega	simpl		3.91	37.6	2
Bacillus aryabhattai	F	mega			5.09	38	3
Bacillus megaterium	F	mega	simpl	mega	5.52	38	9
Bacillus fastidiosus	A		simpl		4.41	35.1	7
SIMPLEX
Bacillus psychrosaccharolyticus	A		simpl		4.59	38.8	12
Bacillus muralis	F	simpl			5.01	42.3	38
Bacillus simplex	F	simpl	simpl		5.52	39.8	40
HALODURANS-A
Bacillus selenatarsenatis	F		Halo		4.76	42.1	82	****
Bacillus cellulosilyticus	I	Halo		Halo	4.68	36.5	64	****
Bacillus alcalophilus ATCC 27647 = CGMCC 1.3604	G		Halo	Halo	4.37	37.4	95	****
Average					4.6	38.7	80.3
HALODURANS-B
Bacillus halodurans	G	Halo	Halo	Halo	4.2	43.7	4
Bacillus krulwichiae	G	Halo	Halo		4.52	37.9	6
Bacillus pseudofirmus	G	Halo	Halo	Halo	4.25	39.9	3
Bacillus lehensis	G	Halo			3.99	39.9	8
Bacillus okuhidensis	G		Halo		4.2	43.6	1
Bacillus clausii	J	Halo	Halo	Halo	4.3	44.8	6
Bacillus beveridgei	I	Halo			3.58	46.1	0
Average					4.15	42.3	4
COAGULANS
Bacillus coagulans	E	coag	coag	coag	3.55	46.5	63	****
Bacillus thermoamylovorans	K	coag	coag		3.71	37.3	50	****
Average					3.63	41.9	56.5
MISCELLANEOUS
Bacillus azotoformans	A		meth	halo	4.22	37.2	5
Bacillus cohnii	A		Cere		4.9	35.7	42	**
Bacillus endophyticus/Bacillus filamentosus	A	mega	Subt		5.31	36.5	3
Bacillus luciferensis	A		Cere		4.89	32.9	49	**
Bacillus horikoshii	C		Cere	hori	4.68	41.3	41	****
Bacillus aquimaris	K		Subt	aquí	4.41	44.8	22
Bacillus coahuilensis	C			aquí	3.38	38.1	13
Bacillus oleronius	H		Subt		5.08	35	29
Bacillus sporothermodurans	B		Subt		4.05	35.7	33
Bacillus cytotoxicus	F	Cere		Cere	4.09	35.9	11
Bacillus lentus	C	coag	meth		4.33	36.5	2
Bacillus smithii	F	coag	coag		3.24	40.7	0

## Sheet: Caption
In order to compare the Bacillus phylogeny proposed by different authors
we have taken as reference the results presented by Khurana et al.(2020),
since they analyze the largest number of species. We have selected those
species which are present at least in one of the other proposals:
Secaira-Morocho et al., 2020. We have chosen their proposal to sumarize our results.
Maughan and Van der Auwera, 2011. These authors propose various phylogenetic trees. Our assignment in the Table is only approximate.
Hernández-González et al., 2018. These authors propose various phylogenetic trees. Our assignment in the Table is only approximate.
In homogeneous groups of species we give average vakues in red
